# Supplementary material for: Behavioral stress alters corticolimbic microglia in a sex- and brain region-specific manner
Source: PLoS One. 2017 Dec 1;12(12):e0187631. doi: 10.1371/journal.pone.0187631 (PMC5711022; doi:10.1371/journal.pone.0187631)
Supplement: S1 File — (ZIP) [file pone.0187631.s001.zip]

Archive with 16 entries (13 files):
- Bollinger_2017_Data/
- Bollinger_2017_Data/.DS_Store
- __MACOSX/
- __MACOSX/Bollinger_2017_Data/
- __MACOSX/Bollinger_2017_Data/._.DS_Store
- Bollinger_2017_Data/Bollinger_2017_PLOS_Animal_Morphology_Data.xlsx
- __MACOSX/Bollinger_2017_Data/._Bollinger_2017_PLOS_Animal_Morphology_Data.xlsx
- Bollinger_2017_Data/Bollinger_2017_PLOS_qPCR_BLA_Data.xlsx
- __MACOSX/Bollinger_2017_Data/._Bollinger_2017_PLOS_qPCR_BLA_Data.xlsx
- Bollinger_2017_Data/Bollinger_2017_PLOS_qPCR_DHC_Data.xlsx
- __MACOSX/Bollinger_2017_Data/._Bollinger_2017_PLOS_qPCR_DHC_Data.xlsx
- Bollinger_2017_Data/Bollinger_2017_PLOS_qPCR_OFC_Data.xlsx
- __MACOSX/Bollinger_2017_Data/._Bollinger_2017_PLOS_qPCR_OFC_Data.xlsx
- Bollinger_2017_Data/Thumbs.db
- __MACOSX/Bollinger_2017_Data/._Thumbs.db
- __MACOSX/._Bollinger_2017_Data
