# Supplementary material for: Behavioral stress alters corticolimbic microglia in a sex- and brain region-specific manner
Source: PLoS One. 2017 Dec 1;12(12):e0187631. doi: 10.1371/journal.pone.0187631 (PMC5711022; doi:10.1371/journal.pone.0187631)
Supplement: S1 File — (ZIP) [file pone.0187631.s001.zip › Bollinger_2017_Data/Bollinger_2017_PLOS_Animal_Morphology_Data.xlsx]

## Sheet: Animal_Data
UNSTRESSED MALE									UNSTRESSED FEMALE
ANIMAL	BODY	CHANGE/D	L ADR.	R ADR.	AVG. ADR.	AVG (mg/100g)	AGE		ANIMAL	BODY	CHANGE/D	L ADR.	R ADR.	AVG. ADR.	AVG (mg/100g)	AGE	E PHASE
305.06	348	4.5	23	24	23.5	6.75287	82		305.03	220	1.75	30	25	27.5	12.5	82	D2
307.01	290	9.75	18	16	17	5.86207	68		307.13	198	4	24	26	25	12.6263	68	D2
307.02	288	7	21	16	18.5	6.42361	68		307.14	201	4.75	25	26	25.5	12.6866	68	D2
307.03	274	5	22	17	19.5	7.11679	68		307.15	186	1.25	29	23	26	13.9785	68	D2
308.01	280	5	19	16	17.5	6.25	68		308.04	196	4	24	22	23	11.7347	61	D2
308.02	310	8.5	23	20	21.5	6.93548	68		308.05	200	3.75	28	25	26.5	13.25	61	D2
308.03	314	5	20	23	21.5	6.84713	68		308.06	197	4	20	22	21	10.6599	61	D1
309.13	338	2.77273	18	20	19	5.6213	88		309.16	230	1.54545	23	24	23.5	10.2174	88	D2
309.14	349	3	20	20	20	5.73066	88		309.17	249	1.95455	28	26	27	10.8434	88	D2
309.15	343	2.63636	17	21	19	5.53936	88		309.18	249	2.27273	27	28	27.5	11.0442	88	D2
312.01	292	4.33333	23	22	22.5	7.70548	68		318.25	216	2.11111	25	34	29.5	13.6574	67	D2
312.03	326	5	22	20	21	6.44172	68		318.26	216	3.33333	30	26	28	12.963	67	D1
312.14	312		19	20	19.5	6.25	70		318.27	218	2.11111	30	28	29	13.3028	67	D2
318.13	315	4	20	24	22	6.98413	74		318.28	222	3.11111	24	19	21.5	9.68468	67	D2
318.14	314	4.44444	22	20	21	6.6879	74		318.29	206	1.88889	31	24	27.5	13.3495	67	D2
318.15	328	4.77778	22	28	25	7.62195	74		318.3	206	2.33333	20	22	21	10.1942	67	D2
318.16	312	4	28	22	25	8.01282	74		324.09	218	1.44444	31	29	30	13.7615	76	P
318.17	334	5.33333	20	23	21.5	6.43713	74		324.1	218	2	25	24	24.5	11.2385	76	D2
318.18	344	5.11111	24	20	22	6.39535	74		324.11	208	1	26	28	27	12.9808	76	D2
324.21	323	3.55556	18	13	15.5	4.79876	76		324.12	206	0.555556	27	27	27	13.1068	76	E
324.22	341	4.44444	18	17	17.5	5.13196	76
324.23	316	3.66667	24	21	22.5	7.12025	76
324.24	324	3.33333	21	19	20	6.17284	76
MEAN	318.043	4.77996	20.9565	20.087	20.5217	6.47129	74.2609		MEAN	213	2.45808	26.35	25.4	25.875	12.189	71.95
SEM	4.5538	0.367575	0.538914	0.688451	0.510249	0.166967	1.38487		SEM	3.65916	0.26103	0.744365	0.723297	0.606841	0.302861	1.98212
ACUTE STRESS MALE									ACUTE STRESS FEMALE
ANIMAL	BODY	CHANGE/D	L ADR.	R ADR.	AVG. ADR.	AVG (mg/100g)	AGE		ANIMAL	BODY	CHANGE/D	L ADR.	R ADR.	AVG. ADR.	AVG (mg/100g)	AGE	E PHASE
305.05	350	4.25			21.5	6.14286	82		305.02	242	1.9375	34	30	32	13.2231	82	D2
307.04	280	12	20	21	20.5	7.32143	66		307.1	190	6	24	21	22.5	11.8421	66	D2
307.05	299	11.5	30	20	25	8.3612	66		307.11	188	6	27	24	25.5	13.5638	66	D2
307.06	282	7	18	17	17.5	6.20567	66		307.12	209	2.5	26	26	26	12.4402	66	D2
308.07	334	5.84615	21	25	23	6.88623	77		308.1	224	3.07692	27	32	29.5	13.1696	70	D2
308.08	338	5.76923	24	23	23.5	6.95266	77		308.11	223	2.69231	25	30	27.5	12.3318	70	D2
308.09	343	5.69231	24	21	22.5	6.55977	77		308.12	235	3.30769		28	28	11.9149	70	D2
309.01	348	3.95238	19	19	19	5.45977	87		309.04	221	1.33333	26	24	25	11.3122	87	D2
309.02	337	3	25	22	23.5	6.97329	87		309.05	229	1.66667	25	24	24.5	10.6987	87	D2
309.03	350	3.7619	20	21	20.5	5.85714	87		309.06	221	1.47619	25	22	23.5	10.6335	87	P
314.19	332	5.66667	25	17	21	6.3253	76		318.31	208	2.3	30	27	28.5	13.7019	69	D2
314.2	341	6.33333	16	17	16.5	4.83871	76		318.32	226	3.8	28	25	26.5	11.7257	69	D2
314.21	335	6	21	19	20	5.97015	76		318.33	213	2.2	27	23	25	11.7371	69	P
318.19	329	5.4	25	23	24	7.29483	76		318.34	216	2	25	24	24.5	11.3426	69	D2
318.2	319	4.5	20	20	20	6.26959	76		318.35	222	2.7	24	25	24.5	11.036	69	D1
318.21	318	4.5	22	18	20	6.28931	76		318.36	226	3.1	29	29	29	12.8319	69	D2
318.22	319	4.2	22	20	21	6.58307	76		324.05	218	1.27273	30	28	29	13.3028	78	D2
318.23	333	5.1	25	22	23.5	7.05706	76		324.06	208	1.27273	30	26	28	13.4615	78	D2
318.24	330	5.5	18	22	20	6.06061	76		324.07	223	1.81818	28	26	27	12.1076	78	D2
324.17	324	3.36364	20	24	22	6.79012	78		324.08	221	1.54545	29	29	29	13.1222	78	D2
324.18	345	3.63636	24	24	24	6.95652	78
324.19	309	2.81818	23	23	23	7.44337	78
324.2	343	3.81818	26	25	25.5	7.4344	78
MEAN	327.739	5.37428	22.1818	21.0455	21.6087	6.61013	76.8696		MEAN	218.15	2.59999	27.3158	26.15	26.75	12.275	73.85
SEM	4.09532	0.479798	0.695179	0.536452	0.480814	0.157283	1.17669		SEM	2.91843	0.306082	0.592609	0.654036	0.53619	0.219844	1.64201
CHRONIC STRESS MALE									CHRONIC STRESS FEMALE
ANIMAL	BODY	CHANGE/D	L ADR.	R ADR.	AVG. ADR.	AVG (mg/100g)	AGE		ANIMAL	BODY	CHANGE/D	L ADR.	R ADR.	AVG. ADR.	AVG (mg/100g)	AGE	E PHASE
306.05	321	0.7	23	21	22	6.85358	82		306.01	226	0.5	29	26	27.5	12.1681	75	D2
306.06	330	1	25	25	25	7.57576	82		306.02	219	-1.4	32	29	30.5	13.9269	75	D2
307.07	301	1.77778	20	21	20.5	6.81063	75		307.16	197	0.666667	32	30	31	15.736	75	D2
307.08	297	1.22222	27	24	25.5	8.58586	75		307.17	191	-0.222222	28	25	26.5	13.8743	75	P
307.09	286	0.666667	23	22	22.5	7.86713	75		307.18	194	0.222222	33	28	30.5	15.7216	75	D2
308.13	286	1.33333	22	17	19.5	6.81818	75		308.16	213	2.44444	37	35	36	16.9014	68	D2
308.14	300	2.11111	27	25	26	8.66667	75		308.17	200	0	35	27	31	15.5	68	P
308.15	293	1.44444	27	22	24.5	8.36177	75		308.18	207	1.88889	29	31	30	14.4928	68	D2
309.07	287	1.22222	22	20	21	8.89831	75		309.1	188	-0.333333	28	23	25.5	10.6695	75	D2
309.08	279	0.888889	25	24	24.5	10.3376	75		309.11	204	0.333333	31	27	29	12.0833	75	D2
309.09	283	1.11111	24	26	25	10.5042	75		309.12	195	-0.333333	32	29	30.5	12.6556	75	D2
312.02	247	1.33333	24	19	21.5	8.70445	68		318.07	200	1	30	29	29.5	14.75	68	D1
312.04	283	1.22222	22	25	23.5	8.30389	68		318.08	184	0.0909091	34	38	36	19.5652	68	D1
312.06	281	-1.88889	22	20	21	7.47331	68		318.09	200	0.272727	31	28	29.5	14.75	68	D2
318.01	311	0.909091	28	23	25.5	8.19936	75		318.1	203	0.545455	34	32	33	16.2562	68	D1
318.02	294	0.545455	28	28	28	9.52381	75		318.11	205	1.09091	28	24	26	12.6829	68	D2
318.03	308	0.636364	28	21	24.5	7.95455	75		318.12	206	0.545455	28	30	29	14.0777	68	D2
318.04	285	0.818182	30	24	27	9.47368	75		324.01	208	-0.2	34	30	32	15.3846	77	D2
318.05	285	0.272727	32	28	30	10.5263	75		324.02	186	-0.7	30	26	28	15.0538	77	P
318.06	287	0.545455	28	26	27	9.40767	75		324.03	190	-0.1	27	26	26.5	13.9474	77	D2
324.13	307	-0.5	30	28	29	9.44625	77		324.04	201	0.4	26	22	24	11.9403	77	D2
324.14	296	0	28	23	25.5	8.61486	77
324.15	287	-0.9	24	27	25.5	8.88502	77
324.16	294	-0.2	24	25	24.5	8.33333	77
MEAN	291.609	0.677031	25.6522	23.6087	24.6304	8.66402	74.7391		MEAN	199.55	0.310606	30.95	28.45	29.7	14.4985	72.25
SEM	3.20557	0.188113	0.652174	0.627874	0.564266	0.215312	0.644887		SEM	2.03454	0.192066	0.666787	0.85985	0.705617	0.443415	0.896998
MALE DESCRIPTIVES									FEMALE DESCRIPTIVES
	N	MIN WEIGHT	MAX WEIGHT	AGE	SEM					N	MIN WEIGHT	MAX WEIGHT	AGE	SEM
TOTAL	70	247	350	75.3857	0.645832				TOTAL	61	184	249	72.7213	0.885565
UNSTRESSED	23	274	349	Above					UNSTRESSED	20	186	249	Above
ACUTE	23	280	350	Above					ACUTE	20	188	242	Above
CHRONIC	24	247	330	Above					CHRONIC	21	184	226	Above
LEGEND:
Animals used for IHC
Animals used for qPCR

## Sheet: mPFC_Morphology
UNSTRESSED MALE																				UNSTRESSED FEMALE
	SURVEILLANT			PRIMED			REACTIVE			AMOEBOID			ACTIVATED			TOTAL		P:S RATIO			SURVEILLANT			PRIMED			REACTIVE			AMOEBOID			ACTIVATED			TOTAL		P:S RATIO
ANIMAL	Total	Density	Proportion	Total	Density	Proportion	Total	Density	Proportion	Total	Density	Proportion	Total	Density	Proportion	Total	Density	Proportion		ANIMAL	Total	Density	Proportion	Total	Density	Proportion	Total	Density	Proportion	Total	Density	Proportion	Total	Density	Proportion	Total	Density	Proportion
307.01	10299.8	0.305924	0.297945	23322.5	0.692725	0.674657	947.11	0.028131	0.0273973	0	0	0	24269.7	0.720856	0.702055	34569.5	1.02678	2.26437		305.03	2747.23	0.0879153	0.0585715	42414.5	1.35733	0.904286	1474.12	0.047174	0.0314285	268.02	0.00857702	0.00571424	44156.7	1.41308	0.941429	46903.9	1.50099	15.439
307.02	19012.9	0.476486	0.444142	22745.5	0.570029	0.531335	874.83	0.0219243	0.0204361	174.97	0.00438496	0.00408731	23795.3	0.596339	0.555859	42808.2	1.07282	1.19632		307.13	5002.03	0.172877	0.156364	26289.8	0.908611	0.821818	639.79	0.022112	0.0199998	58.16	0.00201009	0.00181808	26987.7	0.932733	0.843636	31989.7	1.10561	5.25582
307.03	14966.8	0.499905	0.508032	13961.1	0.466314	0.473895	473.26	0.0158074	0.0160644	59.16	0.001976	0.00200813	14493.5	0.484098	0.491968	29460.3	0.984003	0.932806		307.14	5843.46	0.185805	0.149321	31932.4	1.01536	0.815988	1121.47	0.0356594	0.0286576	236.1	0.00750727	0.0060332	33290	1.05852	0.850679	39133.5	1.24433	5.46465
308.01	5770.89	0.241317	0.252822	16642.8	0.695942	0.729119	154.58	0.00646397	0.00677212	257.63	0.0107731	0.0112867	17055	0.713179	0.747178	22825.9	0.954497	2.88393		307.15	9493.25	0.281529	0.281713	23760.9	0.704646	0.705107	444.13	0.013171	0.0131796	0	0	0	24205	0.717817	0.718287	33698.3	0.999347	2.50292
308.02	6670.5	0.234076	0.228164	22096	0.775375	0.755793	260.57	0.00914371	0.00891278	208.45	0.00731475	0.00713002	22565	0.791834	0.771836	29235.5	1.02591	3.3125		308.04	2590.23	0.106744	0.096	24013.6	0.989606	0.89	377.74	0.0155668	0.0139999	0	0	0	24391.3	1.00517	0.904	26981.5	1.11192	9.27083
308.03	4301.52	0.175606	0.146209	24534.6	1.00161	0.833935	477.95	0.0195119	0.0162456	106.21	0.00433593	0.00361009	25118.8	1.02545	0.853791	29420.3	1.20106	5.70371		308.05	5624.05	0.183445	0.16881	27049	0.882282	0.811897	642.75	0.0209652	0.0192927	0	0	0	27691.8	0.903247	0.83119	33315.8	1.08669	4.80952
309.13	15555.3	0.440313	0.394081	23486.6	0.66482	0.595016	430.38	0.0121825	0.0109033	0	0	0	23917	0.677002	0.605919	39472.3	1.11731	1.50988		308.06	6809.15	0.217068	0.19419	27611.9	0.880237	0.787462	536.15	0.0170919	0.0152904	107.23	0.00341838	0.00305809	28255.3	0.900747	0.80581	35064.4	1.11782	4.05512
309.14	8971.57	0.275214	0.258348	25266.9	0.775093	0.727592	427.22	0.0131055	0.0123024	61.03	0.00187217	0.00175744	25755.1	0.790071	0.741652	34726.7	1.06528	2.81633		309.16	2482.34	0.104842	0.0981212	21918.5	0.925734	0.866388	845.05	0.0356909	0.0334029	52.82	0.00223087	0.00208785	22816.4	0.963656	0.901879	25298.7	1.0685	8.82978
309.15	14322.1	0.523031	0.435484	18506.7	0.67585	0.562724	58.94	0.00215244	0.00179216	0	0	0	18565.7	0.678003	0.564516	32887.8	1.20103	1.29218		309.17	6944.07	0.222161	0.203072	26959.3	0.862508	0.788396	291.77	0.00933458	0.00853249	0	0	0	27251.1	0.871843	0.796928	34195.2	1.094	3.88235
312.01	6872.48	0.234707	0.207336	25586.8	0.873833	0.77193	634.38	0.0216652	0.0191387	52.87	0.0018056	0.00159504	26274	0.897303	0.792664	33146.5	1.13201	3.72308		309.18	11319.1	0.45003	0.424837	15150.2	0.602347	0.568627	174.14	0.00692351	0.00653592	0	0	0	15324.4	0.609271	0.575163	26643.5	1.0593	1.33846
312.03	10834.7	0.355432	0.34058	20804.8	0.682504	0.653986	172.89	0.00567167	0.00543467	0	0	0	20977.7	0.688176	0.65942	31812.4	1.04361	1.92021
312.14	15567.1	0.495388	0.524	13606.4	0.432992	0.458	415.92	0.0132357	0.0140001	118.83	0.00378149	0.0039999	14141.1	0.450009	0.476	29708.3	0.945398	0.874046
MEAN	11095.5	0.354783	0.336429	20880.1	0.692257	0.647332	444.002	0.0140829	0.0132833	86.5958	0.00302034	0.00295622	21410.7	0.70936	0.663571	32506.1	1.06414	2.36911		MEAN	5885.5	0.201242	0.1831	26710	0.912865	0.795997	654.711	0.0223689	0.019032	72.233	0.00237436	0.00187115	27437	0.937609	0.8169	33322.5	1.13885	6.08485
SEM	1362.66	0.0363016	0.0357308	1221.16	0.0457906	0.0353884	78.6932	0.00221836	0.00206604	25.5061	0.000965678	0.00098765	1248.32	0.0462175	0.0357308	1497.26	0.0247441	0.409101		SEM	847.948	0.0306496	0.0305896	2035.85	0.0576093	0.0283702	114.814	0.00377444	0.00271111	29.3562	0.000934181	0.000687566	2157.16	0.061534	0.0305896	1858.74	0.0408265	1.18717
OUTLIER	22896.5	0.669165	0.645866	31455.6	1.08882	0.953804	1125.51	0.0332945	0.0311758	307.485	0.0113834	0.0115095	32221.5	1.10962	0.973009	45472.8	1.27843	5.91203		OUTLIER	13228.9	0.466675	0.448014	44341	1.41178	1.04169	1649.03	0.0550565	0.0425109	326.465	0.0104646	0.00782564	46118.6	1.47051	1.08181	49419.6	1.49242	16.3661
ACUTE STRESS MALE																				UNSTRESSED FEMALE
	SURVEILLANT			PRIMED			REACTIVE			AMOEBOID			ACTIVATED			TOTAL		P:S RATIO			SURVEILLANT			PRIMED			REACTIVE			AMOEBOID			ACTIVATED			TOTAL		P:S RATIO
ANIMAL	Total	Density	Proportion	Total	Density	Proportion	Total	Density	Proportion	Total	Density	Proportion	Total	Density	Proportion	Total	Density	Proportion		ANIMAL	Total	Density	Proportion	Total	Density	Proportion	Total	Density	Proportion	Total	Density	Proportion	Total	Density	Proportion	Total	Density	Proportion
305.05	1758.18	0.142026	0.0528454	31241.6	2.52369	0.939024	202.87	0.0163878	0.00609764	67.62	0.00546234	0.00203245	31512	2.54554	0.947155	33270.2	2.68757	17.7693		305.02	26626.2	0.989424	0.467085	29128	1.08239	0.510972	625.45	0.0232416	0.0109718	625.45	0.0232416	0.0109718	30378.9	1.12887	0.532915	57005.1	2.1183	1.09396
307.04	4499.56	0.148177	0.13125	28765	0.947271	0.839062	964.19	0.0317521	0.028125	53.57	0.00176413	0.00156261	29782.8	0.980788	0.86875	34282.3	1.12896	6.39285		307.1	6384.58	0.214764	0.226053	21642.7	0.728015	0.766284	162.32	0.00546012	0.00574713	54.11	0.00182015	0.00191583	21859.1	0.735296	0.773947	28243.7	0.95006	3.38983
307.05	7708.5	0.236067	0.219584	26615.2	0.815071	0.75816	729.18	0.0223306	0.0207714	52.08	0.00159491	0.00148355	27396.4	0.838997	0.780415	35104.9	1.07506	3.45271		307.11	10085.9	0.299187	0.422472	13519.4	0.401037	0.566292	107.3	0.00318294	0.00449453	160.94	0.00477411	0.00674137	13787.6	0.408994	0.577528	23873.5	0.708181	1.34043
307.06	9942.24	0.339058	0.286393	24553.5	0.837343	0.707279	219.72	0.00749307	0.00632917	0	0	0	24773.2	0.844836	0.713608	34715.4	1.18389	2.46961		307.12	9045.61	0.305021	0.414043	12642.7	0.426316	0.578692	158.69	0.00535108	0.00726369	0	0	0	12801.4	0.431667	0.585956	21847	0.736688	1.39766
308.07	14045.2	0.391911	0.336676	25938.8	0.723784	0.621777	1314.87	0.0366895	0.0315186	418.37	0.011674	0.0100287	27672.1	0.772148	0.663324	41717.3	1.16406	1.84681		308.1	6640.97	0.209722	0.180195	29256.2	0.92391	0.793831	957.26	0.0302303	0.0259741	0	0	0	30213.4	0.954141	0.819805	36854.4	1.16386	4.40541
308.08	16754.8	0.559222	0.484171	16561.5	0.552769	0.478585	1095.51	0.0365645	0.0316574	193.33	0.00645272	0.00558673	17850.4	0.595787	0.515829	34605.2	1.15501	0.988462		308.11	15428.2	0.420403	0.366271	25917.1	0.706217	0.615283	776.96	0.0211714	0.0184454	0	0	0	26694.1	0.727389	0.633728	42122.2	1.14779	1.67986
308.09	15267.3	0.465833	0.421687	20252.6	0.617942	0.55938	623.16	0.0190137	0.0172118	62.32	0.0019015	0.00172129	20938	0.638857	0.578314	36205.3	1.10469	1.32653		308.12	7717.23	0.2728	0.281746	19184.4	0.678157	0.700397	489.12	0.0172901	0.0178571	0	0	0	19673.5	0.695447	0.718254	27390.7	0.968247	2.48592
309.01	5006.71	0.179819	0.182674	22039.8	0.791573	0.804143	309.69	0.0111227	0.0112993	51.62	0.00185396	0.0018834	22401.2	0.80455	0.817326	27407.9	0.984369	4.40206		309.04	4568.88	0.161505	0.173278	21468.2	0.758878	0.814196	330.28	0.011675	0.0125261	0	0	0	21798.5	0.770553	0.826723	26367.4	0.932058	4.69879
309.02	4412.16	0.160845	0.150635	24293.5	0.885618	0.829401	478.43	0.0174412	0.016334	106.32	0.00387589	0.00362986	24878.2	0.906935	0.849365	29290.4	1.06778	5.50603		309.05	6715.73	0.248722	0.244275	19937.3	0.738392	0.725191	839.47	0.0310903	0.0305345	0	0	0	20776.8	0.769483	0.755725	27492.5	1.0182	2.96875
309.03	5233.54	0.178021	0.168421	25459	0.865997	0.819298	272.58	0.0092719	0.00877192	109.03	0.00370869	0.0035087	25840.6	0.878977	0.831579	31074.2	1.057	4.86458		309.06	11778.2	0.395855	0.391389	17726.2	0.595762	0.589041	412.24	0.013855	0.0136987	176.67	0.00593773	0.00587075	18315.1	0.615555	0.608611	30093.3	1.01141	1.505
314.19	9631.19	0.349472	0.236181	30191.4	1.09551	0.740368	683.06	0.0247851	0.0167503	273.23	0.00991426	0.00670029	31147.7	1.13021	0.763819	40778.9	1.47968	3.13475
314.2	13757.7	0.450461	0.347826	25181.4	0.824504	0.636646	552.76	0.0180988	0.0139751	61.42	0.00201105	0.00155284	25795.6	0.844614	0.652174	39553.3	1.29507	1.83036
314.21	10507.4	0.415547	0.379232	16636.8	0.657949	0.600452	62.54	0.00247332	0.00225718	500.35	0.0197878	0.0180585	17199.7	0.68021	0.620767	27707.1	1.09576	1.58333
MEAN	9117.27	0.308958	0.261352	24440.8	0.933771	0.717967	577.582	0.0194942	0.0162384	149.943	0.00538471	0.00444223	25168.3	0.95865	0.738648	34285.6	1.26761	4.27441		MEAN	10499.1	0.35174	0.316681	21042.2	0.703908	0.666018	485.909	0.0162548	0.0147513	101.717	0.00357736	0.00254998	21629.8	0.72374	0.683319	32129	1.07548	2.49656
SEM	1331.17	0.0394549	0.0351639	1273.25	0.138252	0.0365151	104.589	0.00299329	0.00267473	43.0268	0.00153213	0.00136212	1271.51	0.137921	0.0351639	1282.68	0.123239	1.22031		SEM	2047.58	0.0752929	0.0341894	1825.65	0.0647726	0.0338525	96.3872	0.00320155	0.00271014	62.1616	0.00229385	0.00124249	1917.57	0.0681929	0.0341894	3352.07	0.124961	0.417349
OUTLIER	21116.2	0.6646	0.578315	35917.7	2.17996	1.04711	1520.34	0.0464753	0.0403481	537.781	0.0191952	0.0167202	36629.6	2.20185	1.05561	45847.5	2.37847	15.2741		OUTLIER	26686.7	0.946983	0.586972	35475.2	1.21598	0.933646	1247.92	0.0415652	0.0361768	593.148	0.0217119	0.0123727	36789.5	1.26285	0.95361	58629.4	2.06339	5.796
CHRONIC STRESS MALE																				CHRONIC STRESS FEMALE
	SURVEILLANT			PRIMED			REACTIVE			AMOEBOID			ACTIVATED			TOTAL		P:S RATIO			SURVEILLANT			PRIMED			REACTIVE			AMOEBOID			ACTIVATED			TOTAL		P:S RATIO
ANIMAL	Total	Density	Proportion	Total	Density	Proportion	Total	Density	Proportion	Total	Density	Proportion	Total	Density	Proportion	Total	Density	Proportion		ANIMAL	Total	Density	Proportion	Total	Density	Proportion	Total	Density	Proportion	Total	Density	Proportion	Total	Density	Proportion	Total	Density	Proportion
306.05	9890.27	0.331282	0.293358	23388.3	0.78341	0.693727	373.22	0.0125013	0.0110702	62.2	0.00208344	0.00184493	23823.7	0.797995	0.706642	33714	1.12928	2.36478		306.01	18076.2	0.53558	0.432956	22595.3	0.669475	0.541195	674.49	0.0199844	0.0161552	404.69	0.0119905	0.009693	23674.5	0.70145	0.567043	41750.8	1.23703	1.25
306.06	13188.6	0.489339	0.205092	49388.9	1.83249	0.768034	1000.51	0.0371222	0.0155587	727.64	0.0269978	0.0113153	51117	1.89661	0.794908	64305.6	2.38595	3.74483		306.02	14143.9	0.481887	0.489627	14683.3	0.500263	0.508299	59.93	0.00204183	0.00207463	0	0	0	14743.2	0.502305	0.510373	28887.1	0.984192	1.03814
307.07	7923.62	0.297169	0.246824	22663.9	0.84999	0.705989	932.19	0.034961	0.0290381	582.62	0.0218507	0.0181488	24178.7	0.906802	0.753176	32102.3	1.20397	2.86029		307.16	2898.47	0.121929	0.11435	21937.4	0.922834	0.865471	454.66	0.019126	0.0179372	56.83	0.00239065	0.00224205	22448.9	0.94435	0.88565	25347.4	1.06628	7.56862
307.08	11352.4	0.387628	0.40396	15915.6	0.543439	0.566337	389.54	0.0133008	0.0138613	445.19	0.015201	0.0158415	16750.4	0.571941	0.596039	28102.8	0.959569	1.40196		307.17	3816.85	0.12982	0.132813	23630.8	0.803741	0.822266	1066.47	0.0362733	0.0371093	224.52	0.00763647	0.00781248	24921.8	0.847651	0.867187	28738.6	0.977471	6.19118
307.09	14865.9	0.427383	0.467577	16276.5	0.467937	0.511945	434.04	0.0124783	0.0136518	217.02	0.00623915	0.00682592	16927.6	0.486655	0.532423	31793.5	0.914038	1.09489		307.18	8302.95	0.285441	0.305447	18562.7	0.638153	0.682879	264.43	0.00909066	0.0097278	52.89	0.00181827	0.00194571	18880	0.649062	0.694553	27182.9	0.934503	2.23567
308.13	10068.8	0.299218	0.269525	26201.7	0.778646	0.701378	743.72	0.0221014	0.0199082	343.25	0.0102005	0.00918825	27288.7	0.810948	0.730475	37357.5	1.11017	2.60227		308.16	13261.8	0.418357	0.36391	21098.2	0.665568	0.578947	1589.22	0.0501338	0.0436091	493.21	0.0155589	0.013534	23180.7	0.73126	0.63609	36442.4	1.14962	1.59091
308.15	3534.01	0.125378	0.122677	24470.3	0.868145	0.849442	803.18	0.0284948	0.0278809	0	0	0	25273.5	0.89664	0.877323	28807.5	1.02202	6.92424		308.17	10170.8	0.325464	0.29661	23073.1	0.738338	0.672881	523.07	0.0167382	0.0152543	523.07	0.0167382	0.0152543	24119.2	0.771814	0.70339	34289.9	1.09728	2.26857
309.07	7837.79	0.288308	0.279678	19058.8	0.701065	0.68008	1127.74	0.0414831	0.0402415	0	0	0	20186.5	0.742548	0.720322	28024.3	1.03086	2.43165		308.18	10783.6	0.355495	0.341284	20291.8	0.668942	0.642202	521.79	0.0172014	0.0165138	0	0	0	20813.6	0.686143	0.658716	31597.3	1.04164	1.88172
309.08	11039.3	0.425123	0.383838	17023.8	0.655585	0.591919	697.22	0.0268499	0.0242425	0	0	0	17721	0.682434	0.616162	28760.3	1.10756	1.54211		309.1	5583.75	0.299834	0.314286	12182.7	0.654183	0.685714	0	0	0	0	0	0	12182.7	0.654183	0.685714	17766.5	0.954017	2.18182
309.09	10080.1	0.342913	0.321755	20962	0.713103	0.669104	286.37	0.009742	0.00914091	0	0	0	21248.3	0.722845	0.678245	31328.4	1.06576	2.07955		309.11	10496.7	0.36126	0.343103	19410.9	0.668059	0.634483	632.96	0.0217844	0.0206895	52.75	0.00181548	0.00172423	20096.6	0.691658	0.656897	30593.3	1.05292	1.84925
312.02	9480.47	0.27753	0.309654	20801.3	0.608933	0.679417	167.3	0.00489751	0.0054644	167.3	0.00489751	0.0054644	21135.9	0.618728	0.690346	30616.3	0.896258	2.19412		309.12	18408.6	0.544023	0.529503	15709.4	0.464254	0.451863	647.81	0.0191445	0.0186336	0	0	0	16357.2	0.483398	0.470497	34765.8	1.02742	0.853373
312.04	4842.11	0.160824	0.125561	32338.4	1.07407	0.838565	1095.24	0.0363768	0.0284006	288.22	0.00957281	0.00747382	33721.8	1.12002	0.874439	38563.9	1.28085	6.67857
312.06	12465.7	0.467041	0.448889	14934.1	0.559524	0.537778	308.56	0.0115605	0.0111112	61.71	0.00231203	0.00222217	15304.4	0.573396	0.551111	27770.1	1.04044	1.19802
MEAN	9736.08	0.332241	0.298337	23340.3	0.802795	0.67644	642.987	0.0224515	0.0191977	222.704	0.00764269	0.00602501	24206	0.83289	0.701662	33942.1	1.16513	2.85518		MEAN	10540.3	0.350826	0.333081	19379.6	0.672164	0.6442	584.985	0.0192289	0.0179731	164.36	0.00526805	0.00474598	20128.9	0.696661	0.666919	30669.3	1.04749	2.62811
SEM	875.668	0.0302905	0.0303517	2551.32	0.0966603	0.0290916	92.5318	0.0034477	0.00279582	67.2726	0.002463	0.00172005	2643	0.100296	0.0303517	2704.86	0.106049	0.526054		SEM	1573.84	0.0428616	0.0386804	1129.65	0.0380025	0.0375547	134.841	0.00429692	0.00391712	63.4389	0.00198031	0.00174478	1259.74	0.0402805	0.0386804	1908.71	0.0269792	0.656457
OUTLIER	17629.2	0.605276	0.571924	46337.5	1.67408	0.938668	1477.06	0.0535287	0.0443988	829.091	0.0298439	0.0215293	48029.6	1.73695	0.975249	58323.4	2.12105	7.59696		OUTLIER	23589.9	0.706216	0.653802	28746.2	0.987265	0.955587	1703.03	0.0548571	0.0504521	690.368	0.0216879	0.019213	30574.2	1.03065	0.98764	46495.4	1.27119	8.07117
LEGEND:
Outlier

## Sheet: OFC_Morphology
UNSTRESSED MALE																				UNSTRESSED FEMALE
	SURVEILLANT			PRIMED			REACTIVE			AMOEBOID			ACTIVATED			TOTAL		P:S RATIO			SURVEILLANT			PRIMED			REACTIVE			AMOEBOID			ACTIVATED			TOTAL		P:S RATIO
ANIMAL	Total	Density	Proportion	Total	Density	Proportion	Total	Density	Proportion	Total	Density	Proportion	Total	Density	Proportion	Total	Density	Proportion		ANIMAL	Total	Density	Proportion	Total	Density	Proportion	Total	Density	Proportion	Total	Density	Proportion	Total	Density	Proportion	Total	Density	Proportion
305.06	8954	0.3062	0.292662	20397	0.697517	0.666678	1094	0.0374116	0.0357575	149	0.00509536	0.00487008	1243	0.0425069	0.0406276	30595	1.04626	2.27798		305.03	7251	0.504368	0.445503	8607	0.59869	0.528815	417	0.0290059	0.0256205	0	0	0	417	0.0290059	0.0256205	16276	1.13213	1.18701
307.01	13843	0.544509	0.545644	11150	0.438581	0.439495	215	0.00845694	0.00847458	161	0.00633287	0.00634608	376	0.0147898	0.0148207	25370	0.997919	0.805461		307.13	10072	0.371619	0.414605	13430	0.495517	0.552834	543	0.0200347	0.0223521	246	0.00907649	0.0101264	789	0.0291112	0.0324785	24293	0.896321	1.3334
307.02	13225	0.42723	0.5084	12107	0.391114	0.465421	486	0.0157001	0.018683	194	0.00626712	0.00745781	680	0.0219672	0.0261408	26013	0.840343	0.915463		307.14	14233	0.463159	0.433959	17636	0.573896	0.537716	618	0.0201104	0.0188426	309	0.0100552	0.00942131	927	0.0301657	0.0282639	32798	1.06729	1.23909
307.03	19691	0.521411	0.662997	9029	0.239085	0.304007	598	0.0158349	0.0201347	380	0.0100623	0.0127946	978	0.0258971	0.0329293	29700	0.786447	0.458534		307.15	14487	0.51286	0.533689	11663	0.412886	0.429656	575	0.0203558	0.0211825	418	0.0147978	0.0153988	993	0.0351536	0.0365813	27145	0.96097	0.805067
308.01	11718	0.421696	0.455227	13827	0.497592	0.537159	196	0.00705346	0.00761431	0	0	0	196	0.00705346	0.00761431	25741	0.926342	1.17998		308.04	12290	0.432126	0.494488	11973	0.42098	0.481733	544	0.0191275	0.0218878	45	0.00158223	0.00181057	589	0.0207097	0.0236984	24854	0.873885	0.974207
308.02	6035	0.243043	0.248538	18153	0.731062	0.747591	46	0.00185252	0.00189441	46	0.00185252	0.00189441	92	0.00370505	0.00378881	24282	0.977891	3.00795		308.05	21424	0.686381	0.667643	10186	0.326338	0.31743	478	0.0153141	0.0148961	0	0	0	478	0.0153141	0.0148961	32089	1.02807	0.475448
308.03	7898	0.665588	0.568733	5782	0.487266	0.416361	154	0.012978	0.0110895	51	0.00429792	0.0036725	205	0.017276	0.014762	13887	1.1703	0.732084		308.06	13707	0.479618	0.426823	17819	0.6235	0.554867	489	0.0171105	0.015227	97	0.0033941	0.00302049	586	0.0205046	0.0182475	32114	1.12369	1.29999
309.13	16497	0.48697	0.469145	18601	0.549078	0.528979	65	0.00191872	0.00184848	0	0	0	65	0.00191872	0.00184848	35164	1.038	1.12754		309.16	19005	0.600301	0.526921	15758	0.49774	0.436897	1209	0.0381881	0.03352	95	0.00300072	0.00263391	1304	0.0411888	0.0361539	36068	1.13926	0.82915
309.14	11255	0.376179	0.371869	18821	0.629059	0.621853	189	0.00631699	0.00624463	0	0	0	189	0.00631699	0.00624463	30266	1.01159	1.67223		309.17	17657	0.494389	0.456041	19407	0.543388	0.50124	1495	0.0418594	0.0386125	159	0.00445194	0.00410662	1654	0.0463113	0.0427191	38718	1.08409	1.09911
309.15	25678	0.678773	0.571855	18088	0.478139	0.402824	969	0.0256146	0.0215798	167	0.00441449	0.00371913	1136	0.0300291	0.025299	44903	1.18697	0.704416		309.18	19084	0.562621	0.629088	10162	0.299589	0.334982	1088	0.0320757	0.035865	0	0	0	1088	0.0320757	0.035865	30336	0.894345	0.532488
312.01	14394	0.630771	0.538536	11515	0.504608	0.430822	666	0.0291853	0.0249177	151	0.00661709	0.00564951	817	0.0358024	0.0305672	26728	1.17127	0.799986
312.03	22492	0.704862	0.710715	8173	0.256128	0.258255	982	0.0307742	0.0310298	0	0	0	982	0.0307742	0.0310298	31647	0.991764	0.363374
312.14	18817	0.614878	0.702337	7227	0.236155	0.269745	654	0.0213706	0.0244103	93	0.00303894	0.00347119	747	0.0244095	0.0278815	26792	0.875475	0.384068
MEAN	14653.6	0.509393	0.511281	13297.7	0.471953	0.468399	485.692	0.0164975	0.0164368	107.077	0.00369066	0.00383656	592.769	0.0201882	0.0202734	28545.2	1.00158	1.10993		MEAN	14921	0.510744	0.502876	13664.1	0.479252	0.467617	745.6	0.0253182	0.0248006	136.9	0.00463585	0.00465181	882.5	0.029954	0.0294524	29469.1	1.02	0.977496
SEM	1610.11	0.0410949	0.0399821	1393.36	0.0449145	0.0415348	102.811	0.00320959	0.0030644	30.5046	0.000891319	0.00103415	117.304	0.00359169	0.00352834	1950.14	0.0348592	0.216774		SEM	1223.64	0.0245719	0.024194	1042.92	0.0309689	0.0240008	104.025	0.00258851	0.00234377	40.1966	0.0014033	0.0014566	109.091	0.00264098	0.00246108	1807.7	0.0292173	0.0857159
OUTLIER	29166.9	0.879818	0.871675	25857.2	0.876807	0.842789	1412.42	0.0454284	0.0440589	382.042	0.0117249	0.0131582	1650.13	0.0525632	0.0520774	46123.5	1.3158	3.0639		OUTLIER	25950.7	0.732233	0.720958	23064.9	0.758402	0.683957	1683.27	0.0486507	0.0459271	499.227	0.017285	0.0177814	1865.83	0.0537595	0.0516363	45763.5	1.28337	1.75013
ACUTE STRESS MALE																				ACUTE STRESS FEMALE
	SURVEILLANT			PRIMED			REACTIVE			AMOEBOID			ACTIVATED			TOTAL		P:S RATIO			SURVEILLANT			PRIMED			REACTIVE			AMOEBOID			ACTIVATED			TOTAL		P:S RATIO
ANIMAL	Total	Density	Proportion	Total	Density	Proportion	Total	Density	Proportion	Total	Density	Proportion	Total	Density	Proportion	Total	Density	Proportion		ANIMAL	Total	Density	Proportion	Total	Density	Proportion	Total	Density	Proportion	Total	Density	Proportion	Total	Density	Proportion	Total	Density	Proportion
305.05	11587	0.605524	0.551158	9159	0.478639	0.435666	220	0.011497	0.0104647	55	0.00287424	0.00261618	275	0.0143712	0.0130809	21023	1.09864	0.790455		305.02	22191	0.874429	0.70147	9328	0.367567	0.294863	115	0.00453154	0.00363521	0	0	0	115	0.00453154	0.00363521	31635	1.24657	0.420351
307.04	17400	0.551635	0.546139	14110	0.447332	0.442875	349	0.0110644	0.0109542	0	0	0	349	0.0110644	0.0109542	31860	1.01006	0.81092		307.1	10474	0.449385	0.542413	8488	0.364176	0.439565	297	0.0127427	0.0153806	49	0.00210234	0.00253755	346	0.0148451	0.0179182	19310	0.828492	0.810388
307.05	19688	0.507936	0.552351	15662	0.404068	0.439401	245	0.00632082	0.00687353	49	0.00126416	0.00137471	294	0.00758498	0.00824823	35644	0.919589	0.79551		307.11	11596	0.365293	0.506066	11087	0.349258	0.483853	0	0	0	230	0.00724537	0.0100375	230	0.00724537	0.0100375	22914	0.721828	0.956106
307.06	16060	0.465517	0.50863	15217	0.441081	0.481932	198	0.00573925	0.00627078	99	0.00286962	0.00313539	297	0.00860887	0.00940618	31575	0.915236	0.947509		307.12	11771	0.470618	0.66484	5058	0.202225	0.285682	583	0.023309	0.0329286	291	0.0116345	0.016436	874	0.0349435	0.0493646	17705	0.707866	0.4297
308.07	15789	0.543904	0.578479	11216	0.386372	0.410933	144	0.00496056	0.00527588	144	0.00496056	0.00527588	288	0.00992111	0.0105518	27294	0.940232	0.710368		308.1	19622	0.528701	0.51419	18123	0.488312	0.474909	350	0.00943051	0.00917167	63	0.00169749	0.0016509	413	0.011128	0.0108226	38161	1.02822	0.923606
308.08	23969	0.82	0.756263	7139	0.244231	0.225248	482	0.0164896	0.0152079	103	0.00352372	0.00324983	585	0.0200133	0.0184578	31694	1.08428	0.297843		308.11	14622	0.482552	0.470797	16079	0.530636	0.517709	356	0.0117486	0.0114624	0	0	0	356	0.0117486	0.0114624	31058	1.02497	1.09964
308.09	17252	0.572371	0.568829	12429	0.412358	0.409806	517	0.0171525	0.0170464	129	0.00427984	0.00425335	646	0.0214324	0.0212997	30329	1.00623	0.720438		308.12	20625	0.609556	0.55659	16078	0.475173	0.433884	288	0.00851162	0.00777202	64	0.00189147	0.00172712	352	0.0104031	0.00949914	37056	1.09516	0.779539
309.01	11326	0.372304	0.425998	14642	0.481306	0.55072	477	0.0156798	0.0179411	140	0.00460202	0.00526573	617	0.0202818	0.0232068	26587	0.873957	1.29278		309.04	12323	0.445145	0.517708	10917	0.394356	0.45864	421	0.0152078	0.0176868	140	0.00505724	0.00588161	561	0.0202651	0.0235685	23803	0.859839	0.885904
309.02	19924	0.567729	0.570365	14397	0.410239	0.412144	465	0.0132501	0.0133116	145	0.00413174	0.00415092	610	0.0173818	0.0174625	34932	0.995378	0.722596		309.05	14372	0.428759	0.530019	12511	0.37324	0.461388	232	0.00692124	0.00855583	0	0	0	232	0.00692124	0.00855583	27116	0.80895	0.870512
309.03	11278	0.392688	0.426309	14295	0.497737	0.540352	556	0.0193593	0.0210168	324	0.0112813	0.0122472	880	0.0306407	0.033264	26455	0.921135	1.26751		309.06	20234	0.556266	0.553462	15591	0.428622	0.426461	244	0.00670796	0.00667414	488	0.0134159	0.0133483	732	0.0201239	0.0200224	36559	1.00507	0.770535
314.19	15198	0.493953	0.490053	14873	0.48339	0.479573	779	0.0253184	0.0251185	162	0.00526519	0.00522362	941	0.0305836	0.0303421	31013	1.00796	0.978616
314.2	15586	0.433646	0.430552	19658	0.54694	0.543039	763	0.0212288	0.490053	190	0.00528632	0.00524862	953	0.0265151	0.026326	36200	1.00718	1.26126
314.21	15712	0.572409	0.548795	12654	0.461002	0.441984	263	0.00958144	0.00918617	0	0	0	263	0.00958144	0.00918617	28630	1.04303	0.805372
MEAN	16213	0.53074	0.534917	13496.2	0.438053	0.447205	419.846	0.0136648	0.0499015	118.462	0.00387221	0.00400319	538.308	0.017537	0.0178297	30248.9	0.986377	0.877014		MEAN	15783	0.52107	0.555755	12326	0.397356	0.427695	288.6	0.00991111	0.0113267	132.5	0.00430443	0.0051619	421.1	0.0142155	0.0164886	28531.7	0.932696	0.794629
SEM	1012.76	0.0314629	0.0242105	865.756	0.0203244	0.0232432	57.1395	0.00173662	0.0367163	23.8488	0.000799433	0.000864199	73.2718	0.0022693	0.0023598	1181.48	0.0189259	0.0769404		SEM	1227.11	0.0394091	0.0200087	1141.77	0.0254931	0.0213979	44.4534	0.00177232	0.00254465	44.3595	0.00136819	0.00167781	65.5055	0.00249319	0.0036061	2075.53	0.0484177	0.0602096
OUTLIER	25341.9	0.814342	0.753148	21300	0.621255	0.656717	934.895	0.0293184	0.380858	333.432	0.0110782	0.011793	1198.77	0.0379921	0.0391007	40898.6	1.15697	1.57055		OUTLIER	26844.1	0.876299	0.736112	22617.7	0.627148	0.620573	689.298	0.0258866	0.0342639	532.351	0.0166371	0.0202855	1011.56	0.0366889	0.0489936	47240.3	1.36913	1.33735
CHRONIC STRESS MALE																				CHRONIC STRESS FEMALE
	SURVEILLANT			PRIMED			REACTIVE			AMOEBOID			ACTIVATED			TOTAL		P:S RATIO			SURVEILLANT			PRIMED			REACTIVE			AMOEBOID			ACTIVATED			TOTAL		P:S RATIO
ANIMAL	Total	Density	Proportion	Total	Density	Proportion	Total	Density	Proportion	Total	Density	Proportion	Total	Density	Proportion	Total	Density	Proportion		ANIMAL	Total	Density	Proportion	Total	Density	Proportion	Total	Density	Proportion	Total	Density	Proportion	Total	Density	Proportion	Total	Density	Proportion
306.05	15198	0.465815	0.622741	8712	0.267021	0.356976	445	0.0136391	0.018234	49	0.00150184	0.00200779	494	0.015141	0.0202418	24405	0.748007	0.573233		306.01	19661	0.653343	0.690102	8612	0.28618	0.302282	216	0.00717777	0.00758161	0	0	0	216	0.00717777	0.00758161	28490	0.946735	0.438025
306.06	16000	0.662976	0.631812	9208	0.381543	0.363608	115	0.00476514	0.00454115	0	0	0	115	0.00476514	0.00454115	25324	1.04933	0.5755		306.02	12051	0.368716	0.62173	6829	0.208942	0.352319	401	0.0122691	0.0206882	100	0.00305963	0.00515916	501	0.0153287	0.0258474	19383	0.593048	0.566675
307.07	17162	0.577612	0.648602	8465	0.284902	0.319917	832	0.0280022	0.0314437	0	0	0	832	0.0280022	0.0314437	26460	0.890549	0.493241		307.16	8931	0.323084	0.36544	15262	0.552111	0.624494	98	0.0035452	0.00400998	147	0.0053178	0.00601498	245	0.008863	0.010025	24439	0.884094	1.70888
307.08	16143	0.453661	0.649409	8524	0.239547	0.342908	142	0.00399058	0.00571245	47	0.00132083	0.00189074	189	0.00531141	0.00760319	24858	0.698576	0.528031		307.17	10096	0.326838	0.380078	15947	0.516253	0.600346	377	0.0122046	0.0141927	141	0.0045646	0.00530814	518	0.0167692	0.0195008	26563	0.859925	1.57954
307.09	14043	0.483746	0.752532	4570	0.157425	0.244896	47	0.00161903	0.00251862	0	0	0	47	0.00161903	0.00251862	18661	0.642824	0.325429		307.18	9020	0.29099	0.335715	17410	0.561656	0.647983	290	0.00935556	0.0107935	145	0.00467778	0.00539675	435	0.0140333	0.0161903	26868	0.866777	1.93016
308.13	20657	0.5667	0.518447	18819	0.516276	0.472317	267	0.00732482	0.00670113	100	0.00274338	0.00250979	367	0.0100682	0.00921092	39844	1.09307	0.911023		308.16	18610	0.543286	0.546437	14819	0.432615	0.435123	375	0.0109475	0.011011	250	0.00729831	0.00734063	625	0.0182458	0.0183516	34057	0.994234	0.796292
308.14	18401	0.579056	0.544119	13899	0.437384	0.410994	783	0.02464	0.0231534	734	0.023098	0.0217044	1517	0.047738	0.0448578	33818	1.06421	0.755339		308.17	16630	0.427283	0.467476	17818	0.457807	0.500871	812	0.0208631	0.0228257	312	0.00801638	0.00877045	1124	0.0288795	0.0315961	35574	0.914022	1.07144
308.15	21029	0.68241	0.690242	8118	0.271255	0.274368	391	0.0130649	0.0132148	48	0.00160387	0.00162228	439	0.0146687	0.0148371	29588	0.988653	0.397495		308.18	23067	0.461821	0.599844	14103	0.282354	0.36674	795	0.0159166	0.0206735	489	0.0097902	0.0127162	1284	0.0257068	0.0333897	38455	0.769902	0.611393
309.07	11595	0.435436	0.492127	11807	0.443397	0.501125	158	0.00593349	0.006706	0	0	0	158	0.00593349	0.006706	23561	0.884804	1.01828		309.1	15968	0.500677	0.492323	16399	0.514191	0.505611	66	0.00206943	0.0020349	0	0	0	66	0.00206943	0.0020349	32434	1.01697	1.02699
309.08	17608	0.489282	0.605336	11414	0.317167	0.392395	64	0.0017784	0.00220022	0	0	0	64	0.0017784	0.00220022	29088	0.808283	0.648228		309.11	11713	0.38981	0.429063	15586	0.518703	0.570937	0	0	0	0	0	0	0	0	0	27299	0.908513	1.33066
309.09	13542	0.492368	0.553729	10880	0.395582	0.444881	33	0.00119983	0.00134936	0	0	0	33	0.00119983	0.00134936	24456	0.889186	0.803426		309.12	18328	0.52774	0.552597	14838	0.427249	0.447372	0	0	0	0	0	0	0	0	0	33167	0.955018	0.809581
312.02	19127	0.652075	0.779009	4965	0.169266	0.202216	459	0.0156482	0.0186943	0	0	0	459	0.0156482	0.0186943	24553	0.837058	0.259581
312.04	29871	0.976809	0.854531	4321	0.141301	0.123613	762	0.0249181	0.0217988	0	0	0	762	0.0249181	0.0217988	34956	1.14309	0.144655
312.06	23010	0.855626	0.808588	4489	0.166923	0.157747	924	0.0343589	0.03247	33	0.0012271	0.00115964	957	0.035586	0.0336297	28457	1.05817	0.195089
MEAN	18099	0.598112	0.653659	9156.5	0.299213	0.32914	387.286	0.0129202	0.0134813	72.2143	0.00224965	0.00220676	459.5	0.0151698	0.015688	27716.4	0.913987	0.544897		MEAN	14915.9	0.437599	0.498255	14329.4	0.432551	0.486734	311.818	0.00857717	0.0103465	144	0.00388406	0.00460966	455.818	0.0124612	0.0149561	29702.6	0.882658	1.07906
SEM	1232.04	0.0423653	0.0297749	1091.62	0.0321735	0.030941	85.7575	0.00295753	0.00289236	51.5555	0.00162107	0.00152053	114.773	0.00378878	0.00360255	1461.96	0.0418262	0.0710399		SEM	1283.32	0.029811	0.0306409	927.76	0.0323713	0.0311946	76.0687	0.00180196	0.00226107	41.6948	0.00095539	0.00113032	114.542	0.00262833	0.00323159	1485.26	0.0314917	0.133158
OUTLIER	29623.6	0.994403	0.932178	19367.6	0.600169	0.618567	1189.47	0.0405854	0.0405368	554.472	0.0174133	0.01643	1533.11	0.0506106	0.0493868	41391.8	1.30523	1.20941		OUTLIER	26920.3	0.716456	0.784874	23007.8	0.735357	0.778533	1023.38	0.025433	0.0314968	534.019	0.0128209	0.0151828	1527.26	0.037047	0.0451848	43596	1.17724	2.32463
LEGEND:
Outlier

## Sheet: BLA_Morphology
UNSTRESSED MALE																					UNSTRESSED FEMALE
		SURVEILLANT			PRIMED			REACTIVE			AMOEBOID			ACTIVATED			TOTAL		P:S RATIO				SURVEILLANT			PRIMED			REACTIVE			AMOEBOID			ACTIVATED			TOTAL		P:S RATIO
ANIMAL	VOLUME	Total	Density	Proportion	Total	Density	Proportion	Total	Density	Proportion	Total	Density	Proportion	Total	Density	Proportion	Total	Density	Proportion		ANIMAL	VOLUME	Total	Density	Proportion	Total	Density	Proportion	Total	Density	Proportion	Total	Density	Proportion	Total	Density	Proportion	Total	Density	Proportion
305.06	729551000	1126.32	0.154385	0.0821915	12546	1.71969	0.915525	0	0	0	31.29	0.00428894	0.00228334	31.29	0.00428894	0.00228334	13703.6	1.87836	11.1389		305.03	513992000	928	0.180548	0.199014	3735	0.726665	0.800986	0	0	0	0	0	0	0	0	0	4663	0.907213	4.02478
307.01	611845000	2344.75	0.383226	0.434599	3050.45	0.498566	0.565401	0	0	0	0	0	0	0	0	0	5395.2	0.881792	1.30097		307.13	401403000	1832.23	0.456456	0.395349	2802.23	0.698109	0.604651	0	0	0	0	0	0	0	0	0	4634.46	1.15457	1.52941
307.02	684498000	2148.11	0.313823	0.298933	5012.25	0.732252	0.697509	25.57	0.00373558	0.00355834	0	0	0	25.57	0.00373558	0.00355834	7185.93	1.04981	2.33333		307.14	868029000	3289.25	0.378933	0.325136	6827.27	0.786526	0.674863	0	0	0	0	0	0	0	0	0	10116.5	1.16546	2.07563
307.03	621039000	2604.65	0.419402	0.411523	3724.64	0.599743	0.588477	0	0	0	0	0	0	0	0	0	6329.29	1.01915	1.43		307.15	698765000	2421.22	0.3465	0.287791	5991.9	0.857499	0.712209	0	0	0	0	0	0	0	0	0	8413.12	1.204	2.47474
308.01	860250000	1933	0.224702	0.162505	9961	1.15792	0.837411	0	0	0	0	0	0	0	0	0	11895	1.38274	5.15313		308.04	494142000	1433.56	0.290111	0.15942	7558.79	1.52968	0.840579	0	0	0	0	0	0	0	0	0	8992.36	1.81979	5.27274
308.02	592564000	1309.53	0.220994	0.187943	5658.15	0.954859	0.812057	0	0	0	0	0	0	0	0	0	6967.68	1.17585	4.32075		308.05	847155000	2048.54	0.241814	0.116279	15568.9	1.83779	0.883721	0	0	0	0	0	0	0	0	0	17617.4	2.0796	7.6
308.03	516922000	475.08	0.0919055	0.0660062	6722.43	1.30047	0.933994	0	0	0	0	0	0	0	0	0	7197.51	1.39238	14.1501		308.06	620960000	779.52	0.125535	0.0990418	7091.1	1.14196	0.900958	0	0	0	0	0	0	0	0	0	7870.62	1.26749	9.09675
309.13	503633000	1613.5	0.320372	0.226562	5508.17	1.09369	0.773437	0	0	0	0	0	0	0	0	0	7121.68	1.41406	3.4138		309.16	726509000	2291.86	0.315462	0.258241	6583.01	0.906115	0.741758	0	0	0	0	0	0	0	0	0	8874.88	1.22158	2.87234
309.14	582995000	2144.61	0.367861	0.282258	5453.44	0.935418	0.717742	0	0	0	0	0	0	0	0	0	7598.05	1.30328	2.54286		309.17	649859000	3054.75	0.470064	0.365079	5312.62	0.817503	0.634921	0	0	0	0	0	0	0	0	0	8367.37	1.28757	1.73913
309.15	822680000	3494.47	0.424767	0.292056	8442.64	1.02624	0.705608	0	0	0	27.96	0.00339865	0.0023368	27.96	0.00339865	0.0023368	11965.1	1.4544	2.416		309.18	685211000	1316.51	0.192132	0.15	7460.23	1.08875	0.849999	0	0	0	0	0	0	0	0	0	8776.75	1.28088	5.66667
312.01	753736000	2550.7	0.338408	0.195959	10465.8	1.38852	0.804041	0	0	0	0	0	0	0	0	0	13016.5	1.72693	4.1031
312.03	532584000	1095.9	0.20577	0.141868	6628.87	1.24466	0.858131	0	0	0	0	0	0	0	0	0	7724.78	1.45043	6.04879
312.14	560301000	1906.36	0.340239	0.342106	3666.07	0.654304	0.657894	0	0	0	0	0	0	0	0	0	5572.43	0.994542	1.92307
MEAN	644046000	1903.61	0.292758	0.240347	6679.99	1.02356	0.759017	1.96692	0.000287353	0.000273719	4.55769	0.000591353	0.000355396	6.52462	0.000878706	0.000629114	8590.21	1.31721	4.63653		MEAN	650602500	1939.54	0.299755	0.235535	6893.11	1.03906	0.764465	0	0	0	0	0	0	0	0	0	8832.65	1.33882	4.23522
SEM	3.23136e+07	219.1	0.028831	0.0321579	801.893	0.096585	0.032152	1.96692	0.000287353	0.000273719	3.09133	0.000403508	0.000240623	3.45412	0.000465907	0.00034148	812.21	0.080578	1.07513		SEM	4.14799e+07	234.939	0.0322725	0.0293655	952.697	0.104148	0.0293655	0	0	0	0	0	0	0	0	0	992.192	0.0957817	0.723822
OUTLIER	9.35317e+08	3878.55	0.552637	0.530214	13908.2	1.89417	1.04883	19.6965	0.00287751	0.00274099	32.4225	0.00422853	0.00252434	37.6597	0.00507833	0.00370717	15911.4	2.04353	14.3276		OUTLIER	1.0245e+09	4057.26	0.590656	0.500232	15480.6	1.97783	1.02916	0	0	0	0	0	0	0	0	0	17776.2	2.20218	10.7597
ACUTE STRESS MALE																					ACUTE STRESS FEMALE
		SURVEILLANT			PRIMED			REACTIVE			AMOEBOID			ACTIVATED			TOTAL		P:S RATIO				SURVEILLANT			PRIMED			REACTIVE			AMOEBOID			ACTIVATED			TOTAL		P:S RATIO
ANIMAL	VOLUME	Total	Density	Proportion	Total	Density	Proportion	Total	Density	Proportion	Total	Density	Proportion	Total	Density	Proportion	Total	Density	Proportion		ANIMAL	VOLUME	Total	Density	Proportion	Total	Density	Proportion	Total	Density	Proportion	Total	Density	Proportion	Total	Density	Proportion	Total	Density	Proportion
305.05	704740000	4101.06	0.581925	0.354523	7466.77	1.05951	0.645477	0	0	0	0	0	0	0	0	0	11567.8	1.64143	1.82069		305.02	709612000	5179.42	0.729895	0.38428	8298.84	1.16949	0.61572	0	0	0	0	0	0	0	0	0	13478.3	1.89938	1.60227
307.04	702254000	2312.09	0.329238	0.265193	6406.43	0.912267	0.734807	0	0	0	0	0	0	0	0	0	8718.52	1.24151	2.77084		307.1	599709000	1716.61	0.28624	0.274074	4546.7	0.758151	0.725926	0	0	0	0	0	0	0	0	0	6263.31	1.04439	2.64865
307.06	636668000	1165.03	0.182989	0.18662	5055.77	0.794098	0.809859	0	0	0	21.98	0.00345235	0.00352087	21.98	0.00345235	0.00352087	6242.78	0.980539	4.3396		307.11	442424000	1069.41	0.241716	0.232044	3539.25	0.799968	0.767956	0	0	0	0	0	0	0	0	0	4608.66	1.04168	3.30954
308.07	609454000	2428.54	0.398478	0.22353	8435.97	1.38418	0.77647	0	0	0	0	0	0	0	0	0	10864.5	1.78266	3.47368		307.12	587786000	984.72	0.16753	0.195349	4056.11	0.690066	0.804651	0	0	0	0	0	0	0	0	0	5040.83	0.857596	4.11905
308.08	394437000	1691.86	0.42893	0.432257	2196.9	0.556971	0.561291	25.25	0.00640153	0.00645118	0	0	0	25.25	0.00640153	0.00645118	3914.01	0.992303	1.29851		308.1	777660000	4281.2	0.550523	0.384236	6860.9	0.882249	0.615764	0	0	0	0	0	0	0	0	0	11142.1	1.43277	1.60256
308.09	570589000	2049.99	0.359276	0.340337	3922.82	0.687504	0.651261	50.62	0.00887153	0.00840386	0	0	0	50.62	0.00887153	0.00840386	6023.42	1.05565	1.91358		308.11	362288000	2328.72	0.642781	0.461956	2684.88	0.74109	0.532609	27.4	0.00756304	0.00543543	0	0	0	27.4	0.00756304	0.00543543	5041	1.39143	1.15294
309.01	688822000	4053.44	0.58846	0.407514	5864.56	0.85139	0.589596	28.75	0.00417379	0.00289039	0	0	0	28.75	0.00417379	0.00289039	9946.75	1.44402	1.44681		308.12	627676000	3566.79	0.568253	0.362574	6241.88	0.994443	0.634504	28.76	0.00458198	0.00292353	0	0	0	28.76	0.00458198	0.00292353	9837.42	1.56728	1.75
309.02	556252000	3819.79	0.686701	0.484733	4060.41	0.729959	0.515267	0	0	0	0	0	0	0	0	0	7880.2	1.41666	1.06299		309.04	616017000	2710.29	0.43997	0.350819	5015.31	0.814151	0.649181	0	0	0	0	0	0	0	0	0	7725.6	1.25412	1.85047
309.03	737668000	3214.59	0.435777	0.328859	6560.38	0.88934	0.671141	0	0	0	0	0	0	0	0	0	9774.97	1.32512	2.04081		309.05	656169000	2772.66	0.422553	0.374149	4637.91	0.706816	0.625851	0	0	0	0	0	0	0	0	0	7410.57	1.12937	1.67273
314.19	504248000	1827.8	0.36248	0.275999	4794.68	0.950858	0.724001	0	0	0	0	0	0	0	0	0	6622.48	1.31334	2.6232		309.06	832283000	4240.75	0.509532	0.424036	5714.81	0.686643	0.571428	45.36	0.00545007	0.00453558	0	0	0	45.36	0.00545007	0.00453558	10000.9	1.20162	1.34759
314.21	568683000	1677.02	0.294895	0.19269	6968.32	1.22534	0.800664	0	0	0	0	0	0	0	0	0	8703.18	1.53041	4.15518
MEAN	6.0671e+08	2576.47	0.42265	0.317478	5612.09	0.912857	0.679985	9.51091	0.0017679	0.00161322	1.99818	0.00031385	0.000320079	11.5091	0.00208175	0.0019333	8205.33	1.33851	2.44963		MEAN	621162400	2885.06	0.455899	0.344352	5159.66	0.824307	0.654359	10.152	0.00175951	0.00128945	0	0	0	10.152	0.00175951	0.00128945	8054.87	1.28197	2.10558
SEM	3.0806e+07	315.826	0.0440559	0.0297345	545.644	0.0721157	0.029721	5.24966	0.000966363	0.000914379	1.99818	0.00031385	0.000320079	5.26789	0.000959889	0.00091393	700.805	0.0787017	0.340673		SEM	4.24881e+07	428.078	0.0544609	0.0255013	501.16	0.046518	0.0259235	5.12943	0.000881566	0.000651614	0	0	0	5.12943	0.000881566	0.000651614	897.168	0.0911274	0.287198
OUTLIER	1.10774e+09	5977.3	0.885625	0.645738	12306.7	1.78409	1.22407	50.2371	0.00951347	0.00893517	17.2386	0.00280537	0.00286105	52.8205	0.00981763	0.00929203	17558.4	2.48754	5.9048		OUTLIER	1.19643e+09	7150.03	1.00509	0.672394	11431.7	1.54539	1.18809	49.871	0.00881966	0.00650644	0	0	0	49.871	0.00881966	0.00650644	18385.2	2.48513	5.07846
CHRONIC STRESS MALE																					CHRONIC STRESS FEMALE
		SURVEILLANT			PRIMED			REACTIVE			AMOEBOID			ACTIVATED			TOTAL		P:S RATIO				SURVEILLANT			PRIMED			REACTIVE			AMOEBOID			ACTIVATED			TOTAL		P:S RATIO
ANIMAL	VOLUME	Total	Density	Proportion	Total	Density	Proportion	Total	Density	Proportion	Total	Density	Proportion	Total	Density	Proportion	Total	Density	Proportion		ANIMAL	VOLUME	Total	Density	Proportion	Total	Density	Proportion	Total	Density	Proportion	Total	Density	Proportion	Total	Density	Proportion	Total	Density	Proportion
306.05	704841000	2680.24	0.380262	0.412879	3811.35	0.540739	0.587121	0	0	0	0	0	0	0	0	0	6491.59	0.921001	1.42202		306.02	646945000	2401.41	0.371192	0.445455	2989.51	0.462096	0.554545	0	0	0	0	0	0	0	0	0	5390.92	0.833289	1.2449
306.06	519552000	2185.04	0.420562	0.28754	5414.04	1.04206	0.71246	0	0	0	0	0	0	0	0	0	7599.08	1.46262	2.47778		307.16	424948000	916.46	0.215664	0.169812	4480.46	1.05435	0.83019	0	0	0	0	0	0	0	0	0	5396.91	1.27002	4.88888
307.07	955281000	3945.17	0.412985	0.341289	7559.28	0.791315	0.653938	0	0	0	55.18	0.00577631	0.00477351	55.18	0.00577631	0.00477351	11559.6	1.21008	1.91608		307.17	413657000	497.74	0.120327	0.105819	4205.93	1.01677	0.894181	0	0	0	0	0	0	0	0	0	4703.67	1.13709	8.45005
307.08	517503000	2172.79	0.41986	0.386139	3454.18	0.667471	0.613863	0	0	0	0	0	0	0	0	0	5626.96	1.08733	1.58974		307.18	472348000	700.48	0.148297	0.130045	4685.96	0.992057	0.869955	0	0	0	0	0	0	0	0	0	5386.44	1.14035	6.68964
307.09	347718000	1260.71	0.362567	0.395351	1928.14	0.554513	0.604652	0	0	0	0	0	0	0	0	0	3188.84	0.917076	1.52941		308.16	1067190000	6007.03	0.562883	0.411436	8409.85	0.788037	0.576011	122.18	0.0114488	0.00836841	61.09	0.00572438	0.0041842	183.27	0.0171731	0.0125526	14600.1	1.36809	1.4
308.13	453477000	3173.27	0.699764	0.387351	4986.57	1.09963	0.608695	0	0	0	32.38	0.00714038	0.00395253	32.38	0.00714038	0.00395253	8192.23	1.80654	1.57143		308.17	617535000	4462.83	0.722685	0.43464	5771.48	0.9346	0.562091	0	0	0	33.56	0.00543451	0.00326844	33.56	0.00543451	0.00326844	10267.9	1.66272	1.29323
308.14	700999000	5826.23	0.831132	0.439321	7339.11	1.04695	0.553398	64.38	0.00918404	0.0048545	32.19	0.00459202	0.00242725	96.57	0.0137761	0.00728176	13261.9	1.89186	1.25967		308.18	725498000	4152.77	0.572403	0.399484	6162.18	0.849372	0.592783	26.79	0.000738527	0.000515424	53.58	0.00147705	0.00103085	80.37	0.00221558	0.00154627	10395.3	1.43285	1.48387
308.15	606160000	2396.18	0.395305	0.31457	5195.92	0.857186	0.682118	0	0	0	0	0	0	0	0	0	7617.33	1.25665	2.16842		309.1	607973000	4139.58	0.680882	0.528736	3689.62	0.606872	0.471264	0	0	0	0	0	0	0	0	0	7829.2	1.28775	0.891303
309.07	706013000	3098.3	0.438845	0.366242	5361.4	0.759391	0.633758	0	0	0	0	0	0	0	0	0	8459.7	1.19824	1.73043		309.11	812663000	3129.68	0.385114	0.294555	7495.44	0.922331	0.705445	0	0	0	0	0	0	0	0	0	10625.1	1.30744	2.39495
309.08	764678000	2093.52	0.273778	0.189815	8935.77	1.16857	0.810185	0	0	0	0	0	0	0	0	0	11029.3	1.44234	4.2683		309.12	641720000	2844.48	0.443259	0.377622	4688.13	0.730557	0.622378	0	0	0	0	0	0	0	0	0	7532.61	1.17382	1.64815
309.09	828639000	3244.26	0.391517	0.320197	6862.86	0.828209	0.67734	0	0	0	0	0	0	0	0	0	10132.1	1.22274	2.11539
312.02	684158000	1862.72	0.272265	0.249027	5617.27	0.821049	0.750973	0	0	0	0	0	0	0	0	0	7479.99	1.09331	3.01563
312.04	600969000	1828.23	0.304214	0.224359	6320.46	1.05171	0.775641	0	0	0	0	0	0	0	0	0	8148.69	1.35593	3.45715
312.06	1016950000	4810.68	0.47305	0.383908	7720.13	0.759145	0.616091	0	0	0	0	0	0	0	0	0	12530.8	1.2322	1.60479
MEAN	6.71924e+08	2898.38	0.434008	0.33557	5750.46	0.856281	0.662874	4.59857	0.000656003	0.00034675	8.55357	0.00125062	0.000796663	13.1521	0.00190662	0.00114341	8665.58	1.29271	2.15187		MEAN	643047700	2925.25	0.422271	0.32976	5257.86	0.835704	0.667884	14.897	0.00121873	0.000888383	14.823	0.00126359	0.00084835	29.72	0.00248232	0.00173673	8212.82	1.26134	3.0385
SEM	4.94469e+07	335.147	0.0413164	0.0200205	503.833	0.0533059	0.0202707	4.59857	0.000656003	0.00034675	4.74932	0.000677506	0.000441121	7.77335	0.00110751	0.000633884	742.394	0.0764988	0.233682		SEM	5.24547e+07	488.302	0.0572372	0.0393053	454.176	0.0510045	0.0397058	10.3227	0.000962662	0.000703752	6.62599	0.000620531	0.000418387	16.021	0.00145771	0.0010559	856.389	0.058131	0.714708
OUTLIER	1.13446e+09	6033.39	0.820487	0.522845	10463.4	1.35491	0.852489	47.6143	0.00679234	0.0035903	52.9794	0.00758811	0.00492297	85.8652	0.0122664	0.00707286	15610	2.00829	4.33776		OUTLIER	1.13372e+09	7492.89	0.957675	0.697428	9506.28	1.31281	1.0393	111.457	0.0102236	0.00747138	76.8034	0.00706813	0.004762	179.583	0.016118	0.0116137	16223.6	1.80511	9.72398
LEGEND:
Outlier

## Sheet: CA3_Stratum_Morphology
UNSTRESSED MALE																					UNSTRESSED FEMALE
		SURVEILLANT			PRIMED			REACTIVE			AMOEBOID			ACTIVATED			TOTAL		P:S RATIO				SURVEILLANT			PRIMED			REACTIVE			AMOEBOID			ACTIVATED			TOTAL		P:S RATIO
ANIMAL	VOLUME	Total	Density	Proportion	Total	Density	Proportion	Total	Density	Proportion	Total	Density	Proportion	Total	Density	Proportion	Total	Density	Proportion		ANIMAL	VOLUME	Total	Density	Proportion	Total	Density	Proportion	Total	Density	Proportion	Total	Density	Proportion	Total	Density	Proportion	Total	Density	Proportion
305.06	597455000	1582	0.26479	0.182848	6625	1.10887	0.765719	395	0.0661138	0.0456542	49	0.00820145	0.00566343	444	0.0743152	0.0513176	8652	1.44814	4.18774		305.03	704651000	2301	0.326545	0.268777	6029	0.855601	0.70424	138	0.0195842	0.0161196	92	0.0130561	0.0107464	230	0.0326403	0.026866	8561	1.21493	2.62017
307.01	768681000	4279	0.556668	0.534942	3479	0.452593	0.434929	119	0.0154811	0.0148769	119	0.0154811	0.0148769	238	0.0309621	0.0297537	7999	1.04061	0.81304		307.13	697154000	3733	0.535463	0.568708	2543	0.364769	0.387416	164	0.0235242	0.0249848	123	0.0176432	0.0187386	287	0.0411674	0.0437233	6564	0.941542	0.681222
307.02	777032000	3683	0.473983	0.583307	2405	0.309511	0.3809	112	0.0144138	0.0177384	112	0.0144138	0.0177384	224	0.0288276	0.0354767	6314	0.812579	0.653		307.14	647292000	4428	0.684081	0.705096	1690	0.261088	0.269108	161	0.0248729	0.0256369	0	0	0	161	0.0248729	0.0256369	6280	0.970196	0.381662
307.03	742647000	4324	0.582242	0.647112	1729	0.232816	0.258755	393	0.0529188	0.0588147	235	0.0316436	0.0351691	628	0.0845624	0.0939838	6682	0.899755	0.399861		307.15	550001000	2968	0.539635	0.747795	929	0.168909	0.234064	0	0	0	71	0.0129091	0.0178886	71	0.0129091	0.0178886	3969	0.721635	0.313005
308.01	700450000	1623	0.231708	0.204563	5757	0.8219	0.725611	369	0.0526804	0.0465087	184	0.0262688	0.0231913	553	0.0789492	0.0697	7934	1.1327	3.54713		308.04	672800000	2012	0.299049	0.321972	4025	0.598246	0.644103	70	0.0104043	0.0112018	141	0.0209572	0.0225636	211	0.0313615	0.0337654	6249	0.928805	2.0005
308.02	645563000	1959	0.303456	0.368095	3134	0.485468	0.588876	130	0.0201375	0.0244269	97	0.0150256	0.0182262	227	0.0351631	0.0426531	5322	0.824397	1.5998		308.05	627716000	1848	0.294401	0.290292	4210	0.670685	0.661326	68	0.0108329	0.0106817	239	0.0380745	0.0375432	307	0.0489075	0.0482249	6366	1.01415	2.27814
308.03	610049000	2082	0.341284	0.301564	4566	0.748464	0.661356	219	0.0358988	0.0317207	36	0.00590117	0.00521437	255	0.0417999	0.0369351	6904	1.13171	2.19308		308.06	647507000	2098	0.324012	0.315821	4021	0.620997	0.605299	384	0.0593044	0.0578052	139	0.0214669	0.0209243	523	0.0807713	0.0787295	6643	1.02593	1.91659
309.13	718750000	2673	0.371896	0.421808	3432	0.477496	0.541581	99	0.0137739	0.0156225	132	0.0183652	0.02083	231	0.0321391	0.0364526	6337	0.88167	1.28395		309.16	798501000	4253	0.532623	0.493216	3712	0.464871	0.430477	541	0.067752	0.0627392	116	0.0145272	0.0134524	657	0.0822792	0.0761916	8623	1.0799	0.872796
309.14	789379000	3385	0.428818	0.400829	4732	0.599459	0.560332	254	0.0321772	0.030077	72	0.00912109	0.00852575	326	0.0412983	0.0386027	8445	1.06983	1.39793		309.17	626022000	2517	0.402063	0.371294	4106	0.655887	0.605694	77	0.0122999	0.0113586	77	0.0122999	0.0113586	154	0.0245998	0.0227172	6779	1.08287	1.63131
309.15	721593000	3712	0.514417	0.533333	2855	0.395652	0.410201	321	0.0444849	0.0461207	71	0.00983934	0.0102011	392	0.0543243	0.0563218	6960	0.964533	0.769127		309.18	661068000	3007	0.45487	0.415274	4036	0.610527	0.557382	197	0.0298003	0.0272062	0	0	0	197	0.0298003	0.0272062	7241	1.09535	1.3422
312.01	747890000	2105	0.281459	0.280854	5175	0.691947	0.69046	214	0.0286138	0.0285524	0	0	0	214	0.0286138	0.0285524	7495	1.00215	2.45843
312.03	736849000	3473	0.471331	0.402061	4898	0.664722	0.567029	222	0.0301283	0.0257004	44	0.00597137	0.00509377	266	0.0360997	0.0307942	8638	1.17229	1.41031
312.14	885016000	6142	0.693999	0.555586	4640	0.524284	0.41972	181	0.0204516	0.0163727	90	0.0101693	0.00814111	271	0.0306209	0.0245138	11055	1.24913	0.755454
MEAN	726258000	3155.54	0.424312	0.416685	4109.77	0.577937	0.538882	232.923	0.0328672	0.0309374	95.4615	0.0131078	0.0132978	328.385	0.0459751	0.0442352	7595.15	1.04842	1.65145		MEAN	663271200	2916.5	0.439274	0.449824	3530.1	0.527158	0.509911	180	0.0258375	0.0247734	99.8	0.0150934	0.0153216	279.8	0.0409309	0.040095	6727.5	1.00753	1.40376
SEM	2.14484e+07	367.189	0.0388295	0.0409796	389.2	0.0647034	0.041837	29.7542	0.0046642	0.0039406	17.5611	0.00238774	0.00266288	37.7341	0.00563352	0.00541229	402.649	0.0503105	0.321043		SEM	2.03385e+07	296.584	0.0416656	0.0547579	458.735	0.066269	0.0531891	51.8823	0.00687355	0.00648977	22.2964	0.0034678	0.00350482	56.7474	0.00741965	0.00688007	413.979	0.0415937	0.257277
OUTLIER	9.19591e+08	6465.33	0.774316	0.78607	7617.97	1.16117	0.915996	501.124	0.0749098	0.0664574	253.755	0.0346307	0.0373007	668.516	0.0967549	0.0930209	11224.6	1.50192	4.54529		OUTLIER	8.24061e+08	5261.2	0.768669	0.882724	7156.72	1.05106	0.930407	590.166	0.0801776	0.0760795	276.068	0.0425088	0.0430296	728.427	0.0995884	0.0944867	10000.3	1.33636	3.43771
ACUTE STRESS MALE																					ACUTE STRESS FEMALE
		SURVEILLANT			PRIMED			REACTIVE			AMOEBOID			ACTIVATED			TOTAL		P:S RATIO				SURVEILLANT			PRIMED			REACTIVE			AMOEBOID			ACTIVATED			TOTAL		P:S RATIO
ANIMAL	VOLUME	Total	Density	Proportion	Total	Density	Proportion	Total	Density	Proportion	Total	Density	Proportion	Total	Density	Proportion	Total	Density	Proportion		ANIMAL	VOLUME	Total	Density	Proportion	Total	Density	Proportion	Total	Density	Proportion	Total	Density	Proportion	Total	Density	Proportion	Total	Density	Proportion
305.05	556951000	7723	1.38666	0.480675	8137	1.46099	0.506442	137	0.0245982	0.00852679	68	0.0122093	0.00423228	205	0.0368075	0.0127591	16067	2.88481	1.05361		305.02	708740000	7844	1.10675	0.444017	9139	1.28947	0.517321	682	0.0962271	0.0386052	159	0.0224342	0.00900034	841	0.118661	0.0476056	17666	2.49259	1.16509
307.04	619324000	1891	0.305333	0.369914	3011	0.486175	0.589006	35	0.00565132	0.00684664	175	0.0282566	0.0342332	210	0.0339079	0.0410798	5112	0.825416	1.59228		307.1	628394000	2740	0.436032	0.573462	1791	0.285012	0.374843	140	0.022279	0.029301	105	0.0167093	0.0219757	245	0.0389883	0.0512767	4778	0.760351	0.65365
307.05	704689000	2906	0.41238	0.419094	3737	0.530305	0.538939	166	0.0235565	0.02394	124	0.0175964	0.0178829	290	0.0411529	0.0418229	6934	0.98398	1.28596		307.11	634688000	3529	0.556021	0.713217	1237	0.194899	0.25	109	0.0171738	0.0220291	72	0.0113442	0.0145513	181	0.0285179	0.0365804	4948	0.779596	0.350524
307.06	785035000	3345	0.426096	0.5	3117	0.397052	0.465919	190	0.0242027	0.0284006	38	0.00484055	0.00568012	228	0.0290433	0.0340807	6690	0.852191	0.931839		307.12	667044000	4564	0.684213	0.676048	1923	0.288287	0.284847	75	0.0112436	0.0111095	188	0.028184	0.0278477	263	0.0394277	0.0389572	6751	1.01208	0.421341
308.07	673178000	3189	0.473723	0.449345	3827	0.568497	0.539242	39	0.00579342	0.00549528	39	0.00579342	0.00549528	78	0.0115868	0.0109906	7097	1.05425	1.20006		308.1	641235000	3140	0.48968	0.5	3057	0.476736	0.486783	41	0.00639391	0.00652866	41	0.00639391	0.00652866	82	0.0127878	0.0130573	6280	0.97936	0.973567
308.08	828979000	3268	0.39422	0.361664	5498	0.663225	0.608455	269	0.0324496	0.0297698	0	0	0	269	0.0324496	0.0297698	9036	1.09002	1.68237		308.11	660708000	3250	0.491897	0.341028	6056	0.916593	0.635467	178	0.0269408	0.0186779	44	0.00665952	0.004617	222	0.0336003	0.0232949	9530	1.44239	1.86338
308.09	665468000	3472	0.521738	0.493532	2983	0.448256	0.424023	489	0.0734821	0.0695096	89	0.013374	0.012651	578	0.0868562	0.0821606	7035	1.05715	0.859159		308.12	644263000	2703	0.419549	0.384058	3991	0.619468	0.567065	257	0.0398905	0.0365161	85	0.0131934	0.0120773	342	0.0530839	0.0485934	7038	1.09241	1.47651
309.01	734654000	3227	0.439254	0.528497	2594	0.353091	0.424828	158	0.0215067	0.0258762	126	0.0171509	0.0206354	284	0.0386577	0.0465116	6106	0.83114	0.803843		309.04	738228000	3518	0.476547	0.602397	2212	0.299636	0.378767	108	0.0146296	0.0184932	0	0	0	108	0.0146296	0.0184932	5840	0.791084	0.628766
309.02	645748000	2854	0.441968	0.444964	3399	0.526366	0.529935	128	0.019822	0.0199563	32	0.00495549	0.00498909	160	0.0247775	0.0249454	6414	0.993267	1.19096		309.05	721354000	3000	0.415885	0.46225	3163	0.438481	0.487365	326	0.0451928	0.0502311	0	0	0	326	0.0451928	0.0502311	6490	0.899697	1.05433
309.03	622499000	2613	0.41976	0.455623	2903	0.466346	0.50619	145	0.0232932	0.0252833	72	0.0115663	0.0125545	217	0.0348595	0.0378378	5735	0.921287	1.11098		309.06	656325000	3487	0.531292	0.677745	1450	0.220927	0.281827	207	0.0315393	0.0402332	0	0	0	207	0.0315393	0.0402332	5145	0.78391	0.41583
314.19	716101000	5714	0.797932	0.698875	2198	0.30694	0.268836	219	0.0305823	0.0267857	43	0.00600474	0.0052593	262	0.036587	0.032045	8176	1.14174	0.384669
314.2	640515000	4250	0.663529	0.525925	3451	0.538785	0.427051	294	0.0459006	0.0363816	84	0.0131144	0.0103948	378	0.059015	0.0467764	8081	1.26164	0.812
314.21	675862000	4065	0.601454	0.586073	2535	0.375077	0.365484	239	0.0353622	0.0344579	95	0.0140561	0.0136967	334	0.0494184	0.0481546	6936	1.02625	0.623616
MEAN	682231000	3732.08	0.560311	0.485706	3645.38	0.547777	0.476488	192.923	0.0281693	0.0262484	75.7692	0.0114553	0.0113619	268.692	0.0396246	0.0376103	7647.62	1.14793	1.04087		MEAN	670097900	3777.5	0.560787	0.537422	3401.9	0.502951	0.426429	212.3	0.031151	0.0271725	69.4	0.0104918	0.00965981	281.7	0.0416429	0.0368323	7446.6	1.10335	0.9003
SEM	2.01275e+07	418.428	0.0776892	0.024855	437.442	0.0807552	0.0260631	32.6886	0.00482971	0.00454754	13.1296	0.0020337	0.00251351	33.2651	0.00503102	0.00498748	759.038	0.148904	0.100854		SEM	1.22669e+07	481.763	0.0656263	0.0412579	782.988	0.111429	0.0416477	58.852	0.00822096	0.00445091	20.953	0.00309844	0.00303289	67.4494	0.0094214	0.00440143	1215.39	0.167739	0.158454
OUTLIER	1.17026e+09	7503.73	1.26059	0.709746	7588.43	1.2757	0.711418	487.574	0.0717038	0.0672394	194.118	0.0297868	0.0340184	568.54	0.0849736	0.0825669	14489.5	2.49014	1.94996		OUTLIER	7.67076e+08	7586.17	1.07961	0.863595	9591.97	1.38388	0.755682	677.566	0.0961434	0.06236	235.048	0.0349872	0.0336369	814.934	0.116126	0.0716287	17055.1	2.42944	2.15299
CHRONIC STRESS MALE																					CHRONIC STRESS FEMALE
		SURVEILLANT			PRIMED			REACTIVE			AMOEBOID			ACTIVATED			TOTAL		P:S RATIO				SURVEILLANT			PRIMED			REACTIVE			AMOEBOID			ACTIVATED			TOTAL		P:S RATIO
ANIMAL	VOLUME	Total	Density	Proportion	Total	Density	Proportion	Total	Density	Proportion	Total	Density	Proportion	Total	Density	Proportion	Total	Density	Proportion		ANIMAL	VOLUME	Total	Density	Proportion	Total	Density	Proportion	Total	Density	Proportion	Total	Density	Proportion	Total	Density	Proportion	Total	Density	Proportion
306.05	754100000	2501	0.331654	0.321631	5184	0.687442	0.666667	45	0.00596738	0.00578704	45	0.00596738	0.00578704	90	0.0119348	0.0115741	7776	1.03116	2.07277		306.01	926792000	5105	0.550825	0.547042	3469	0.374302	0.371732	598	0.0645236	0.0640806	159	0.017156	0.0170381	757	0.0816796	0.0811187	9332	1.00691	0.67953
306.06	648654000	3207	0.494408	0.481893	3367	0.519075	0.505935	80	0.0123332	0.012021	0	0	0	80	0.0123332	0.012021	6655	1.02597	1.04989		306.02	781353000	6163	0.78876	0.668221	2693	0.344659	0.291987	273	0.0349394	0.0295999	91	0.0116465	0.00986664	364	0.0465859	0.0394666	9223	1.18039	0.436963
307.07	1027260000	2991	0.291163	0.332038	5133	0.499679	0.569827	781	0.0760275	0.0867007	101	0.00983198	0.0112123	882	0.0858595	0.097913	9008	0.876896	1.71615		307.16	607248000	1993	0.328202	0.44348	2433	0.40066	0.541389	67	0.0110334	0.0149088	0	0	0	67	0.0110334	0.0149088	4494	0.74006	1.22077
307.08	700860000	3185	0.454442	0.549612	2302	0.328454	0.397239	230	0.0328168	0.0396894	76	0.0108438	0.0131148	306	0.0436606	0.0528041	5795	0.826841	0.722763		307.17	651578000	222	0.0340711	0.0464824	4171	0.640138	0.873325	222	0.0340711	0.0464824	159	0.0244023	0.0332915	381	0.0584734	0.0797739	4776	0.73299	18.7883
307.09	573568000	3049	0.531585	0.637066	1666	0.290463	0.348099	70	0.0122043	0.014626	0	0	0	70	0.0122043	0.014626	4786	0.834426	0.546409		307.18	644268000	2262	0.351096	0.474711	2399	0.372361	0.503463	68	0.0105546	0.0142707	34	0.00527731	0.00713536	102	0.0158319	0.0214061	4765	0.739599	1.06057
308.13	664939000	4476	0.673144	0.687769	1721	0.258821	0.264444	172	0.025867	0.026429	137	0.0206034	0.021051	309	0.0464704	0.04748	6508	0.978736	0.384495		308.16	761541000	2710	0.355857	0.334899	4762	0.625311	0.588482	464	0.0609291	0.0573406	154	0.0202222	0.0190311	618	0.0811512	0.0763717	8092	1.06258	1.7572
308.14	894650000	3957	0.442296	0.469339	3957	0.442296	0.469339	378	0.0422512	0.0448345	137	0.0153133	0.0162496	515	0.0575644	0.0610841	8431	0.94238	1		308.17	630899000	3108	0.49263	0.453921	3486	0.552545	0.509128	252	0.039943	0.0368044	0	0	0	252	0.039943	0.0368044	6847	1.08528	1.12162
308.15	634678000	1601	0.252254	0.204418	5755	0.906759	0.734806	259	0.0408081	0.0330695	216	0.034033	0.0275792	475	0.0748411	0.0606486	7832	1.23401	3.59463		308.18	621312000	3875	0.62368	0.610332	2267	0.364873	0.357064	164	0.0263958	0.0258308	41	0.00659894	0.00645771	205	0.0329947	0.0322885	6349	1.02187	0.585032
309.07	859774000	5424	0.630863	0.568852	3936	0.457795	0.412795	174	0.0202379	0.0182486	0	0	0	174	0.0202379	0.0182486	9535	1.10901	0.725664		309.1	706824000	1828	0.258622	0.269219	4439	0.628021	0.653756	348	0.0492343	0.0512518	174	0.0246172	0.0256259	522	0.0738515	0.0768778	6790	0.960635	2.42834
309.08	664888000	5401	0.812317	0.701155	2080	0.312835	0.270025	221	0.0332387	0.0286901	0	0	0	221	0.0332387	0.0286901	7703	1.15854	0.385114		309.11	703869000	4762	0.676546	0.623625	2627	0.373223	0.344028	164	0.0232998	0.0214772	82	0.0116499	0.0107386	246	0.0349497	0.0322158	7636	1.08486	0.551659
309.09	679124000	4649	0.684558	0.82693	887	0.130609	0.157773	42	0.00618444	0.00747065	42	0.00618444	0.00747065	84	0.0123689	0.0149413	5622	0.827831	0.190794		309.12	740807000	3248	0.438441	0.545974	2622	0.353938	0.440746	78	0.0105291	0.0131114	0	0	0	78	0.0105291	0.0131114	5949	0.803043	0.807266
312.02	806909000	4089	0.506749	0.598945	2326	0.288261	0.340706	187	0.0231749	0.0273912	225	0.0278842	0.0329574	412	0.051059	0.0603486	6827	0.846068	0.568843
312.04	691488000	4016	0.580777	0.35427	6913	0.999728	0.609827	254	0.0367324	0.0224065	152	0.0219816	0.0134086	406	0.058714	0.0358151	11336	1.63936	1.72136
312.06	759820000	7271	0.956937	0.612914	4209	0.553947	0.354801	273	0.0359296	0.0230127	109	0.0143455	0.00918823	382	0.0502751	0.032201	11863	1.56129	0.578875
MEAN	7.40051e+08	3734.31	0.514324	0.517994	3479	0.47094	0.442114	222.538	0.0282957	0.0282588	87	0.0117418	0.0114485	309.538	0.0400374	0.0397073	7524.15	1.02548	1.12914		MEAN	7.06954e+08	3206.91	0.445339	0.456173	3215.27	0.457275	0.497736	245.273	0.033223	0.0341053	81.2727	0.0110518	0.0117441	326.545	0.0442749	0.0458494	6750.27	0.947111	2.67611
SEM	3.24675e+07	309.553	0.045459	0.0496187	511.616	0.0712807	0.047324	53.8455	0.00527691	0.00586679	22.5451	0.00317621	0.00301376	64.6718	0.00701587	0.00731124	494.636	0.0632169	0.261374		SEM	2.82932e+07	510.274	0.0640473	0.054864	271.18	0.0376792	0.0505051	51.2183	0.00581446	0.00551343	21.2642	0.00286661	0.00331061	68.7012	0.00804896	0.00820646	514.413	0.0493319	1.62097
OUTLIER	1.04376e+09	7560.55	1.03833	0.95914	7988.63	1.09666	0.849847	693.676	0.0748241	0.0788127	284.37	0.0394895	0.0374306	876.877	0.101912	0.102687	13006.5	1.71789	3.38307		OUTLIER	9.41548e+08	7437.88	0.976391	0.911082	5463.78	0.769695	0.916503	669.952	0.081434	0.0798203	257.586	0.0348205	0.0391942	896.186	0.111013	0.113894	11015.6	1.35615	16.1165
LEGEND:
Outlier
Est. Pop. using Number Weighted Sect. Thick.

## Sheet: CA3_Oriens_Morphology
UNSTRESSED MALE																					UNSTRESSED FEMALE
		SURVEILLANT			PRIMED			REACTIVE			AMOEBOID			ACTIVATED			TOTAL		P:S RATIO				SURVEILLANT			PRIMED			REACTIVE			AMOEBOID			ACTIVATED			TOTAL		P:S RATIO
ANIMAL	VOLUME	Total	Density	Proportion	Total	Density	Proportion	Total	Density	Proportion	Total	Density	Proportion	Total	Density	Proportion	Total	Density	Proportion		ANIMAL	VOLUME	Total	Density	Proportion	Total	Density	Proportion	Total	Density	Proportion	Total	Density	Proportion	Total	Density	Proportion	Total	Density	Proportion
305.06	331145000	1490	0.449954	0.230151	4727	1.42747	0.730151	256	0.0773075	0.0395428	0	0	0	256	0.0773075	0.0395428	6474	1.95503	3.17248		305.03	295944000	1213	0.409875	0.274745	3154	1.06574	0.714383	0	0	0	48	0.0162193	0.010872	48	0.0162193	0.010872	4415	1.49184	2.60016
307.01	435432000	2479	0.56932	0.446024	2759	0.633624	0.496402	159	0.0365155	0.0286074	159	0.0365155	0.0286074	318	0.0730309	0.0572148	5558	1.27643	1.11295		307.13	356922000	1400	0.392243	0.43024	1853	0.519161	0.569453	0	0	0	0	0	0	0	0	0	3254	0.911684	1.32357
307.02	352416000	2007	0.569497	0.602341	946	0.268433	0.283914	113	0.0320644	0.0339136	265	0.0751952	0.0795318	378	0.10726	0.113445	3332	0.945474	0.47135		307.14	392241000	1532	0.390576	0.69795	538	0.137161	0.245103	124	0.0316132	0.056492	0	0	0	124	0.0316132	0.056492	2195	0.559605	0.351175
307.03	383288000	1794	0.468055	0.587426	954	0.248899	0.312377	152	0.0396569	0.0497708	152	0.0396569	0.0497708	304	0.0793137	0.0995416	3054	0.79679	0.531773		307.15	281876000	1530	0.542792	0.621194	895	0.317516	0.363378	37	0.0131263	0.0150223	0	0	0	37	0.0131263	0.0150223	2463	0.873788	0.584967
308.01	352792000	1615	0.457777	0.444414	1945	0.551316	0.535223	36	0.0102043	0.00990644	36	0.0102043	0.00990644	72	0.0204086	0.0198129	3634	1.03007	1.20433		308.04	333219000	1627	0.488267	0.427034	1960	0.588202	0.514436	36	0.0108037	0.00944882	184	0.0552189	0.048294	220	0.0660226	0.0577428	3810	1.14339	1.20467
308.02	347821000	918	0.263929	0.288861	2154	0.619284	0.677785	105	0.0301879	0.0330396	0	0	0	105	0.0301879	0.0330396	3178	0.913688	2.34641		308.05	299096000	1425	0.476436	0.309917	2780	0.929467	0.604611	249	0.0832509	0.054154	142	0.0474764	0.030883	391	0.130727	0.085037	4598	1.5373	1.95088
308.03	359662000	1326	0.368679	0.339652	2283	0.634763	0.584785	221	0.0614466	0.0566086	73	0.0202968	0.0186988	294	0.0817434	0.0753074	3904	1.08546	1.72172		308.06	348823000	1095	0.313913	0.344665	1862	0.533795	0.586088	146	0.041855	0.0459553	73	0.0209275	0.0229777	219	0.0627826	0.068933	3177	0.910777	1.70046
309.13	341620000	1730	0.506411	0.435768	2036	0.595984	0.512846	101	0.029565	0.0254408	101	0.029565	0.0254408	202	0.05913	0.0508816	3970	1.16211	1.17688		309.16	490899000	2564	0.522307	0.499903	2216	0.451417	0.432053	217	0.0442046	0.0423084	130	0.026482	0.0253461	347	0.0706866	0.0676545	5129	1.04482	0.864275
309.14	432540000	1444	0.333842	0.437974	1630	0.376844	0.494389	148	0.0342165	0.0448893	74	0.0171082	0.0224446	222	0.0513247	0.0673339	3297	0.762242	1.12881		309.17	318661000	1496	0.469464	0.376163	2402	0.753779	0.603973	78	0.0244774	0.0196128	0	0	0	78	0.0244774	0.0196128	3977	1.24803	1.60561
309.15	452014000	1674	0.370343	0.494243	1635	0.361714	0.482728	77	0.0170349	0.022734	0	0	0	77	0.0170349	0.022734	3387	0.749313	0.976703		309.18	341113000	2394	0.70182	0.547951	1932	0.566381	0.442206	42	0.0123126	0.00961318	0	0	0	42	0.0123126	0.00961318	4369	1.28081	0.807018
312.01	455835000	1259	0.276196	0.29036	3007	0.659669	0.693496	69	0.0151371	0.0159133	0	0	0	69	0.0151371	0.0159133	4336	0.951221	2.3884
312.03	374053000	2191	0.585746	0.466071	2145	0.573448	0.456286	45	0.0120304	0.00957243	319	0.085282	0.0678579	364	0.0973124	0.0774303	4701	1.25677	0.979005
312.14	435088000	2596	0.596661	0.525293	2246	0.516217	0.454472	99	0.022754	0.0200324	0	0	0	99	0.022754	0.0200324	4942	1.13586	0.865177
MEAN	3.88747e+08	1732.54	0.447416	0.429891	2189.77	0.574436	0.516527	121.615	0.0321631	0.0299978	90.6923	0.0241403	0.0232507	212.308	0.0563035	0.0532485	4135.92	1.0785	1.39046		MEAN	345879400	1627.6	0.470769	0.452976	1959.2	0.586262	0.507568	92.9	0.0261644	0.0252607	57.7	0.0166324	0.0138373	150.6	0.0427968	0.039098	3738.7	1.1002	1.29928
SEM	1.28269e+07	134.078	0.0323459	0.0317317	268.224	0.0813501	0.0369757	17.9385	0.0053591	0.00410641	29.4987	0.00798254	0.00750922	32.1964	0.00896625	0.00884349	286.786	0.0877332	0.221002		SEM	1.91524e+07	150.872	0.0337437	0.0435361	248.038	0.0866351	0.0436118	27.8869	0.00804847	0.00702132	22.4252	0.00661571	0.00543646	43.4287	0.012586	0.00978672	300.901	0.0953803	0.216587
OUTLIER	5.04367e+08	2941.1	0.738978	0.715916	4607.51	1.30772	0.849821	283.311	0.0804694	0.0670124	356.59	0.0960939	0.0909378	502.522	0.137124	0.132963	6720.98	1.86931	3.38254		OUTLIER	4.97292e+08	2820.34	0.737537	0.797159	3920.12	1.27117	0.85235	313.365	0.0897931	0.0807691	234.987	0.0689342	0.0568163	493.934	0.142298	0.116469	6117.53	1.85425	3.01155
ACUTE STRESS MALE																					ACUTE STRESS FEMALE
		SURVEILLANT			PRIMED			REACTIVE			AMOEBOID			ACTIVATED			TOTAL		P:S RATIO				SURVEILLANT			PRIMED			REACTIVE			AMOEBOID			ACTIVATED			TOTAL		P:S RATIO
ANIMAL	VOLUME	Total	Density	Proportion	Total	Density	Proportion	Total	Density	Proportion	Total	Density	Proportion	Total	Density	Proportion	Total	Density	Proportion		ANIMAL	VOLUME	Total	Density	Proportion	Total	Density	Proportion	Total	Density	Proportion	Total	Density	Proportion	Total	Density	Proportion	Total	Density	Proportion
305.05	308527000	5317	1.72335	0.468376	5245	1.70001	0.462033	718	0.232719	0.0632488	71	0.0230126	0.0062544	789	0.255731	0.0695032	11352	3.67942	0.986459		305.02	344682000	4350	1.26203	0.446017	4912	1.42508	0.50364	280	0.0812343	0.0287091	0	0	0	280	0.0812343	0.0287091	9753	2.82956	1.1292
307.04	344740000	997	0.289203	0.314511	2101	0.609445	0.662776	71	0.0205952	0.0223975	0	0	0	71	0.0205952	0.0223975	3170	0.919534	2.10732		307.1	304935000	1214	0.398118	0.648158	624	0.204634	0.333155	34	0.0111499	0.0181527	0	0	0	34	0.0111499	0.0181527	1873	0.614229	0.514003
307.05	332469000	1345	0.404549	0.340506	2387	0.717962	0.604304	217	0.0652692	0.0549367	0	0	0	217	0.0652692	0.0549367	3950	1.18808	1.77472		307.11	279642000	1872	0.669427	0.637385	771	0.27571	0.262513	73	0.0261048	0.0248553	220	0.078672	0.0749064	293	0.104777	0.0997617	2937	1.05027	0.411859
307.06	358014000	2292	0.640198	0.608603	1391	0.388532	0.369357	40	0.0111727	0.0106213	40	0.0111727	0.0106213	80	0.0223455	0.0212427	3766	1.05191	0.606894		307.12	300331000	2547	0.848064	0.68431	1175	0.391235	0.31569	0	0	0	0	0	0	0	0	0	3722	1.2393	0.461327
308.07	344613000	2339	0.678732	0.495656	2133	0.618955	0.452003	205	0.059487	0.0434414	41	0.0118974	0.00868828	246	0.0713844	0.0521297	4719	1.36936	0.911928		308.1	318849000	1203	0.377295	0.482551	1289	0.404267	0.517048	0	0	0	0	0	0	0	0	0	2493	0.781875	1.07149
308.08	443544000	1452	0.327363	0.307627	3106	0.700269	0.658051	80	0.0180365	0.0169492	80	0.0180365	0.0169492	160	0.0360731	0.0338983	4720	1.06416	2.13912		308.11	315791000	1269	0.401848	0.442469	1410	0.446498	0.491632	94	0.0297665	0.0327755	94	0.0297665	0.0327755	188	0.059533	0.0655509	2868	0.908196	1.11111
308.09	335043000	1420	0.423826	0.340038	2540	0.758112	0.608238	129	0.0385025	0.0308908	86	0.0256683	0.0205939	215	0.0641709	0.0514847	4176	1.24641	1.78873		308.12	328077000	1807	0.550785	0.416647	2349	0.71599	0.541619	135	0.0411489	0.0311275	45	0.0137163	0.0103758	180	0.0548652	0.0415033	4337	1.32195	1.29994
309.01	388927000	1852	0.476182	0.522573	1468	0.377449	0.414221	159	0.0408817	0.0448646	63	0.0161984	0.0177765	222	0.0570801	0.0626411	3544	0.911225	0.792657		309.04	314666000	2045	0.649895	0.692282	908	0.28856	0.30738	0	0	0	0	0	0	0	0	0	2954	0.938773	0.44401
309.02	327508000	1725	0.526705	0.390891	2389	0.729448	0.541355	265	0.0809141	0.0600499	33	0.0100761	0.00747791	298	0.0909901	0.0675278	4413	1.34745	1.38493		309.05	414208000	2322	0.560588	0.663239	1074	0.25929	0.306769	103	0.0248667	0.0294202	0	0	0	103	0.0248667	0.0294202	3501	0.845228	0.462532
309.03	287887000	1960	0.680823	0.553047	1395	0.484565	0.393623	150	0.0521038	0.0423251	37	0.0128523	0.0104402	187	0.064956	0.0527652	3544	1.23104	0.711735		309.06	339818000	2112	0.621509	0.647853	1000	0.294275	0.306748	111	0.0326645	0.0340491	37	0.0108882	0.0113497	148	0.0435527	0.0453988	3260	0.959337	0.473485
314.19	394144000	2645	0.671075	0.679076	1009	0.255998	0.25905	96	0.0243566	0.024647	144	0.0365349	0.0369705	240	0.0608915	0.0616175	3895	0.988218	0.381474
314.2	300188000	1947	0.648594	0.505846	1720	0.572974	0.446869	181	0.0602955	0.0470252	0	0	0	181	0.0602955	0.0470252	3849	1.2822	0.88341
314.21	319523000	1849	0.578675	0.616539	999	0.312654	0.333111	49	0.0153354	0.0163388	99	0.0309837	0.033011	148	0.046319	0.0493498	2999	0.938587	0.540292
MEAN	3.4501e+08	2087.69	0.620713	0.472561	2144.85	0.632798	0.477307	181.538	0.0553592	0.0367489	53.3846	0.0151102	0.0129833	234.923	0.0704694	0.0497322	4469	1.32443	1.15459		MEAN	326099900	2074.1	0.633956	0.576091	1551.2	0.470554	0.388619	83	0.0246936	0.0199089	39.6	0.0133043	0.0129407	122.6	0.0379979	0.0328497	3769.8	1.14887	0.737896
SEM	1.18853e+07	296.51	0.0993382	0.0345648	311.978	0.100366	0.0355637	48.5873	0.0159869	0.00487097	11.8843	0.00323827	0.00328643	49.4365	0.0163662	0.0042949	591.755	0.201315	0.169456		SEM	1.14796e+07	292.993	0.0836434	0.0358783	402.428	0.115476	0.034648	27.0773	0.00786813	0.00456545	22.3479	0.00789654	0.00763547	35.8011	0.011706	0.0101441	698.055	0.197858	0.114727
OUTLIER	4.52143e+08	4760.39	1.51614	0.784124	4956.98	1.53748	0.797874	619.498	0.199463	0.0806553	160.509	0.0442996	0.0426068	680.538	0.217993	0.088446	9803.01	3.13906	2.68205		OUTLIER	4.16854e+08	4390.41	1.29522	0.859734	4732.67	1.38348	0.662536	297.065	0.0868966	0.056002	216.275	0.0757319	0.0733045	405.632	0.130542	0.113045	9288.41	2.71308	1.64489
CHRONIC STRESS MALE																					CHRONIC STRESS FEMALE
		SURVEILLANT			PRIMED			REACTIVE			AMOEBOID			ACTIVATED			TOTAL		P:S RATIO				SURVEILLANT			PRIMED			REACTIVE			AMOEBOID			ACTIVATED			TOTAL		P:S RATIO
ANIMAL	VOLUME	Total	Density	Proportion	Total	Density	Proportion	Total	Density	Proportion	Total	Density	Proportion	Total	Density	Proportion	Total	Density	Proportion		ANIMAL	VOLUME	Total	Density	Proportion	Total	Density	Proportion	Total	Density	Proportion	Total	Density	Proportion	Total	Density	Proportion	Total	Density	Proportion
306.05	359858000	1823	0.506589	0.367837	2946	0.818656	0.594431	187	0.0519649	0.037732	0	0	0	187	0.0519649	0.037732	4956	1.37721	1.61602		306.01	448196000	2076	0.46319	0.466517	2076	0.46319	0.466517	296	0.0660425	0.0665169	0	0	0	296	0.0660425	0.0665169	4450	0.992869	1
306.06	258994000	1672	0.645575	0.617658	995	0.384179	0.367566	0	0	0	39	0.0150583	0.0144071	39	0.0150583	0.0144071	2707	1.0452	0.595096		306.02	366018000	2758	0.753515	0.627531	1262	0.344792	0.287144	327	0.0893399	0.0744027	46	0.0125677	0.0104664	373	0.101908	0.0848692	4395	1.20076	0.457578
307.07	596177000	1834	0.307627	0.301595	3499	0.586906	0.575399	611	0.102486	0.100477	135	0.0226443	0.0222003	746	0.125131	0.122677	6081	1.02	1.90785		307.16	324926000	1398	0.430252	0.40393	1992	0.613063	0.575556	69	0.0212356	0.0199364	0	0	0	69	0.0212356	0.0199364	3461	1.06517	1.42489
307.08	347659000	1812	0.5212	0.545455	1359	0.3909	0.409091	151	0.0434334	0.0454545	0	0	0	151	0.0434334	0.0454545	3322	0.955534	0.75		307.17	288791000	138	0.0477854	0.0832328	1382	0.478547	0.833534	69	0.0238927	0.0416164	69	0.0238927	0.0416164	138	0.0477854	0.0832328	1658	0.574118	10.0145
307.09	272165000	862	0.31672	0.600279	538	0.197674	0.374652	35	0.0128598	0.0243733	0	0	0	35	0.0128598	0.0243733	1436	0.527621	0.62413		307.18	328004000	944	0.287801	0.365891	1562	0.476214	0.605426	36	0.0109755	0.0139535	36	0.0109755	0.0139535	72	0.021951	0.027907	2580	0.786576	1.65466
308.13	359044000	2577	0.717739	0.6606	1079	0.30052	0.276596	104	0.0289658	0.0266598	139	0.0387139	0.0356319	243	0.0676797	0.0622917	3901	1.0865	0.418704		308.16	419510000	1558	0.371386	0.384596	2142	0.510596	0.528758	272	0.0648375	0.0671439	77	0.0183547	0.0190077	349	0.0831923	0.0861516	4051	0.96565	1.37484
308.14	501133000	2131	0.425236	0.530363	1747	0.34861	0.434793	34	0.00678463	0.00846192	104	0.020753	0.0258835	138	0.0275376	0.0343454	4018	0.801783	0.819803		308.17	327989000	2587	0.788746	0.560806	1897	0.578373	0.411229	129	0.0393306	0.0279644	0	0	0	129	0.0393306	0.0279644	4613	1.40645	0.733282
308.15	298357000	1863	0.62442	0.358476	2500	0.837922	0.481047	588	0.197079	0.113142	245	0.0821164	0.0471426	833	0.279196	0.160285	5197	1.74187	1.34192		308.18	342101000	1826	0.53376	0.621088	980	0.286465	0.333333	44	0.0128617	0.014966	89	0.0260157	0.0302721	133	0.0388774	0.0452381	2940	0.859395	0.536692
309.07	426274000	2767	0.649113	0.628721	1542	0.361739	0.350375	90	0.0211132	0.0204499	0	0	0	90	0.0211132	0.0204499	4401	1.03243	0.557282		309.1	407626000	2329	0.571357	0.50974	2060	0.505365	0.450865	134	0.0328733	0.0293281	44	0.0107942	0.00963012	178	0.0436675	0.0389582	4569	1.12088	0.8845
309.08	307676000	2801	0.910373	0.730188	948	0.308116	0.247132	86	0.0279515	0.0224192	0	0	0	86	0.0279515	0.0224192	3836	1.24677	0.338451		309.11	340777000	2255	0.661723	0.629537	1149	0.337171	0.320771	132	0.038735	0.0368509	44	0.0129117	0.0122836	176	0.0516467	0.0491346	3582	1.05113	0.509534
309.09	398438000	3218	0.807654	0.837149	625	0.156863	0.162591	0	0	0	0	0	0	0	0	0	3844	0.964767	0.19422		309.12	366927000	1826	0.497647	0.437365	1870	0.509638	0.447904	173	0.0471483	0.0414371	304	0.0828503	0.0728144	477	0.129999	0.114251	4175	1.13783	1.0241
312.02	426956000	1681	0.393717	0.578857	1031	0.241477	0.355028	191	0.0447353	0.0657713	0	0	0	191	0.0447353	0.0657713	2904	0.680164	0.613325
312.04	379125000	2890	0.762282	0.386209	4180	1.10254	0.558599	361	0.0952193	0.0482427	51	0.013452	0.00681545	412	0.108671	0.0550581	7483	1.97376	1.44637
312.06	359636000	3119	0.867266	0.512993	1903	0.529146	0.312993	898	0.249697	0.147697	158	0.0439333	0.0259868	1056	0.29363	0.173684	6080	1.6906	0.610131
MEAN	3.77964e+08	2217.86	0.603965	0.546884	1778	0.468946	0.392878	238.286	0.0630207	0.0472058	62.2143	0.0169051	0.0127191	300.5	0.0799258	0.0599249	4297.57	1.15316	0.845236		MEAN	3.60079e+08	1790.45	0.49156	0.462749	1670.18	0.463947	0.478276	152.818	0.0406612	0.0394651	64.4545	0.018033	0.0190949	217.273	0.0586941	0.0585601	3679.45	1.01462	1.78314
SEM	2.4191e+07	182.484	0.0529205	0.0406896	297.244	0.0738885	0.0339346	73.5225	0.0201671	0.0119417	21.3917	0.00642891	0.00427061	89.6166	0.0252186	0.0144994	419.473	0.110672	0.138815		SEM	1.4369e+07	229.934	0.0640695	0.0481953	125.898	0.0306657	0.0470051	31.0931	0.00739725	0.00646764	25.6927	0.00702807	0.00663917	40.7623	0.0102342	0.00916767	286.852	0.0668479	0.831749
OUTLIER	6.0425e+08	3924.84	1.09899	0.9275	4558.46	1.16011	0.710307	926.026	0.251667	0.158911	262.316	0.077042	0.052667	1138.79	0.315825	0.195555	8221.38	2.1884	2.14373		OUTLIER	4.7922e+08	3696.97	1.0228	0.862363	2714.08	0.718213	0.868022	410.628	0.101996	0.093092	277.487	0.0763066	0.074144	555.256	0.143551	0.134574	6057.91	1.56889	8.67964
LEGEND:
Outlier
Est. Pop. using Number Weighted Sect. Thick.

## Sheet: CA3_Morphology
UNSTRESSED MALE																					UNSTRESSED FEMALE
		SURVEILLANT			PRIMED			REACTIVE			AMOEBOID			ACTIVATED			TOTAL		P:S RATIO				SURVEILLANT			PRIMED			REACTIVE			AMOEBOID			ACTIVATED			TOTAL		P:S RATIO
ANIMAL	VOLUME	Total	Density	Proportion	Total	Density	Proportion	Total	Density	Proportion	Total	Density	Proportion	Total	Density	Proportion	Total	Density	Proportion		ANIMAL	VOLUME	Total	Density	Proportion	Total	Density	Proportion	Total	Density	Proportion	Total	Density	Proportion	Total	Density	Proportion	Total	Density	Proportion
305.06	928600000	3072	0.330821	0.203094	11352	1.22249	0.750496	651	0.0701055	0.0430385	49	0.00527676	0.00323946	700	0.0753823	0.0462779	15126	1.6289	3.69531		305.03	1000595000	3514	0.351191	0.270808	9183	0.917754	0.707691	138	0.0137918	0.010635	140	0.0139917	0.0107891	278	0.0277835	0.0214242	12976	1.29683	2.61326
307.01	1204113000	6758	0.561243	0.498488	6238	0.518058	0.460131	278	0.0230875	0.020506	278	0.0230875	0.020506	556	0.0461751	0.041012	13557	1.12589	0.923054		307.13	1054076000	5133	0.486967	0.522815	4396	0.417048	0.447749	164	0.0155587	0.016704	123	0.011669	0.012528	287	0.0272276	0.029232	9818	0.931432	0.856419
307.02	1129448000	5690	0.503786	0.589882	3351	0.296694	0.347398	225	0.0199212	0.0233257	377	0.0333791	0.0390836	602	0.0533004	0.0624093	9646	0.854046	0.588928		307.14	1039533000	5960	0.573334	0.703245	2228	0.214327	0.262891	285	0.0274162	0.0336283	0	0	0	285	0.0274162	0.0336283	8475	0.81527	0.373826
307.03	1125935000	6118	0.543371	0.628389	2683	0.238291	0.275575	545	0.0484042	0.0559778	387	0.0343714	0.0397494	932	0.0827756	0.0957272	9736	0.864704	0.438542		307.15	831877000	4498	0.540705	0.699316	1824	0.219263	0.283582	37	0.00444777	0.00575249	71	0.00853492	0.0110386	108	0.0129827	0.016791	6432	0.773191	0.405514
308.01	1053242000	3238	0.307432	0.27991	7702	0.731266	0.665802	405	0.0384527	0.0350104	220	0.0208879	0.019018	625	0.0593406	0.0540284	11568	1.09832	2.37863		308.04	1006019000	3639	0.361723	0.361766	5985	0.594919	0.59499	106	0.0105366	0.0105378	325	0.0323056	0.0323094	431	0.0428421	0.0428472	10059	0.999882	1.64468
308.02	993384000	2877	0.289616	0.338471	5288	0.532322	0.622118	235	0.0236565	0.0276471	97	0.0097646	0.0114118	332	0.0334211	0.0390588	8500	0.855661	1.83803		308.05	926812000	3273	0.353146	0.298522	6990	0.754198	0.637541	317	0.0342033	0.0289128	381	0.0411087	0.0347501	698	0.0753119	0.0636629	10964	1.18298	2.13566
308.03	969711000	3408	0.351445	0.315322	6849	0.706293	0.633697	440	0.0453743	0.0407106	109	0.0112405	0.0100851	549	0.0566148	0.0507957	10808	1.11456	2.00968		308.06	996330000	3193	0.320476	0.325153	5883	0.590467	0.599084	530	0.0531952	0.0539715	212	0.0212781	0.0215886	742	0.0744733	0.0755601	9820	0.985617	1.84247
309.13	1060370000	4403	0.415232	0.427185	5468	0.515669	0.530513	200	0.0188613	0.0194043	233	0.0219735	0.022606	433	0.0408348	0.0420103	10307	0.972019	1.24188		309.16	1289400000	6817	0.528696	0.49571	5928	0.459749	0.431065	758	0.058787	0.0551193	246	0.0190786	0.0178883	1004	0.0778657	0.0730076	13752	1.06654	0.869591
309.14	1221919000	4829	0.395198	0.411259	6362	0.520656	0.541816	402	0.0328991	0.0342361	146	0.0119484	0.012434	548	0.0448475	0.0466701	11742	0.960947	1.31746		309.17	944683000	4013	0.424799	0.373094	6508	0.688908	0.605058	155	0.0164076	0.0144106	77	0.00815088	0.0071588	232	0.0245585	0.0215694	10756	1.13858	1.62173
309.15	1173607000	5386	0.458927	0.520537	4490	0.382581	0.433942	398	0.0339125	0.0384653	71	0.00604973	0.00686189	469	0.0399623	0.0453271	10347	0.881641	0.833643		309.18	1002181000	5401	0.538925	0.465202	5968	0.595501	0.51404	239	0.023848	0.0205857	0	0	0	239	0.023848	0.0205857	11610	1.15847	1.10498
312.01	1203725000	3364	0.279466	0.284338	8182	0.679723	0.691573	283	0.0235104	0.0239202	0	0	0	283	0.0235104	0.0239202	11831	0.982866	2.43222
312.03	1110902000	5664	0.509856	0.42462	7043	0.633989	0.528001	267	0.0240345	0.0200165	363	0.0326761	0.0272134	630	0.0567107	0.0472299	13339	1.20074	1.24347
312.14	1320104000	8738	0.661918	0.546227	6886	0.521626	0.430456	280	0.0212105	0.0175033	90	0.00681764	0.00562605	370	0.0280281	0.0231293	15997	1.2118	0.788052
MEAN	1.115e+09	4888.08	0.431408	0.420594	6299.54	0.576896	0.531655	354.538	0.0325716	0.0307509	186.154	0.0167287	0.0167565	540.692	0.0493003	0.0475074	11731.1	1.05785	1.51761		MEAN	1009150600	4544.1	0.447996	0.451563	5489.3	0.545213	0.508369	272.9	0.0258192	0.0250257	157.5	0.0156117	0.0148051	430.4	0.0414309	0.0398308	10466.2	1.03488	1.34681
SEM	3.1064e+07	481.33	0.0331395	0.0364546	615.018	0.0678201	0.03878	37.3225	0.00413038	0.00321478	36.803	0.00325498	0.00355086	47.6049	0.00479338	0.0050013	616.25	0.059531	0.256164		SEM	3.71392e+07	392.394	0.0304072	0.0492422	691.387	0.0706806	0.0473717	69.292	0.00571729	0.00560029	41.3498	0.0041956	0.00378898	90.835	0.00785758	0.00721005	666.49	0.0525617	0.235599
OUTLIER	1.39501e+09	9226.73	0.730124	0.749191	11843.2	1.18822	0.881214	690.959	0.0698023	0.0597286	517.891	0.0460687	0.0487636	969.797	0.0925072	0.0925885	17285.9	1.59446	3.82664		OUTLIER	1.30276e+09	7646.25	0.688386	0.840857	10955.2	1.10399	0.882875	820.702	0.0710183	0.0692999	484.399	0.0487808	0.0447596	1148.51	0.103551	0.0968313	15735.3	1.45042	3.20938
ACUTE STRESS MALE																					ACUTE STRESS FEMALE
		SURVEILLANT			PRIMED			REACTIVE			AMOEBOID			ACTIVATED			TOTAL		P:S RATIO				SURVEILLANT			PRIMED			REACTIVE			AMOEBOID			ACTIVATED			TOTAL		P:S RATIO
ANIMAL	VOLUME	Total	Density	Proportion	Total	Density	Proportion	Total	Density	Proportion	Total	Density	Proportion	Total	Density	Proportion	Total	Density	Proportion		ANIMAL	VOLUME	Total	Density	Proportion	Total	Density	Proportion	Total	Density	Proportion	Total	Density	Proportion	Total	Density	Proportion	Total	Density	Proportion
305.05	865478000	13040	1.50668	0.475583	13382	1.5462	0.488056	855	0.0987893	0.0311828	139	0.0160605	0.00506948	994	0.11485	0.0362522	27419	3.16808	1.02623		305.02	1053422000	12194	1.15756	0.444728	14051	1.33384	0.512455	962	0.0913214	0.0350852	159	0.0150937	0.0057989	1121	0.106415	0.0408841	27419	2.60285	1.15229
307.04	964064000	2888	0.299565	0.348708	5112	0.530255	0.617242	106	0.0109951	0.0127988	175	0.0181523	0.0211302	281	0.0291474	0.033929	8282	0.859072	1.77008		307.1	933329000	3954	0.423645	0.594497	2415	0.258751	0.363103	174	0.0186429	0.0261615	105	0.0112501	0.0157871	279	0.029893	0.0419486	6651	0.71261	0.610774
307.05	1037158000	4251	0.40987	0.390573	6124	0.59046	0.562661	383	0.0369278	0.0351893	124	0.0119557	0.0113929	507	0.0488836	0.0465821	10884	1.04941	1.4406		307.11	914330000	5401	0.590706	0.684971	2008	0.219614	0.254661	182	0.0199053	0.0230818	292	0.031936	0.0370323	474	0.0518412	0.0601141	7885	0.86238	0.371783
307.06	1143049000	5637	0.493155	0.539116	4508	0.394384	0.43114	230	0.0201216	0.0219969	78	0.00682385	0.00745983	308	0.0269455	0.0294568	10456	0.914746	0.799716		307.12	967375000	7111	0.735082	0.678984	3098	0.320248	0.295808	75	0.00775294	0.00716127	188	0.019434	0.0179509	263	0.027187	0.0251122	10473	1.08262	0.435663
308.07	1017791000	5528	0.543137	0.46784	5960	0.585582	0.504401	244	0.0239735	0.02065	80	0.00786016	0.00677048	324	0.0318336	0.0274204	11816	1.16095	1.07815		308.1	960084000	4343	0.452356	0.495042	4346	0.452669	0.495384	41	0.00427046	0.00467343	41	0.00427046	0.00467343	82	0.00854092	0.00934686	8773	0.913774	1.00069
308.08	1272523000	4720	0.370917	0.343123	8604	0.676137	0.625473	349	0.0274258	0.0253707	80	0.00628672	0.00581564	429	0.0337126	0.0311864	13756	1.081	1.82288		308.11	976499000	4519	0.462776	0.364494	7466	0.764568	0.602194	272	0.0278546	0.021939	138	0.0141321	0.0111308	410	0.0419867	0.0330698	12398	1.26964	1.65214
308.09	1000511000	4892	0.48895	0.436357	5523	0.552018	0.492641	618	0.0617684	0.0551244	175	0.0174911	0.0156097	793	0.0792595	0.0707341	11211	1.12053	1.12899		308.12	972340000	4510	0.46383	0.396484	6340	0.652035	0.557363	392	0.0403151	0.0344615	130	0.0133698	0.0114286	522	0.0536849	0.0458901	11375	1.16986	1.40576
309.01	1123581000	5079	0.452037	0.526321	4062	0.361523	0.420933	317	0.0282134	0.0328497	189	0.0168212	0.0195855	506	0.0450346	0.0524352	9650	0.858861	0.799764		309.04	1052894000	5563	0.528353	0.63259	3120	0.296326	0.354787	108	0.0102574	0.0122811	0	0	0	108	0.0102574	0.0122811	8794	0.835222	0.560848
309.02	973256000	4579	0.470483	0.422924	5788	0.594705	0.534589	393	0.0403799	0.0362981	65	0.00667861	0.00600351	458	0.0470585	0.0423017	10827	1.11245	1.26403		309.05	1135562000	5322	0.468667	0.532679	4237	0.373119	0.424082	429	0.0377787	0.0429386	0	0	0	429	0.0377787	0.0429386	9991	0.879829	0.796129
309.03	910386000	4573	0.502314	0.492833	4298	0.472107	0.463196	295	0.0324038	0.0317922	109	0.0119729	0.011747	404	0.0443768	0.0435392	9279	1.01924	0.939864		309.06	996143000	5599	0.562068	0.666151	2450	0.245949	0.291493	318	0.0319231	0.0378346	37	0.00371433	0.00440214	355	0.0356375	0.0422368	8405	0.843754	0.437578
314.19	1110245000	8359	0.752897	0.692486	3207	0.288855	0.265678	315	0.0283721	0.0260956	187	0.0168431	0.0154917	502	0.0452152	0.0415873	12071	1.08724	0.383658
314.2	940703000	6197	0.658763	0.519447	5171	0.549695	0.433445	475	0.0504942	0.0398156	84	0.00892949	0.00704107	559	0.0594236	0.0468567	11930	1.2682	0.834436
314.21	995385000	5914	0.594142	0.595269	3534	0.355039	0.355712	288	0.0289335	0.0289884	194	0.0194899	0.0195269	482	0.0484235	0.0485153	9935	0.998106	0.597565
MEAN	1.02724e+09	5819.77	0.580224	0.480814	5790.23	0.576689	0.476551	374.462	0.0375999	0.0306271	129.154	0.0127204	0.0117418	503.615	0.0503203	0.042369	12116.6	1.20753	1.06815		MEAN	996197800	5851.6	0.584504	0.549062	4953.1	0.491712	0.415133	295.3	0.0290022	0.0245618	109	0.01132	0.0108204	404.3	0.0403222	0.0353822	11216.4	1.11725	0.842366
SEM	3.05798e+07	696.228	0.083893	0.0271616	739.146	0.086838	0.0277562	52.6228	0.00624324	0.00287211	13.7444	0.00137483	0.00163521	54.6217	0.00660336	0.00321	1333.34	0.166597	0.1174		SEM	2.09917e+07	759.351	0.069992	0.0379356	1155.06	0.109606	0.0384185	84.8925	0.00796043	0.00419443	29.2685	0.00312879	0.00349826	92.0616	0.00875972	0.00496865	1878.78	0.173686	0.140633
OUTLIER	1.30288e+09	12095.5	1.33643	0.725646	12452.8	1.35944	0.726742	848.797	0.0938757	0.056516	253.044	0.0251129	0.0264814	995.969	0.109842	0.0713035	24135.2	2.70921	2.12638		OUTLIER	1.16215e+09	11854.8	1.13784	0.848969	14084.6	1.35822	0.718858	966.434	0.091935	0.0577217	340.388	0.0360553	0.0384766	1132.11	0.109574	0.0746629	26069.5	2.49036	1.95417
CHRONIC STRESS MALE																					CHRONIC STRESS FEMALE
		SURVEILLANT			PRIMED			REACTIVE			AMOEBOID			ACTIVATED			TOTAL		P:S RATIO				SURVEILLANT			PRIMED			REACTIVE			AMOEBOID			ACTIVATED			TOTAL		P:S RATIO
ANIMAL	VOLUME	Total	Density	Proportion	Total	Density	Proportion	Total	Density	Proportion	Total	Density	Proportion	Total	Density	Proportion	Total	Density	Proportion		ANIMAL	VOLUME	Total	Density	Proportion	Total	Density	Proportion	Total	Density	Proportion	Total	Density	Proportion	Total	Density	Proportion	Total	Density	Proportion
306.05	1113958000	4324	0.388165	0.339617	8130	0.72983	0.638549	232	0.0208266	0.0182218	45	0.00403965	0.0035344	277	0.0248663	0.0217562	12732	1.14295	1.8802		306.01	1374988000	7181	0.522259	0.521042	5545	0.403276	0.402336	894	0.0650187	0.0648672	159	0.0115637	0.0115368	1053	0.0765825	0.076404	13782	1.00234	0.772177
306.06	907648000	4879	0.537543	0.521149	4362	0.480583	0.465926	80	0.00881399	0.00854518	39	0.00429682	0.00416578	119	0.0131108	0.012711	9362	1.03146	0.894036		306.02	1147371000	8921	0.777517	0.655089	3955	0.344701	0.290424	600	0.0522935	0.0440593	137	0.0119403	0.0100602	737	0.0642338	0.0541195	13618	1.18689	0.443336
307.07	1623437000	4825	0.297209	0.319769	8632	0.531711	0.572072	1392	0.085744	0.0922526	236	0.0145371	0.0156405	1628	0.100281	0.107893	15089	0.929448	1.78902		307.16	932174000	3391	0.363773	0.426273	4425	0.474697	0.556254	136	0.0145896	0.0170962	0	0	0	136	0.0145896	0.0170962	7955	0.853381	1.30492
307.08	1048519000	4997	0.476577	0.548097	3661	0.349159	0.401558	381	0.036337	0.0417901	76	0.00724832	0.00833608	457	0.0435853	0.0501261	9117	0.869512	0.73264		307.17	940369000	360	0.0382828	0.0559528	5553	0.590513	0.863071	291	0.0309453	0.0452285	228	0.0242458	0.0354367	519	0.0551911	0.0806652	6434	0.6842	15.425
307.09	845733000	3911	0.462439	0.628576	2204	0.260602	0.354227	105	0.0124153	0.0168756	0	0	0	105	0.0124153	0.0168756	6222	0.735693	0.563539		307.18	972272000	3206	0.329743	0.436487	3961	0.407396	0.539278	104	0.0106966	0.0141593	70	0.00719963	0.00953029	174	0.0178962	0.0236896	7345	0.755447	1.2355
308.13	1023983000	7053	0.688781	0.677587	2800	0.273442	0.268998	276	0.0269536	0.0265155	276	0.0269536	0.0265155	552	0.0539071	0.053031	10409	1.01652	0.396994		308.16	1181051000	4268	0.361373	0.351478	6904	0.584564	0.568558	736	0.0623174	0.0606111	231	0.0195589	0.0190233	967	0.0818762	0.0796344	12143	1.02815	1.61762
308.14	1395783000	6088	0.436171	0.489035	5704	0.40866	0.458189	412	0.0295175	0.033095	241	0.0172663	0.019359	653	0.0467838	0.052454	12449	0.891901	0.936925		308.17	958888000	5695	0.593917	0.496946	5383	0.561379	0.469721	381	0.0397335	0.0332461	0	0	0	381	0.0397335	0.0332461	11460	1.19513	0.945215
308.15	933035000	3464	0.371262	0.265868	8255	0.884747	0.633587	847	0.090779	0.0650088	461	0.0494087	0.0353826	1308	0.140188	0.100391	13029	1.39641	2.38308		308.18	963413000	5701	0.59175	0.613737	3247	0.337031	0.349553	208	0.0215899	0.0223921	130	0.0134937	0.013995	338	0.0350836	0.0363871	9289	0.964176	0.569549
309.07	1286048000	8191	0.636912	0.587758	5478	0.425956	0.393083	264	0.020528	0.0189437	0	0	0	264	0.020528	0.0189437	13936	1.08363	0.668783		309.1	1114450000	4157	0.373009	0.365965	6499	0.583158	0.572145	482	0.04325	0.0424333	218	0.0195612	0.0191918	700	0.0628113	0.0616251	11359	1.01925	1.56339
309.08	972564000	8202	0.843338	0.710807	3028	0.311342	0.262414	307	0.031566	0.0266054	0	0	0	307	0.031566	0.0266054	11539	1.18645	0.369178		309.11	1044646000	7017	0.671711	0.625513	3776	0.361462	0.336602	296	0.028335	0.0263862	126	0.0120615	0.0112319	422	0.0403965	0.0376181	11218	1.07386	0.538122
309.09	1077562000	7867	0.730074	0.83108	1512	0.140317	0.15973	42	0.00389769	0.00443693	42	0.00389769	0.00443693	84	0.00779538	0.00887386	9466	0.878465	0.192195		309.12	1107734000	5074	0.458052	0.501185	4492	0.405513	0.443698	251	0.0226589	0.0247926	304	0.0274434	0.0300277	555	0.0501023	0.0548202	10124	0.913938	0.885298
312.02	1233865000	5770	0.467636	0.59295	3357	0.272072	0.34498	378	0.0306354	0.0388449	225	0.0182354	0.023122	603	0.0488708	0.0619669	9731	0.78866	0.581802
312.04	1070613000	6906	0.645051	0.36697	11093	1.03614	0.589457	615	0.0574437	0.0326797	203	0.0189611	0.010787	818	0.0764048	0.0434667	18819	1.75778	1.60628
312.06	1119456000	10390	0.928129	0.579056	6112	0.545979	0.340634	1171	0.104604	0.0652622	267	0.0238509	0.0148805	1438	0.128455	0.0801427	17943	1.60283	0.588258
MEAN	1.11801e+09	6204.79	0.564949	0.532737	5309.14	0.475038	0.420243	464.429	0.0400044	0.0349341	150.786	0.0134782	0.0118686	615.214	0.0534827	0.0468027	12131.6	1.09369	0.97021		MEAN	1.06703e+09	4997.36	0.461944	0.459061	4885.45	0.459426	0.490149	398.091	0.0355844	0.0359338	145.727	0.0133698	0.0145485	543.818	0.0489542	0.0504823	10429.7	0.970614	2.30001
SEM	5.57468e+07	529.657	0.0496787	0.0434318	759.347	0.0681466	0.0393271	108.834	0.00857578	0.00655	37.6781	0.00370425	0.0029592	136.194	0.0114372	0.00856329	936.533	0.0811428	0.178682		SEM	4.09367e+07	699.107	0.060763	0.0505812	354.309	0.0309378	0.0478868	76.4586	0.00558682	0.00511294	29.1408	0.00268937	0.00331186	89.8278	0.00661201	0.00679755	737.84	0.0486034	1.31811
OUTLIER	1.63948e+09	11159.3	1.02965	0.939004	12412.2	1.11249	0.788114	1482.47	0.120224	0.0962038	503.232	0.0481283	0.0395493	1889.19	0.160468	0.126905	20892.1	1.85271	2.64163		OUTLIER	1.40646e+09	10794	0.965764	0.878458	7823.23	0.715949	0.887205	1032.05	0.0819078	0.0783281	387.35	0.0356689	0.0420091	1288.63	0.103778	0.106845	16547.6	1.37361	13.2292
LEGEND:
Outlier

## Sheet: Morphology_Corr
					Microglia (Total Density)						Microglia (Primed / Surveillant Ratio)
Animal	Group	Avg. Adr. (mg/100g)	Time of Perf.	Stress to Perf.	PL	OFC	BLA	CA3-R	CA3-O	CA3	PL (P/R)	OFC (P/R)	BLA (P/R)	CA3-R (P/R)	CA3-O (P/R)	CA3 (P/R)
305.06	UNSTRESSED MALE	6.75287	11:45:00	-		1.04626	1.87836	1.44814				2.27798	11.1389	4.18774	3.17248	3.69531
307.01		5.86207	13:56:00	-	1.02678	0.997919	0.881792	1.04061	1.27643	1.12589	2.26437	0.805461	1.30097	0.81304	1.11295	0.923054
307.02		6.42361	14:21:00	-	1.07282	0.840343	1.04981	0.812579	0.945474	0.854046	1.19632	0.915463	2.33333	0.653	0.47135	0.588928
307.03		7.11679	14:50:00	-	0.984003	0.786447	1.01915	0.899755	0.79679	0.864704	0.932806	0.458534	1.43	0.399861	0.531773	0.438542
308.01		6.25	12:40:00	-	0.954497	0.926342	1.38274	1.1327	1.03007	1.09832	2.88393	1.17998	5.15313	3.54713	1.20433	2.37863
308.02		6.93548	13:02:00	-	1.02591	0.977891	1.17585	0.824397	0.913688	0.855661	3.3125	3.00795	4.32075	1.5998	2.34641	1.83803
308.03		6.84713	13:33:00	-	1.20106	1.1703	1.39238	1.13171	1.08546	1.11456	5.70371	0.732084	14.1501	2.19308	1.72172	2.00968
309.13		5.6213	11:10:00	-	1.11731	1.038	1.41406	0.88167	1.16211	0.972019	1.50988	1.12754	3.4138	1.28395	1.17688	1.24188
309.14		5.73066	11:35:00	-	1.06528	1.01159	1.30328	1.06983	0.762242	0.960947	2.81633	1.67223	2.54286	1.39793	1.12881	1.31746
309.15		5.53936	12:05:00	-	1.20103	1.18697	1.4544	0.964533	0.749313	0.881641	1.29218	0.704416	2.416	0.769127	0.976703	0.833643
312.01		7.70548	13:28:00	-	1.13201	1.17127	1.72693	1.00215	0.951221	0.982866	3.72308	0.799986	4.1031	2.45843	2.3884	2.43222
312.03		6.44172	14:13:00	-	1.04361	0.991764	1.45043	1.17229	1.25677	1.20074	1.92021	0.363374	6.04879	1.41031	0.979005	1.24347
312.14		6.25	13:25:00	-	0.945398	0.875475	0.994542	1.24913	1.13586	1.2118	0.874046	0.384068	1.92307	0.755454	0.865177	0.788052
305.05	ACUTE STRESS MALE	6.14286	14:35:00	1.05	2.68757	1.09864	1.64143				17.7693	0.790455	1.82069	1.05361	0.986459	1.02623
307.04		7.32143	11:53:00	0.483333	1.12896	1.01006	1.24151	0.825416	0.919534	0.859072	6.39285	0.81092	2.77084	1.59228	2.10732	1.77008
307.05		8.3612	12:14:00	0.816667	1.07506	0.919589		0.98398	1.18808	1.04941	3.45271	0.79551		1.28596	1.77472	1.4406
307.06		6.20567	12:44:00	1.32	1.18389	0.915236	0.980539	0.852191	1.05191	0.914746	2.46961	0.947509	4.3396	0.931839	0.606894	0.799716
308.07		6.88623	13:50:00	2.15	1.16406	0.940232	1.78266	1.05425	1.36936	1.16095	1.84681	0.710368	3.47368	1.20006	0.911928	1.07815
308.08		6.95266	14:15:00	2.57	1.15501	1.08428	0.992303	1.09002	1.06416	1.081	0.988462	0.297843	1.29851	1.68237	2.13912	1.82288
308.09		6.55977	14:45:00	3.05	1.10469	1.00623	1.05565	1.05715	1.24641	1.12053	1.32653	0.720438	1.91358	0.859159	1.78873	1.12899
309.01		5.45977	12:53:00	0.52	0.984369	0.873957	1.44402	0.83114	0.911225	0.858861	4.40206	1.29278	1.44681	0.803843	0.792657	0.799764
309.02		6.97329	13:31:00	1.13	1.06778	0.995378	1.41666	0.993267	1.34745	1.11245	5.50603	0.722596	1.06299	1.19096	1.38493	1.26403
309.03		5.85714	13:56:00	1.53	1.057	0.921135	1.32512	0.921287	1.23104	1.01924	4.86458	1.26751	2.04081	1.11098	0.711735	0.939864
314.19		6.3253	13:23:00	0.3	1.47968	1.00796	1.31334	1.14174	0.988218	1.08724	3.13475	0.978616	2.6232	0.384669	0.381474	0.383658
314.2		4.83871	14:02:00	0.57	1.29507	1.00718		1.26164	1.2822	1.2682	1.83036	1.26126		0.812	0.88341	0.834436
314.21		5.97015	14:40:00	1.58333	1.09576	1.04303	1.53041	1.02625	0.938587	0.998106	1.58333	0.805372	4.15518	0.623616	0.540292	0.597565
306.05	CHRONIC STRESS MALE	6.85358	13:48:00	2.1	1.12928	0.748007	0.921001	1.03116	1.37721	1.14295	2.36478	0.573233	1.42202	2.07277	1.61602	1.8802
306.06		7.57576	12:35:00	0.88	2.38595	1.04933	1.46262	1.02597	1.0452	1.03146	3.74483	0.5755	2.47778	1.04989	0.595096	0.894036
307.07		6.81063	13:58:00	2.03	1.20397	0.890549	1.21008	0.876896	1.02	0.929448	2.86029	0.493241	1.91608	1.71615	1.90785	1.78902
307.08		8.58586	14:43:00	2.77	0.959569	0.698576	1.08733	0.826841	0.955534	0.869512	1.40196	0.528031	1.58974	0.722763	0.75	0.73264
307.09		7.86713	15:18:00	3.333	0.914038	0.642824	0.917076	0.834426	0.527621	0.735693	1.09489	0.325429	1.52941	0.546409	0.62413	0.563539
308.13		6.81818	12:36:00	0.72	1.11017	1.09307	1.80654	0.978736	1.0865	1.01652	2.60227	0.911023	1.57143	0.384495	0.418704	0.396994
308.14		8.66667	13:05:00			1.06421	1.89186	0.94238	0.801783	0.891901		0.755339	1.25967	1	0.819803	0.936925
308.15		8.36177	13:52:00	1.98	1.02202	0.988653	1.25665	1.23401	1.74187	1.39641	6.92424	0.397495	2.16842		1.34192	2.38308
309.07		8.89831	14:25:00	1.83	1.03086	0.884804	1.19824	1.10901	1.03243	1.08363	2.43165	1.01828	1.73043	0.725664	0.557282	0.668783
309.08		10.3376	14:55:00	2.33	1.10756	0.808283	1.44234	1.15854	1.24677	1.18645	1.54211	0.648228	4.2683	0.385114	0.338451	0.369178
309.09		10.5042	15:16:00	2.67	1.06576	0.889186	1.22274	0.827831	0.964767	0.878465	2.07955	0.803426	2.11539	0.190794	0.19422	0.192195
312.02		8.70445	14:42:00	1.53	0.896258	0.837058	1.09331	0.846068	0.680164	0.78866	2.19412	0.259581	3.01563	0.568843	0.613325	0.581802
312.04		8.30389	13:47:00	0.63	1.28085	1.14309	1.35593	1.63936	1.97376	1.75778	6.67857	0.144655	3.45715	1.72136	1.44637	1.60628
312.06		7.47331	15:04:00	1.88	1.04044	1.05817	1.2322	1.56129	1.6906	1.60283	1.19802	0.195089	1.60479	0.578875	0.610131	0.588258
305.03	UNSTRESSED FEMALE	12.5	12:45:00	-	1.50099	1.13213	0.907213	1.21493	1.49184	1.29683	15.439	1.18701	4.02478	2.62017	2.60016	2.61326
307.13		12.6263	12:18:00	-	1.10561	0.896321	1.15457	0.941542	0.911684	0.931432	5.25582	1.3334	1.52941	0.681222	1.32357	0.856419
307.14		12.6866	13:10:00	-	1.24433	1.06729	1.16546	0.970196	0.559605	0.81527	5.46465	1.23909	2.07563	0.381662	0.351175	0.373826
307.15		13.9785	13:36:00	-	0.999347	0.96097	1.204	0.721635	0.873788	0.773191	2.50292	0.805067	2.47474	0.313005	0.584967	0.405514
308.04		11.7347	14:11:00	-	1.11192	0.873885	1.81979	0.928805	1.14339	0.999882	9.27083	0.974207	5.27274	2.0005	1.20467	1.64468
308.05		13.25	14:40:00	-	1.08669	1.02807	2.0796	1.01415	1.5373	1.18298	4.80952	0.475448	7.6	2.27814	1.95088	2.13566
308.06		10.6599	15:03:00	-	1.11782	1.12369	1.26749	1.02593	0.910777	0.985617	4.05512	1.29999	9.09675	1.91659	1.70046	1.84247
309.16		10.2174	13:02:00	-	1.0685	1.13926	1.22158	1.0799	1.04482	1.06654	8.82978	0.82915	2.87234	0.872796	0.864275	0.869591
309.17		10.8434	13:27:00	-	1.094	1.08409	1.28757	1.08287	1.24803	1.13858	3.88235	1.09911	1.73913	1.63131	1.60561	1.62173
309.18		11.0442	14:04:00	-	1.0593	0.894345	1.28088	1.09535	1.28081	1.15847	1.33846	0.532488	5.66667	1.3422	0.807018	1.10498
305.02	ACUTE STRESS FEMALE	13.2231	15:29:00	1.95	2.1183	1.24657	1.89938				1.09396	0.420351	1.60227	1.16509	1.1292	1.15229
307.1		11.8421	14:26:00	2.93	0.95006	0.828492	1.04439	0.760351	0.614229	0.71261	3.38983	0.810388	2.64865	0.65365	0.514003	0.610774
307.11		13.5638	14:51:00	3.32	0.708181	0.721828	1.04168	0.779596	1.05027	0.86238	1.34043	0.956106	3.30954	0.350524	0.411859	0.371783
307.12		12.4402	15:20:00	3.87	0.736688	0.707866	0.857596	1.01208	1.2393	1.08262	1.39766	0.4297	4.11905	0.421341	0.461327	0.435663
308.1		13.1696	12:34:00	0.85	1.16386	1.02822	1.43277	0.97936	0.781875	0.913774	4.40541	0.923606	1.60256	0.973567	1.07149	1.00069
308.11		12.3318	12:55:00	1.18	1.14779	1.02497	1.39143	1.44239	0.908196	1.26964	1.67986	1.09964	1.15294	1.86338	1.11111	1.65214
308.12		11.9149	13:21:00	1.6	0.968247	1.09516	1.56728	1.09241	1.32195	1.16986	2.48592	0.779539	1.75	1.47651	1.29994	1.40576
309.04		11.3122	14:15:00	1.8	0.932058	0.859839	1.25412	0.791084	0.938773	0.835222	4.69879	0.885904	1.85047	0.628766	0.44401	0.560848
309.05		10.6987	14:44:00	2.27	1.0182	0.80895	1.12937	0.899697	0.845228	0.879829	2.96875	0.870512	1.67273	1.05433	0.462532	0.796129
309.06		10.6335	15:05:00	2.62	1.01141	1.00507	1.20162	0.78391	0.959337	0.843754	1.505	0.770535	1.34759	0.41583	0.473485	0.437578
306.01	CHRONIC STRESS FEMALE	12.1681	13:00:00	1.33	1.23703	0.946735		1.00691	0.992869	1.00234	1.25	0.438025	4.10866	0.67953	1	0.772177
306.02		13.9269	14:18:00	2.63	0.984192	0.593048	0.833289	1.18039	1.20076	1.18689	1.03814	0.566675	1.2449	0.436963	0.457578	0.443336
307.16		15.736	12:30:00	0.52	1.06628	0.884094	1.27002	0.74006	1.06517	0.853381	7.56862	1.70888	4.88888	1.22077	1.42489	1.30492
307.17		13.8743	12:56:00	0.93	0.977471	0.859925	1.13709	0.73299	0.574118	0.6842	6.19118	1.57954	8.45005
307.18		15.7216	13:29:00	1.48	0.934503	0.866777	1.14035	0.739599	0.786576	0.755447	2.23567	1.93016	6.68964	1.06057	1.65466	1.2355
308.16		16.9014	14:52:00	2.97	1.14962	0.994234	1.36809	1.06258	0.96565	1.02815	1.59091	0.796292	1.4	1.7572	1.37484	1.61762
308.17		15.5	15:19:00	3.38	1.09728	0.914022	1.66272	1.08528	1.40645	1.19513	2.26857	1.07144	1.29323	1.12162	0.733282	0.945215
308.18		14.4928	16:00:00	4.07	1.04164	0.769902	1.43285	1.02187	0.859395	0.964176	1.88172	0.611393	1.48387	0.585032	0.536692	0.569549
309.1		10.6695	13:04:00	0.43	0.954017	1.01697	1.28775	0.960635	1.12088	1.01925	2.18182	1.02699	0.891303	2.42834	0.8845	1.56339
309.11		12.0833	13:20:00	0.7	1.05292	0.908513	1.30744	1.08486	1.05113	1.07386	1.84925	1.33066	2.39495	0.551659	0.509534	0.538122
309.12		12.6556	13:54:00	1.25	1.02742	0.955018	1.17382	0.803043	1.13783	0.913938	0.853373	0.809581	1.64815	0.807266	1.0241	0.885298
