# Supplementary material for: Behavioral stress alters corticolimbic microglia in a sex- and brain region-specific manner
Source: PLoS One. 2017 Dec 1;12(12):e0187631. doi: 10.1371/journal.pone.0187631 (PMC5711022; doi:10.1371/journal.pone.0187631)
Supplement: S1 File — (ZIP) [file pone.0187631.s001.zip › Bollinger_2017_Data/Bollinger_2017_PLOS_qPCR_BLA_Data.xlsx]

## Sheet: CD40_B_12_16
PLATE		WELL	ANIMAL ID	RAW Cp VALUE
PLATE 1	255	A1	318.01	26.98		qPCR, CONTROL MALE										qPCR, CONTROL FEMALE										SUMMARY, CD40_B
PLATE 1	255	A2	318.01	28.32			SAMPLE			CALIBRATOR			DELTA DELTA Cp	STANDARD			SAMPLE			CALIBRATOR			DELTA DELTA Cp	STANDARD			UNSTRESSED	SEM	ACUTE	SEM	CHRONIC	SEM
PLATE 1	255	A3	318.01	28.4		ANIMAL ID	Cp AVERAGE	REFERENCE	DELTA Cp	Cp AVERAGE	REFERENCE	DELTA Cp				ANIMAL ID	Cp AVERAGE	REFERENCE	DELTA Cp	Cp AVERAGE	REFERENCE	DELTA Cp
PLATE 1	255	B1	318.02	27.32		318.13	27.06	19.5133	7.54667	26.7067	18.2567	8.45	0.53465	0.559962		318.25	26.3767	17.39	8.98667	26.9	18.6433	8.25667	1.65864	1.73716		MALE	0.954797	0.107932	2.54945	0.393861	1.43474	0.439816
PLATE 1	255	B2	318.02	26.35		318.14	26.48	18.6433	7.83667	26.7067	18.2567	8.45	0.653685	0.684632		318.26	26.83	18.4733	8.35667	26.9	18.6433	8.25667	1.07177	1.12251		FEMALE	2.30764	0.358221	1.83044	0.228872	1.03471	0.129806
PLATE 1	255	B3	318.02	29.5		318.15	27.585	19.0733	8.51167	26.9	18.6433	8.25667	1.19334	1.24983		318.27	25.53	16.32	9.21	26.9	18.6433	8.25667	1.93634	2.02801
PLATE 1	255	C1	318.03	25.99		318.16	27.3	18.98	8.32	26.9	18.6433	8.25667	1.04488	1.09434		318.28	27.6	18.34	9.26	26.9	18.6433	8.25667	2.00463	2.09953
PLATE 1	255	C2	318.03	26.2		318.17	26.2867	18.5133	7.77333	26.9	18.6433	8.25667	0.715323	0.749189		318.29	27.65	17.03	10.62	27.35	17.3833	9.96667	1.5728	1.64726
PLATE 1	255	C3	318.03	25.89		318.18	30.03	20.95	9.08	26.9	18.6433	8.25667	1.76949	1.85326		318.3	27.525	17.8667	9.65833	27.35	17.3833	9.96667	0.807574	0.845807
PLATE 1	255	D1	318.04	27.17		320.07	26.65	16.2067	10.4433	27.35	17.3833	9.96667	1.39152	1.4574		324.09	29.32	17.1267	12.1933	27.775	17.5533	10.2217	3.92221	4.1079
PLATE 1	255	D2	318.04	26.75		320.08	27.93	18.49	9.44	27.35	17.3833	9.96667	0.694157	0.72702		324.1	29.46	17.26	12.2	27.775	17.5533	10.2217	3.94038	4.12693
PLATE 1	255	D3	318.04	26.26		320.09	27.33	18.225	9.105	27.35	17.3833	9.96667	0.550316	0.57637		324.11	29.4433	17.7133	11.73	27.775	17.5533	10.2217	2.84481	2.97949
PLATE 1	255	E1	318.05	26.36		324.21	29.14	19.3733	9.76667	28.4033	18.75	9.65333	1.08172	1.13294		324.12	30.045	18.0933	11.9517	27.775	17.5533	10.2217	3.31728	3.47433
PLATE 1	255	E2	318.05	26.69		324.22	28.83	19.92	8.91	28.4033	18.75	9.65333	0.597358	0.625638
PLATE 1	255	E3	318.05	26.36		324.23	27.84	18.49	9.35	28.4033	18.75	9.65333	0.810378	0.848744
PLATE 1	255	F1	318.06	26.98		324.24	28.6733	17.2	11.4733	28.7067	17.6933	11.0133	1.37554	1.44066
PLATE 1	255	F2	318.06	27.03		MEAN							0.954797	1		MEAN							2.30764	2.41689
PLATE 1	255	F3	318.06	27.69		S.E.M.							0.107932	0.113042		S.E.M.							0.358221	0.375181
PLATE 1	255	G1	318.07	27.85		OUTLIER							1.92769	2.01895		OUTLIER							5.13963	5.38296
PLATE 1	255	G2	318.07	27.58
PLATE 1	255	G3	318.07	27.63		qPCR, ACUTE MALE										qPCR, ACUTE FEMALE
PLATE 1	255	H1	318.08	28.85			SAMPLE			CALIBRATOR			DELTA DELTA Cp	STANDARD			SAMPLE			CALIBRATOR			DELTA DELTA Cp	STANDARD
PLATE 1	255	H2	318.08	27.52		ANIMAL ID	Cp AVERAGE	REFERENCE	DELTA Cp	Cp AVERAGE	REFERENCE	DELTA Cp				ANIMAL ID	Cp AVERAGE	REFERENCE	DELTA Cp	Cp AVERAGE	REFERENCE	DELTA Cp
PLATE 1	255	H3	318.08	26.4		318.19	27.71	17.59	10.12	26.9	18.6433	8.25667	3.63847	3.81073		318.31	26.8467	16.4867	10.36	27.35	17.3833	9.96667	1.31342	1.37561		SUMMARY, CD40_B STANDARD
PLATE 1	255	I1	318.09	28.69		318.2	29.3967	19.8367	9.56	26.9	18.6433	8.25667	2.46798	2.58483		318.32	29.4067	18.44	10.9667	27.35	17.3833	9.96667	2	2.09469			UNSTRESSED	SEM	ACUTE	SEM	CHRONIC	SEM
PLATE 1	255	I2	318.09	28.49		318.21	29.83	19.585	10.245	26.9	18.6433	8.25667	3.96778	4.15563		318.33
PLATE 1	255	I3	318.09	27		318.22	28.8333	19.6	9.23333	26.9	18.6433	8.25667	1.96791	2.06108		318.34	29.915	19.38	10.535	27.35	17.3833	9.96667	1.48281	1.55301		MALE	1	0.113042	2.67015	0.412508	1.50266	0.460638
PLATE 1	65280	J1	318.1			318.23	28.03	19.56	8.47	26.9	18.6433	8.25667	1.15936	1.21425		318.35	28.21	17.9067	10.3033	27.35	17.3833	9.96667	1.26284	1.32262		FEMALE	2.41689	0.375181	1.91709	0.239708	1.0837	0.135952
PLATE 1	65280	J2	318.1			318.24	27.4167	17.5633	9.85333	26.9	18.6433	8.25667	3.02444	3.16762		318.36	26.6833	16.22	10.4633	27.35	17.3833	9.96667	1.41095	1.47775
PLATE 1	65280	J3	318.1			324.17	29.3367	17.3633	11.9733	27.775	17.5533	10.2217	3.36747	3.5269		324.06	29.93	18.3267	11.6033	27.775	17.5533	10.2217	2.60569	2.72905
PLATE 1	255	K1	318.11	26.94		324.18	29.23	17.0867	12.1433	27.775	17.5533	10.2217	3.7886	3.96797		324.07	27.89	17.0133	10.8767	27.775	17.5533	10.2217	1.57462	1.64916
PLATE 1	255	K2	318.11	26.19		324.19	29.3533	18.7367	10.6167	28.4033	18.75	9.65333	1.94981	2.04212		324.08	29.2167	17.4133	11.8033	27.775	17.5533	10.2217	2.99315	3.13486
PLATE 1	255	K3	318.11	26.07		324.2	31.1533	22.76	8.39333	28.7067	17.6933	11.0133	0.162668	0.170369
PLATE 1	255	L1	318.12	27.34		MEAN							2.54945	2.67015		MEAN							1.83044	1.91709
PLATE 1	255	L2	318.12	26.68		S.E.M.							0.393861	0.412508		S.E.M.							0.228872	0.239708
PLATE 1	255	L3	318.12	27.25		OUTLIER							5.6632	5.93131		OUTLIER							3.44881	3.61208
PLATE 1	255	M1	318.13	27.6
PLATE 1	255	M2	318.13	26.88		qPCR, CHRONIC MALE										qPCR, CHRONIC FEMALE
PLATE 1	255	M3	318.13	26.7			SAMPLE			CALIBRATOR			DELTA DELTA Cp	STANDARD			SAMPLE			CALIBRATOR			DELTA DELTA Cp	STANDARD
PLATE 1	255	N1	318.14	26.23		ANIMAL ID	Cp AVERAGE	REFERENCE	DELTA Cp	Cp AVERAGE	REFERENCE	DELTA Cp				ANIMAL ID	Cp AVERAGE	REFERENCE	DELTA Cp	Cp AVERAGE	REFERENCE	DELTA Cp
PLATE 1	255	N2	318.14	26.73		318.01	28.36	20.5467	7.81333	26.7067	18.2567	8.45	0.643197	0.673648		318.07	27.6867	18.72	8.96667	26.7067	18.2567	8.45	1.43065	1.49838
PLATE 1	255	N3	318.14	28.22		318.02	26.835	19.6833	7.15167	26.7067	18.2567	8.45	0.406596	0.425845		318.08	29.1133	18.6267	10.4867	28.4033	18.2567	10.1467	1.26576	1.32568
PLATE 1	255	O1	POOL	26.95		318.03	26.0267	19.43	6.59667	26.7067	18.2567	8.45	0.276752	0.289855		318.09	28.59	20.6567	7.93333	26.7067	18.2567	8.45	0.698985	0.732077
PLATE 1	255	O2	POOL	26.59		318.04	26.7267	19.1067	7.62	26.7067	18.2567	8.45	0.562529	0.589161		318.1
PLATE 1	255	O3	POOL	26.58		318.05	26.47	17.36	9.11	26.7067	18.2567	8.45	1.58008	1.65489		318.11	26.4	18.84	7.56	26.7067	18.2567	8.45	0.539614	0.565161
PLATE 1	8388736	P1	NTC			318.06	27.2333	20.0433	7.19	26.7067	18.2567	8.45	0.417544	0.437312		318.12	27.09	18.82	8.27	26.7067	18.2567	8.45	0.882703	0.924493
PLATE 1	8388736	P2	NTC			324.13	28.18	17.3233	10.8567	27.775	17.5533	10.2217	1.55294	1.62646		324.01	27.84	18.0967	9.74333	27.35	17.3833	9.96667	0.856584	0.897137
PLATE 1	8388736	P3	NTC			324.14	30.47	18.0833	12.3867	27.775	17.5533	10.2217	4.48466	4.69698		324.02	28.445	17.9367	10.5083	27.35	17.3833	9.96667	1.45565	1.52457
PLATE 2	255	A1	318.15	27.94		324.15	28.39	16.48	11.91	27.775	17.5533	10.2217	3.22284	3.37542		324.03	28.9267	19.6033	9.32333	27.35	17.3833	9.96667	0.640232	0.670543
PLATE 2	255	A2	318.15	29.35		324.16	32.995	22.51	10.485	27.775	17.5533	10.2217	1.20025	1.25707		324.04	28.85	18.0033	10.8467	27.775	17.5533	10.2217	1.54221	1.61522
PLATE 2	255	A3	318.15	27.23		MEAN							1.43474	1.50266		MEAN							1.03471	1.0837
PLATE 2	255	B1	318.16	26.94		S.E.M.							0.439816	0.460638		S.E.M.							0.129806	0.135952
PLATE 2	255	B2	318.16	27.65		OUTLIER							4.91179	5.14433		OUTLIER							2.00826	2.10333
PLATE 2	255	B3	318.16	27.31
PLATE 2	255	C1	318.17	26.71		LEGEND:
PLATE 2	255	C2	318.17	26.19			OUTLIER REMOVED
PLATE 2	255	C3	318.17	25.96			DATA UNUSABLE
PLATE 2	255	D1	318.18	30.53
PLATE 2	255	D2	318.18	29.71
PLATE 2	255	D3	318.18	29.85
PLATE 2	255	E1	318.19	27.88
PLATE 2	255	E2	318.19	27.76
PLATE 2	255	E3	318.19	27.49
PLATE 2	255	F1	318.2	29.83
PLATE 2	255	F2	318.2	29.43
PLATE 2	255	F3	318.2	28.93
PLATE 2	255	G1	318.21	29.57
PLATE 2	255	G2	318.21	29.43
PLATE 2	255	G3	318.21	30.49
PLATE 2	255	H1	318.22	28.99
PLATE 2	255	H2	318.22	28.76
PLATE 2	255	H3	318.22	28.75
PLATE 2	255	I1	318.23	28.06
PLATE 2	255	I2	318.23	29.47
PLATE 2	255	I3	318.23	28
PLATE 2	255	J1	318.24	27.99
PLATE 2	255	J2	318.24	27.1
PLATE 2	255	J3	318.24	27.16
PLATE 2	255	K1	318.25	26.17
PLATE 2	255	K2	318.25	26.74
PLATE 2	255	K3	318.25	26.22
PLATE 2	255	L1	318.26	27.44
PLATE 2	255	L2	318.26	26.89
PLATE 2	255	L3	318.26	26.16
PLATE 2	255	M1	318.27	25.94
PLATE 2	255	M2	318.27	25.68
PLATE 2	255	M3	318.27	24.97
PLATE 2	255	N1	318.28	27.35
PLATE 2	255	N2	318.28	27.85
PLATE 2	255	N3	318.28	27.6
PLATE 2	32768	O1	POOL	27.24
PLATE 2	32768	O2	POOL	26.82
PLATE 2	32768	O3	POOL	26.64
PLATE 2	8388736	P1	NTC
PLATE 2	8388736	P2	NTC
PLATE 2	8388736	P3	NTC
PLATE 3	255	A1	318.29	28
PLATE 3	255	A2	318.29	27.57
PLATE 3	255	A3	318.29	27.38
PLATE 3	255	B1	318.3	27.63
PLATE 3	255	B2	318.3	27.42
PLATE 3	255	B3	318.3	26.25
PLATE 3	255	C1	318.31	26.44
PLATE 3	255	C2	318.31	27.36
PLATE 3	255	C3	318.31	26.74
PLATE 3	255	D1	318.32	28.99
PLATE 3	255	D2	318.32	30.1
PLATE 3	255	D3	318.32	29.13
PLATE 3	255	E1	318.33	33.07
PLATE 3	65280	E2	318.33
PLATE 3	65280	E3	318.33
PLATE 3	255	F1	318.34	28.77
PLATE 3	255	F2	318.34	29.91
PLATE 3	255	F3	318.34	29.92
PLATE 3	255	G1	318.35	29.66
PLATE 3	255	G2	318.35	28.32
PLATE 3	255	G3	318.35	28.1
PLATE 3	255	H1	318.36	26.5
PLATE 3	255	H2	318.36	26.62
PLATE 3	255	H3	318.36	26.93
PLATE 3	255	I1	320.07	26.58
PLATE 3	255	I2	320.07	27.15
PLATE 3	255	I3	320.07	26.22
PLATE 3	255	J1	320.08	28.32
PLATE 3	255	J2	320.08	27.56
PLATE 3	255	J3	320.08	27.91
PLATE 3	255	K1	320.09	26.87
PLATE 3	255	K2	320.09	27.5
PLATE 3	255	K3	320.09	27.62
PLATE 3	255	L1	324.01	27.9
PLATE 3	255	L2	324.01	27.96
PLATE 3	255	L3	324.01	27.66
PLATE 3	255	M1	324.02	29.61
PLATE 3	255	M2	324.02	28.62
PLATE 3	255	M3	324.02	28.27
PLATE 3	255	N1	324.03	29.33
PLATE 3	255	N2	324.03	28.74
PLATE 3	255	N3	324.03	28.71
PLATE 3	32768	O1	POOL	27.6
PLATE 3	32768	O2	POOL	27.55
PLATE 3	32768	O3	POOL	26.9
PLATE 3	8388736	P1	NTC
PLATE 3	8388736	P2	NTC
PLATE 3	8388736	P3	NTC
PLATE 4	255	A1	324.04	28.83
PLATE 4	255	A2	324.04	28.92
PLATE 4	255	A3	324.04	28.8
PLATE 4	255	B1	324.06	30.74
PLATE 4	255	B2	324.06	29.2
PLATE 4	255	B3	324.06	29.85
PLATE 4	255	C1	324.07	27.85
PLATE 4	255	C2	324.07	28.08
PLATE 4	255	C3	324.07	27.74
PLATE 4	255	D1	324.08	29.42
PLATE 4	255	D2	324.08	29.1
PLATE 4	255	D3	324.08	29.13
PLATE 4	255	E1	324.09	29.09
PLATE 4	255	E2	324.09	29.88
PLATE 4	255	E3	324.09	28.99
PLATE 4	255	F1	324.1	31.1
PLATE 4	255	F2	324.1	29.64
PLATE 4	255	F3	324.1	29.28
PLATE 4	255	G1	324.11	29.2
PLATE 4	255	G2	324.11	29.82
PLATE 4	255	G3	324.11	29.31
PLATE 4	255	H1	324.12	31.72
PLATE 4	255	H2	324.12	29.88
PLATE 4	255	H3	324.12	30.21
PLATE 4	255	I1	324.13	28.33
PLATE 4	255	I2	324.13	28.46
PLATE 4	255	I3	324.13	27.75
PLATE 4	255	J1	324.14	30.97
PLATE 4	255	J2	324.14	30.56
PLATE 4	255	J3	324.14	29.88
PLATE 4	255	K1	324.15	28.75
PLATE 4	255	K2	324.15	28.55
PLATE 4	255	K3	324.15	27.87
PLATE 4	255	L1	324.16	33.31
PLATE 4	255	L2	324.16	32.68
PLATE 4	255	L3	324.16	30.42
PLATE 4	255	M1	324.17	29.57
PLATE 4	255	M2	324.17	29.68
PLATE 4	255	M3	324.17	28.76
PLATE 4	255	N1	324.18	29.47
PLATE 4	255	N2	324.18	28.79
PLATE 4	255	N3	324.18	29.43
PLATE 4	32768	O1	POOL	28.22
PLATE 4	32768	O2	POOL	27.33
PLATE 4	32768	O3	POOL
PLATE 4	8388736	P1	NTC
PLATE 4	8388736	P2	NTC
PLATE 4	8388736	P3	NTC
PLATE 5	255	A1	324.19	28.79
PLATE 5	255	A2	324.19	30.05
PLATE 5	255	A3	324.19	29.22
PLATE 5	255	B1	324.2	32.79
PLATE 5	255	B2	324.2	30.99
PLATE 5	255	B3	324.2	29.51
PLATE 5	255	C1	324.21	28.89
PLATE 5	255	C2	324.21	29.04
PLATE 5	255	C3	324.21	29.49
PLATE 5	255	D1	324.22	28.94
PLATE 5	255	D2	324.22	28.88
PLATE 5	255	D3	324.22	28.67
PLATE 5	255	E1	324.23	27.91
PLATE 5	255	E2	324.23	27.99
PLATE 5	255	E3	324.23	27.62
PLATE 5	255	F1	324.24	29.87
PLATE 5	255	F2	324.24	29.77
PLATE 5	255	F3	324.24	28.77
PLATE 5	32768	G1	POOL	28.4
PLATE 5	32768	G2	POOL	28.65
PLATE 5	32768	G3	POOL	28.16
PLATE 5	8388736	H1	NTC
PLATE 5	8388736	H2	NTC
PLATE 5	8388736	H3	NTC
PLATE 5	255	I1	318.08	29.62
PLATE 5	255	I2	318.08	28.79
PLATE 5	255	I3	318.08	28.93
PLATE 5	65280	J1	318.1
PLATE 5	65280	J2	318.1
PLATE 5	65280	J3	318.1
PLATE 5	65280	K1	318.33
PLATE 5	255	K2	318.33	32.93
PLATE 5	65280	K3	318.33
PLATE 6	255	A1	318.37	28.98
PLATE 6	255	A2	318.37	28.49
PLATE 6	255	A3	318.37	28.1
PLATE 6	255	B1	318.38	31.9
PLATE 6	255	B2	318.38	30
PLATE 6	255	B3	318.38	29.91
PLATE 6	255	C1	318.39	29.27
PLATE 6	255	C2	318.39	28.9
PLATE 6	255	C3	318.39	29.3
PLATE 6	32768	D1	POOL	28.94
PLATE 6	32768	D2	POOL	28.5
PLATE 6	32768	D3	POOL	28.68
PLATE 6	8388736	E1	NTC
PLATE 6	8388736	E2	NTC
PLATE 6	8388736	E3	NTC
PLATE 6	65280	F1	318.33
PLATE 6	65280	F2	318.33
PLATE 6	65280	F3	318.33
PLATE 6	255	G1	324.2	31.33
PLATE 6	255	G2	324.2	30.47
PLATE 6	255	G3	324.2	31.66
PLATE 6	255	H1	324.24	28.75
PLATE 6	255	H2	324.24	28.81
PLATE 6	255	H3	324.24	28.46

## Sheet: CX3CL1_A
PLATE		WELL	ANIMAL ID	RAW Cp VALUE
PLATE 1	255	A4	318.01	21.64		qPCR, CONTROL MALE											qPCR, CONTROL FEMALE											SUMMARY, CX3CL1_A
PLATE 1	255	A5	318.01	21.52			SAMPLE			CALIBRATOR			DELTA DELTA Cp	STANDARD	Z SCORE			SAMPLE			CALIBRATOR			DELTA DELTA Cp	STANDARD	Z SCORE			UNSTRESSED	SEM	ACUTE	SEM	CHRONIC	SEM
PLATE 1	255	A6	318.01	22.95		ANIMAL ID	Cp AVERAGE	REFERENCE	DELTA Cp	Cp AVERAGE	REFERENCE	DELTA Cp					ANIMAL ID	Cp AVERAGE	REFERENCE	DELTA Cp	Cp AVERAGE	REFERENCE	DELTA Cp
PLATE 1	255	B4	318.02	18.96		318.13	21.02	19.5133	1.50667	20.4	18.2567	2.14333	0.643197	0.279507	-0.682103		318.25	19.3067	17.39	1.91667	20.38	18.6433	1.73667	1.13288	0.492305	-0.480643		MALE	2.30118	0.674154	2.49657	0.383033	1.47458	0.579472
PLATE 1	255	B5	318.02	18.94		318.14	20.43	18.6433	1.78667	20.4	18.2567	2.14333	0.780967	0.339376	-0.625424		318.26	19.6567	18.4733	1.18333	20.38	18.6433	1.73667	0.681444	0.296128	-0.666368		FEMALE	2.16253	0.585208	2.09516	0.465261	1.29924	0.400729
PLATE 1	255	B6	318.02	18.8		318.15	19.0533	19.0733	-0.02	20.38	18.6433	1.73667	0.295931	0.1286	-0.824969		318.27	16.5833	16.32	0.263333	20.38	18.6433	1.73667	0.360149	0.156506	-0.79855
PLATE 1	255	C4	318.03	17.79		318.16	22.3167	18.98	3.33667	20.38	18.6433	1.73667	3.03143	1.31734	0.300429		318.28	20.6833	18.34	2.34333	20.38	18.6433	1.73667	1.52274	0.661719	-0.320256
PLATE 1	255	C5	318.03	17.69		318.17	19.4467	18.5133	0.933333	20.38	18.6433	1.73667	0.573024	0.249013	-0.710972		318.29	20.5233	17.03	3.49333	20.32	17.3833	2.93667	1.47087	0.639179	-0.341595
PLATE 1	255	C6	318.03	17.78		318.18	25.03	20.95	4.08	20.38	18.6433	1.73667	5.07474	2.20527	1.14105		318.3	20.3033	17.8667	2.43667	20.32	17.3833	2.93667	0.707107	0.30728	-0.65581
PLATE 1	255	D4	318.04	18.94		320.07	18.58	16.2067	2.37333	20.32	17.3833	2.93667	0.676737	0.294082	-0.668304		324.09	23.29	17.1267	6.16333	21.735	17.5533	4.18167	3.94949	1.71629	0.678122
PLATE 1	255	D5	318.04	18.63		320.08	22.805	18.49	4.315	20.32	17.3833	2.93667	2.59968	1.12971	0.122803		324.1	22.4067	17.26	5.14667	21.735	17.5533	4.18167	1.95206	0.848287	-0.143629
PLATE 1	255	D6	318.04	19.6		320.09	19.2633	18.225	1.03833	20.32	17.3833	2.93667	0.268253	0.116572	-0.836356		324.11	23.7967	17.7133	6.08333	21.735	17.5533	4.18167	3.73645	1.62371	0.590474
PLATE 1	255	E4	318.05	19.93		324.21	21.9567	19.3733	2.58333	20.06	18.75	1.31	2.41719	1.05041	0.047728		324.12	24.8867	18.0933	6.79333	21.735	17.5533	4.18167	6.11209	2.65607	1.56783
PLATE 1	255	E5	318.05	19.92		324.22	24.8433	19.1	5.74333	20.98	17.6933	3.28667	5.48947	2.3855	1.31168
PLATE 1	255	E6	318.05	19.13		324.23	18.1533	18.49	-0.336667	20.06	18.75	1.31	0.319377	0.138788	-0.815324
PLATE 1	255	F4	318.06	20.64		324.24	21.48	17.2167	4.26333	20.06	18.75	1.31	7.74537	3.36582	2.23976
PLATE 1	255	F5	318.06	20.61		MEAN							2.30118	1	0		MEAN							2.16253	0.939747	-0.0570428
PLATE 1	255	F6	318.06	19.85		S.E.M.							0.674154	0.29296	0.27735		S.E.M.							0.585208	0.254308	0.240757
PLATE 1	255	G4	318.07	21.46		OUTLIER							8.37792	3.6407	2.5		OUTLIER							6.789	2.95022	1.84631
PLATE 1	255	G5	318.07	21.45
PLATE 1	255	G6	318.07	21.45		qPCR, ACUTE MALE											qPCR, ACUTE FEMALE
PLATE 1	255	H4	318.08	20.65			SAMPLE			CALIBRATOR			DELTA DELTA Cp	STANDARD	Z SCORE			SAMPLE			CALIBRATOR			DELTA DELTA Cp	STANDARD	Z SCORE
PLATE 1	255	H5	318.08	20.4		ANIMAL ID	Cp AVERAGE	REFERENCE	DELTA Cp	Cp AVERAGE	REFERENCE	DELTA Cp					ANIMAL ID	Cp AVERAGE	REFERENCE	DELTA Cp	Cp AVERAGE	REFERENCE	DELTA Cp
PLATE 1	255	H6	318.08	19.99		318.19	20.0367	17.59	2.44667	20.38	18.6433	1.73667	1.6358	0.710854	-0.27374		318.31	19.475	16.4867	2.98833	20.32	17.3833	2.93667	1.03646	0.450404	-0.520312		SUMMARY, CX3CL1_A STANDARD
PLATE 1	255	I4	318.09	20.89		318.2	23.93	19.8367	4.09333	20.38	18.6433	1.73667	5.12186	2.22575	1.16044		318.32	24.4167	18.995	5.42167	20.98	17.6933	3.28667	4.39237	1.90875	0.860325			UNSTRESSED	SEM	ACUTE	SEM	CHRONIC	SEM
PLATE 1	255	I5	318.09	21.24		318.21	22.3933	19.585	2.80833	20.38	18.6433	1.73667	2.10186	0.913383	-0.0820019		318.33	29.3533	25.16	4.19333	20.32	17.3833	2.93667	2.38943	1.03835	0.0363058
PLATE 1	255	I6	318.09	21.32		318.22	23.17	19.6	3.57	20.38	18.6433	1.73667	3.56359	1.54859	0.519363		318.34	23.77	19.38	4.39	20.32	17.3833	2.93667	2.7384	1.19	0.179874		MALE	1	0.29296	1.08491	0.166451	0.64079	0.251815
PLATE 1	255	J4	318.1	38.91		318.23	22.3967	19.56	2.83667	20.38	18.6433	1.73667	2.14355	0.931498	-0.0648518		318.35	21.44	17.9067	3.53333	20.32	17.3833	2.93667	1.51222	0.657149	-0.324583		FEMALE	0.939747	0.254308	0.910473	0.202184	0.564595	0.174141
PLATE 1	255	J5	318.1	35.17		318.24	18.7133	17.5633	1.15	20.38	18.6433	1.73667	0.66588	0.289364	-0.672771		318.36	19.4933	16.22	3.27333	20.32	17.3833	2.93667	1.26284	0.548777	-0.427181
PLATE 1	255	J6	318.1	40.58		324.17	22.965	17.3633	5.60167	21.735	17.5533	4.18167	2.67586	1.16282	0.154142		324.06	24.5133	18.3267	6.18667	21.735	17.5533	4.18167	4.01389	1.74427	0.704615
PLATE 1	255	K4	318.11	19.32		324.18	22.85	17.0867	5.76333	21.735	17.5533	4.18167	2.99315	1.3007	0.284681		324.07	19.54	17.0133	2.52667	21.735	17.5533	4.18167	0.317538	0.137989	-0.81608
PLATE 1	255	K5	318.11	18.35		324.19	21.2133	18.7367	2.47667	20.06	18.75	1.31	2.24492	0.975553	-0.0231447		324.08	21.85	17.4133	4.43667	21.735	17.5533	4.18167	1.19334	0.518575	-0.455773
PLATE 1	255	K6	318.11	17.94		324.2	26.6667	24.4933	2.17333	20.06	18.75	1.31	1.81924	0.790566	-0.198274
PLATE 1	255	L4	318.12	18.61		MEAN							2.49657	1.08491	0.0803841		MEAN							2.09516	0.910473	-0.0847566
PLATE 1	255	L5	318.12	19.32		S.E.M.							0.383033	0.166451	0.157582		S.E.M.							0.465261	0.202184	0.191411
PLATE 1	255	L6	318.12	19.91		OUTLIER							5.52471	2.40082	1.32618		OUTLIER							5.58462	2.42685	1.35082
PLATE 1	255	M4	318.13	21.36
PLATE 1	255	M5	318.13	20.77		qPCR, CHRONIC MALE											qPCR, CHRONIC FEMALE
PLATE 1	255	M6	318.13	20.93			SAMPLE			CALIBRATOR			DELTA DELTA Cp	STANDARD	Z SCORE			SAMPLE			CALIBRATOR			DELTA DELTA Cp	STANDARD	Z SCORE
PLATE 1	255	N4	318.14	19.8		ANIMAL ID	Cp AVERAGE	REFERENCE	DELTA Cp	Cp AVERAGE	REFERENCE	DELTA Cp					ANIMAL ID	Cp AVERAGE	REFERENCE	DELTA Cp	Cp AVERAGE	REFERENCE	DELTA Cp
PLATE 1	255	N5	318.14	20.63		318.01	21.58	20.5467	1.03333	20.4	18.2567	2.14333	0.463294	0.201329	-0.756116		318.07	21.4533	18.72	2.73333	20.4	18.2567	2.14333	1.50525	0.654119	-0.327451
PLATE 1	255	N6	318.14	20.86		318.02	18.9	19.6833	-0.783333	20.4	18.2567	2.14333	0.131518	0.0571524	-0.89261		318.08	20.3467	18.6267	1.72	20.4	18.2567	2.14333	0.7457	0.324051	-0.639933
PLATE 1	255	O4	POOL	20.4		318.03	17.7533	19.43	-1.67667	20.4	18.2567	2.14333	0.0708052	0.0307691	-0.917587		318.09	21.15	20.6567	0.493333	20.4	18.2567	2.14333	0.31864	0.138468	-0.815627
PLATE 1	255	O5	POOL	20.3		318.04	19.0567	19.1067	-0.05	20.4	18.2567	2.14333	0.218646	0.0950145	-0.856765		318.1
PLATE 1	255	O6	POOL	20.5		318.05	19.66	17.36	2.3	20.4	18.2567	2.14333	1.11471	0.484407	-0.488121		318.11	18.5367	18.84	-0.303333	20.4	18.2567	2.14333	0.183434	0.079713	-0.871251
PLATE 1	8388736	P4	NTC	39.77		318.06	20.3667	20.0433	0.323333	20.4	18.2567	2.14333	0.283221	0.123076	-0.830198		318.12	19.28	18.82	0.46	20.4	18.2567	2.14333	0.311362	0.135305	-0.818621
PLATE 1	8388736	P5	NTC			324.13	23.7333	17.3233	6.41	21.735	17.5533	4.18167	4.68592	2.03631	0.981094		324.01	23.0067	18.0967	4.91	20.32	17.3833	2.93667	3.92674	1.7064	0.668764
PLATE 1	8388736	P6	NTC			324.14	24.4233	18.0833	6.34	21.735	17.5533	4.18167	4.46399	1.93987	0.889789		324.02	21.5533	17.9367	3.61667	20.32	17.3833	2.93667	1.60214	0.696225	-0.287589
PLATE 2	255	A4	318.15	19.66		324.15	19.4633	16.48	2.98333	21.735	17.5533	4.18167	0.435778	0.189372	-0.767436		324.03	23.6933	19.6033	4.09	20.32	17.3833	2.93667	2.22427	0.966578	-0.031641
PLATE 2	255	A5	318.15	18.76		324.16	28.2167	22.51	5.70667	21.735	17.5533	4.18167	2.87787	1.2506	0.237251		324.04	21.9933	18.0033	3.99	21.735	17.5533	4.18167	0.875594	0.380497	-0.586494
PLATE 2	255	A6	318.15	18.74		MEAN							1.47458	0.64079	-0.34007		MEAN							1.29924	0.564595	-0.412205
PLATE 2	255	B4	318.16	22.54		S.E.M.							0.579472	0.251815	0.238398		S.E.M.							0.400729	0.174141	0.164862
PLATE 2	255	B5	318.16	21.67		OUTLIER							6.05571	2.63156	1.54463		OUTLIER							4.3047	1.87065	0.824259
PLATE 2	255	B6	318.16	22.74
PLATE 2	255	C4	318.17	19.25		LEGEND:
PLATE 2	255	C5	318.17	19.53			OUTLIER REMOVED
PLATE 2	255	C6	318.17	19.56			DATA UNUSABLE
PLATE 2	255	D4	318.18	24.78
PLATE 2	255	D5	318.18	24.68
PLATE 2	255	D6	318.18	25.63
PLATE 2	255	E4	318.19	20.14
PLATE 2	255	E5	318.19	20.24
PLATE 2	255	E6	318.19	19.73
PLATE 2	255	F4	318.2	24.18
PLATE 2	255	F5	318.2	23.43
PLATE 2	255	F6	318.2	24.18
PLATE 2	255	G4	318.21	22.73
PLATE 2	255	G5	318.21	21.83
PLATE 2	255	G6	318.21	22.62
PLATE 2	255	H4	318.22	23.29
PLATE 2	255	H5	318.22	23.33
PLATE 2	255	H6	318.22	22.89
PLATE 2	255	I4	318.23	22.36
PLATE 2	255	I5	318.23	22.5
PLATE 2	255	I6	318.23	22.33
PLATE 2	255	J4	318.24	18.71
PLATE 2	255	J5	318.24	18.61
PLATE 2	255	J6	318.24	18.82
PLATE 2	255	K4	318.25	18.62
PLATE 2	255	K5	318.25	19.5
PLATE 2	255	K6	318.25	19.8
PLATE 2	255	L4	318.26	19.31
PLATE 2	255	L5	318.26	19.53
PLATE 2	255	L6	318.26	20.13
PLATE 2	255	M4	318.27	16.82
PLATE 2	255	M5	318.27	16.34
PLATE 2	255	M6	318.27	16.59
PLATE 2	255	N4	318.28	20.73
PLATE 2	255	N5	318.28	20.55
PLATE 2	255	N6	318.28	20.77
PLATE 2	32768	O4	POOL	20.59
PLATE 2	32768	O5	POOL	19.86
PLATE 2	32768	O6	POOL	20.69
PLATE 2	8388736	P4	NTC
PLATE 2	8388736	P5	NTC	35.9
PLATE 2	8388736	P6	NTC
PLATE 3	255	A4	318.29	20.53
PLATE 3	255	A5	318.29	20.65
PLATE 3	255	A6	318.29	20.39
PLATE 3	255	B4	318.3	20.56
PLATE 3	255	B5	318.3	20.49
PLATE 3	255	B6	318.3	19.86
PLATE 3	255	C4	318.31	19.58
PLATE 3	255	C5	318.31	22.16
PLATE 3	255	C6	318.31	19.37
PLATE 3	255	D4	318.32	24.55
PLATE 3	255	D5	318.32	24.45
PLATE 3	255	D6	318.32	25.44
PLATE 3	255	E4	318.33	29.82
PLATE 3	255	E5	318.33	28.95
PLATE 3	255	E6	318.33	29.29
PLATE 3	255	F4	318.34	23.51
PLATE 3	255	F5	318.34	23.78
PLATE 3	255	F6	318.34	23.76
PLATE 3	255	G4	318.35	21.75
PLATE 3	255	G5	318.35	21.5
PLATE 3	255	G6	318.35	21.38
PLATE 3	255	H4	318.36	20.87
PLATE 3	255	H5	318.36	18.83
PLATE 3	255	H6	318.36	18.78
PLATE 3	255	I4	320.07	18.71
PLATE 3	255	I5	320.07	18.5
PLATE 3	255	I6	320.07	18.53
PLATE 3	255	J4	320.08	22.9
PLATE 3	255	J5	320.08	21.77
PLATE 3	255	J6	320.08	22.71
PLATE 3	255	K4	320.09	19.67
PLATE 3	255	K5	320.09	19.33
PLATE 3	255	K6	320.09	18.79
PLATE 3	255	L4	324.01	23.32
PLATE 3	255	L5	324.01	22.89
PLATE 3	255	L6	324.01	22.81
PLATE 3	255	M4	324.02	21.59
PLATE 3	255	M5	324.02	21.52
PLATE 3	255	M6	324.02	21.55
PLATE 3	255	N4	324.03	24.24
PLATE 3	255	N5	324.03	22.98
PLATE 3	255	N6	324.03	23.86
PLATE 3	32768	O4	POOL	20.59
PLATE 3	32768	O5	POOL	20.49
PLATE 3	32768	O6	POOL	19.88
PLATE 3	8388736	P4	NTC	36.62
PLATE 3	8388736	P5	NTC	38.59
PLATE 3	8388736	P6	NTC
PLATE 4	255	A4	324.04	22.32
PLATE 4	255	A5	324.04	21.7
PLATE 4	255	A6	324.04	21.96
PLATE 4	255	B4	324.06	24.61
PLATE 4	255	B5	324.06	24.37
PLATE 4	255	B6	324.06	24.56
PLATE 4	255	C4	324.07	19.89
PLATE 4	255	C5	324.07	19.3
PLATE 4	255	C6	324.07	19.43
PLATE 4	255	D4	324.08	21.59
PLATE 4	255	D5	324.08	21.83
PLATE 4	255	D6	324.08	22.13
PLATE 4	255	E4	324.09	22.98
PLATE 4	255	E5	324.09	21.74
PLATE 4	255	E6	324.09	23.6
PLATE 4	255	F4	324.1	22.47
PLATE 4	255	F5	324.1	22.12
PLATE 4	255	F6	324.1	22.63
PLATE 4	255	G4	324.11	23.85
PLATE 4	255	G5	324.11	23.78
PLATE 4	255	G6	324.11	23.76
PLATE 4	255	H4	324.12	24.97
PLATE 4	255	H5	324.12	24.9
PLATE 4	255	H6	324.12	24.79
PLATE 4	255	I4	324.13	23.92
PLATE 4	255	I5	324.13	23.76
PLATE 4	255	I6	324.13	23.52
PLATE 4	255	J4	324.14	24.47
PLATE 4	255	J5	324.14	24.9
PLATE 4	255	J6	324.14	23.9
PLATE 4	255	K4	324.15	19.22
PLATE 4	255	K5	324.15	19.89
PLATE 4	255	K6	324.15	19.28
PLATE 4	255	L4	324.16	28.73
PLATE 4	255	L5	324.16	27.89
PLATE 4	255	L6	324.16	28.03
PLATE 4	255	M4	324.17	22.71
PLATE 4	255	M5	324.17	21.36
PLATE 4	255	M6	324.17	23.22
PLATE 4	255	N4	324.18	22.97
PLATE 4	255	N5	324.18	22.74
PLATE 4	255	N6	324.18	22.84
PLATE 4	32768	O4	POOL	21.97
PLATE 4	32768	O5	POOL	23.22
PLATE 4	32768	O6	POOL	21.5
PLATE 4	8388736	P4	NTC	39.5
PLATE 4	8388736	P5	NTC	37.54
PLATE 4	8388736	P6	NTC
PLATE 5	255	A4	324.19	21.41
PLATE 5	255	A5	324.19	20.93
PLATE 5	255	A6	324.19	21.3
PLATE 5	255	B4	324.2	26.47
PLATE 5	255	B5	324.2	26.5
PLATE 5	255	B6	324.2	27.03
PLATE 5	255	C4	324.21	21.99
PLATE 5	255	C5	324.21	21.86
PLATE 5	255	C6	324.21	22.02
PLATE 5	255	D4	324.22	24.45
PLATE 5	255	D5	324.22	26.78
PLATE 5	255	D6	324.22	25.34
PLATE 5	255	E4	324.23	18.08
PLATE 5	255	E5	324.23	18.09
PLATE 5	255	E6	324.23	18.29
PLATE 5	255	F4	324.24	21.65
PLATE 5	255	F5	324.24	21.44
PLATE 5	255	F6	324.24	21.35
PLATE 5	32768	G4	POOL	20.55
PLATE 5	32768	G5	POOL	19.76
PLATE 5	32768	G6	POOL	19.87
PLATE 5	8388736	H4	NTC
PLATE 5	8388736	H5	NTC
PLATE 5	8388736	H6	NTC	38.7
PLATE 5	255	L1	318.1	40.61
PLATE 5	65280	L2	318.1
PLATE 5	65280	L3	318.1
PLATE 6	255	A4	318.37	23.61
PLATE 6	255	A5	318.37	22.99
PLATE 6	255	A6	318.37	23.59
PLATE 6	255	B4	318.38	26.81
PLATE 6	255	B5	318.38	27.52
PLATE 6	255	B6	318.38	27.5
PLATE 6	255	C4	318.39	19.53
PLATE 6	255	C5	318.39	19.96
PLATE 6	255	C6	318.39	19.56
PLATE 6	32768	D4	POOL	20.57
PLATE 6	32768	D5	POOL	20.95
PLATE 6	32768	D6	POOL	21.42
PLATE 6	8388736	E4	NTC
PLATE 6	8388736	E5	NTC
PLATE 6	8388736	E6	NTC	36.55
PLATE 6	255	F4	318.32	24.73
PLATE 6	255	F5	318.32	24.56
PLATE 6	255	F6	318.32	23.96
PLATE 6	255	G4	324.22	25.27
PLATE 6	255	G5	324.22	24.95
PLATE 6	255	G6	324.22	24.31

## Sheet: CX3CR1_A_10_14
PLATE		WELL	ANIMAL ID	RAW Cp VALUE
PLATE 1	255	A7	318.01	24.14		qPCR, CONTROL MALE											qPCR, CONTROL FEMALE											SUMMARY, CX3CR1_A_10_14
PLATE 1	255	A8	318.01	23.72			SAMPLE			CALIBRATOR			DELTA DELTA Cp	STANDARD	Z SCORE			SAMPLE			CALIBRATOR			DELTA DELTA Cp	STANDARD	Z SCORE			UNSTRESSED	SEM	ACUTE	SEM	CHRONIC	SEM
PLATE 1	255	A9	318.01	24.12		ANIMAL ID	Cp AVERAGE	REFERENCE	DELTA Cp	Cp AVERAGE	REFERENCE	DELTA Cp					ANIMAL ID	Cp AVERAGE	REFERENCE	DELTA Cp	Cp AVERAGE	REFERENCE	DELTA Cp
PLATE 1	255	B7	318.02	20.86		318.13	23.7367	19.5133	4.22333	23.3133	18.2567	5.05667	0.561231	0.567759	-0.575684		318.25	21.62	17.39	4.23	22.26	18.6433	3.61667	1.52979	1.54758	0.729305		MALE	0.988502	0.214254	2.13846	0.385436	0.688807	0.249354
PLATE 1	255	B8	318.02	21.18		318.14	22.72	18.6433	4.07667	23.3133	18.2567	5.05667	0.50698	0.512877	-0.64878		318.26	21.675	18.4733	3.20167	22.26	18.6433	3.61667	0.750019	0.758744	-0.321319		FEMALE	1.08294	0.117009	1.22443	0.218265	0.827234	0.203019
PLATE 1	255	B9	318.02	23.17		318.15	21.96	19.0733	2.88667	22.26	18.6433	3.61667	0.602904	0.609917	-0.519536		318.27	19.7233	16.32	3.40333	22.26	18.6433	3.61667	0.862542	0.872575	-0.169712
PLATE 1	255	C7	318.03	21.45		318.16	23.6167	18.98	4.63667	22.26	18.6433	3.61667	2.02792	2.05151	1.40046		318.28	22.2833	18.34	3.94333	22.26	18.6433	3.61667	1.25411	1.2687	0.357871
PLATE 1	255	C8	318.03	19.83		318.17	21.2267	18.5133	2.71333	22.26	18.6433	3.61667	0.53465	0.540869	-0.611498		318.29	22.7	17.03	5.67	22.84	17.3833	5.45667	1.15936	1.17285	0.230211
PLATE 1	255	C9	318.03	20.62		318.18	27.48	20.1667	7.31333	24.4233	17.6933	6.73	1.49831	1.51574	0.686887		318.3	22.595	17.8667	4.72833	22.84	17.3833	5.45667	0.603601	0.610622	-0.518597
PLATE 1	255	D7	318.04	20.86		320.07	21.0133	16.2067	4.80667	22.84	17.3833	5.45667	0.63728	0.644693	-0.473219		324.09	23.96	17.1267	6.83333	24.51	17.5533	6.95667	0.918064	0.928743	-0.0949044
PLATE 1	255	D8	318.04	20.59		320.08	23.6367	18.49	5.14667	22.84	17.3833	5.45667	0.806642	0.816025	-0.245029		324.1	24.9567	17.26	7.69667	24.51	17.5533	6.95667	1.67018	1.6896	0.918455
PLATE 1	255	D9	318.04	20.46		320.09	23.265	18.225	5.04	22.84	17.3833	5.45667	0.749154	0.757868	-0.322486		324.11	25.1367	17.7133	7.42333	24.51	17.5533	6.95667	1.38191	1.39799	0.530063
PLATE 1	255	E7	318.05	20.68		324.21	23.7333	19.3733	4.36	23.3033	18.75	4.55333	0.874583	0.884756	-0.153489		324.12	24.535	18.0933	6.44167	24.51	17.5533	6.95667	0.699793	0.707933	-0.388992
PLATE 1	255	E8	318.05	20.95		324.22	25.95	19.92	6.03	23.3033	18.75	4.55333	2.78305	2.81542	2.41789
PLATE 1	255	E9	318.05	21.27		324.23	21.2033	18.49	2.71333	23.3033	18.75	4.55333	0.279322	0.282571	-0.955515
PLATE 1	255	F7	318.06	21.78		324.24	23.7967	17.2167	6.58	23.3033	18.75	4.55333
PLATE 1	255	F8	318.06	21.75		MEAN							0.988502	1	-2.22045e-16		MEAN							1.08294	1.09553	0.127238
PLATE 1	255	F9	318.06	21.69		S.E.M.							0.214254	0.216746	0.288675		S.E.M.							0.117009	0.118371	0.157653
PLATE 1	255	G7	318.07	23.71		OUTLIER							2.84399	2.87707	2.5		OUTLIER							2.00798	2.03134	1.37359
PLATE 1	255	G8	318.07	23.7
PLATE 1	255	G9	318.07	23.48		qPCR, ACUTE MALE											qPCR, ACUTE FEMALE
PLATE 1	255	H7	318.08	22.88			SAMPLE			CALIBRATOR			DELTA DELTA Cp	STANDARD	Z SCORE			SAMPLE			CALIBRATOR			DELTA DELTA Cp	STANDARD	Z SCORE
PLATE 1	255	H8	318.08	22.41		ANIMAL ID	Cp AVERAGE	REFERENCE	DELTA Cp	Cp AVERAGE	REFERENCE	DELTA Cp					ANIMAL ID	Cp AVERAGE	REFERENCE	DELTA Cp	Cp AVERAGE	REFERENCE	DELTA Cp
PLATE 1	255	H9	318.08	22.82		318.19	22.6933	17.59	5.10333	22.26	18.6433	3.61667	2.80241	2.83501	2.44397		318.31	21.785	16.4867	5.29833	22.84	17.3833	5.45667	0.89606	0.906483	-0.124552		SUMMARY, CX3CR1_A STANDARD
PLATE 1	255	I7	318.09	23.45		318.2	25.2567	19.8367	5.42	22.26	18.6433	3.61667	3.49026	3.53086	3.37074		318.32	25.21	18.44	6.77	22.84	17.3833	5.45667	2.48515	2.51406	2.01651			UNSTRESSED	SEM	ACUTE	SEM	CHRONIC	SEM
PLATE 1	255	I8	318.09	21.96		318.21	24.6267	19.585	5.04167	22.26	18.6433	3.61667	2.68515	2.71638	2.28598		318.33	31.46	25.16	6.3	22.84	17.3833	5.45667	1.79419	1.81506	1.08555
PLATE 1	255	I9	318.09	22.87		318.22	25.3833	19.6	5.78333	22.26	18.6433	3.61667	4.48985	4.54207	4.71755		318.34	25.265	19.38	5.885	22.84	17.3833	5.45667	1.34568	1.36133	0.481242		MALE	1	0.216746	2.16334	0.38992	0.69682	0.252255
PLATE 1	255	J7	318.1	26.84		318.23	23.9633	19.56	4.40333	22.26	18.6433	3.61667	1.72508	1.74515	0.992436		318.35	23.9167	17.9067	6.01	22.84	17.3833	5.45667	1.46747	1.48454	0.645342		FEMALE	1.09553	0.118371	1.23867	0.220804	0.836856	0.205381
PLATE 1	255	J8	318.1	26.45		318.24	22.1267	17.5633	4.56333	22.26	18.6433	3.61667	1.92741	1.94983	1.26505		318.36	21.725	16.22	5.505	22.84	17.3833	5.45667	1.03407	1.0461	0.061396
PLATE 1	255	J9	318.1	22.66		324.17	24.43	17.9533	6.47667	24.4233	17.6933	6.73	0.838956	0.848715	-0.201491		324.06	25.135	18.3267	6.80833	24.51	17.5533	6.95667	0.902292	0.912788	-0.116155
PLATE 1	255	K7	318.11	21.71		324.18	23.9167	17.0867	6.83	24.51	17.5533	6.95667	0.915945	0.9266	-0.097759		324.07	21.4533	17.0133	4.44	24.51	17.5533	6.95667	0.174746	0.176779	-1.09641
PLATE 1	255	K8	318.11	20.88		324.19	24.0133	18.7367	5.27667	23.3033	18.75	4.55333	1.65099	1.6702	0.892608		324.08	24.25	17.4133	6.83667	24.51	17.5533	6.95667	0.920188	0.930891	-0.0920431
PLATE 1	255	K9	318.11	20.69		324.2	28.8267	24.4933	4.33333	23.3033	18.75	4.55333	0.858565	0.868552	-0.17507
PLATE 1	255	L7	318.12	22.76		MEAN							2.13846	2.16334	1.5494		MEAN							1.22443	1.23867	0.317875
PLATE 1	255	L8	318.12	20.91		S.E.M.							0.385436	0.38992	0.519318		S.E.M.							0.218265	0.220804	0.29408
PLATE 1	255	L9	318.12	21.47		OUTLIER							5.1856	5.24592	5.65497		OUTLIER							2.86141	2.8947	2.52347
PLATE 1	255	M7	318.13	23.9
PLATE 1	255	M8	318.13	23.59		qPCR, CHRONIC MALE											qPCR, CHRONIC FEMALE
PLATE 1	255	M9	318.13	23.72			SAMPLE			CALIBRATOR			DELTA DELTA Cp	STANDARD	Z SCORE			SAMPLE			CALIBRATOR			DELTA DELTA Cp	STANDARD	Z SCORE
PLATE 1	255	N7	318.14	23.42		ANIMAL ID	Cp AVERAGE	REFERENCE	DELTA Cp	Cp AVERAGE	REFERENCE	DELTA Cp					ANIMAL ID	Cp AVERAGE	REFERENCE	DELTA Cp	Cp AVERAGE	REFERENCE	DELTA Cp
PLATE 1	255	N8	318.14	22.78		318.01	23.9933	20.5467	3.44667	23.3133	18.2567	5.05667	0.327598	0.331409	-0.890469		318.07	23.63	18.72	4.91	23.3133	18.2567	5.05667	0.903335	0.913843	-0.114749
PLATE 1	255	N9	318.14	21.96		318.02	21.02	19.6833	1.33667	23.3133	18.2567	5.05667	0.0758872	0.0767699	-1.22961		318.08	22.7033	18.6267	4.07667	23.3133	18.2567	5.05667	0.50698	0.512877	-0.64878
PLATE 1	255	O7	POOL	23.49		318.03	20.6333	19.43	1.20333	23.3133	18.2567	5.05667	0.069188	0.0699928	-1.23864		318.09	22.76	20.6567	2.10333	23.3133	18.2567	5.05667	0.129109	0.130611	-1.1579
PLATE 1	255	O8	POOL	23.53		318.04	20.6367	19.1067	1.53	23.3133	18.2567	5.05667	0.0867696	0.0877789	-1.21495		318.1	26.645	20.7133	5.93167	23.3133	18.2567	5.05667	1.83401	1.85534	1.13919
PLATE 1	255	O9	POOL	22.92		318.05	20.9667	17.36	3.60667	23.3133	18.2567	5.05667	0.366021	0.370279	-0.8387		318.11	21.0933	18.84	2.25333	23.3133	18.2567	5.05667	0.143256	0.144922	-1.13884
PLATE 1	8388736	P7	NTC	36.81		318.06	21.74	20.0433	1.69667	23.3133	18.2567	5.05667	0.0973956	0.0985285	-1.20063		318.12	21.19	18.82	2.37	23.3133	18.2567	5.05667	0.155322	0.157129	-1.12259
PLATE 1	8388736	P8	NTC			324.13	24.9133	17.3233	7.59	24.51	17.5533	6.95667	1.55114	1.56919	0.758078		324.01	24.18	18.0967	6.08333	22.84	17.3833	5.45667	1.54399	1.56195	0.748443
PLATE 1	8388736	P9	NTC			324.14	25.62	18.0833	7.53667	24.51	17.5533	6.95667	1.49485	1.51224	0.682228		324.02	23.8933	17.9367	5.95667	22.84	17.3833	5.45667	1.41421	1.43066	0.573584
PLATE 2	255	A7	318.15	21.99		324.15	22.59	16.48	6.11	24.51	17.5533	6.95667	0.556068	0.562536	-0.58264		324.03	25.35	19.6033	5.74667	22.84	17.3833	5.45667	1.22264	1.23686	0.315467
PLATE 2	255	A8	318.15	23.81		324.16	30.645	22.51	8.135	24.51	17.5533	6.95667	2.26315	2.28948	1.7174		324.04	23.7067	18.0033	5.70333	24.51	17.5533	6.95667	0.419478	0.424357	-0.766675
PLATE 2	255	A9	318.15	21.93		MEAN							0.688807	0.69682	-0.403794		MEAN							0.827234	0.836856	-0.217285
PLATE 2	255	B7	318.16	23.46		S.E.M.							0.249354	0.252255	0.335968		S.E.M.							0.203019	0.205381	0.273539
PLATE 2	255	B8	318.16	23.46		OUTLIER							2.66013	2.69107	2.25227		OUTLIER							2.43224	2.46053	1.94523
PLATE 2	255	B9	318.16	23.93
PLATE 2	255	C7	318.17	21.41		LEGEND:
PLATE 2	255	C8	318.17	20.73			OUTLIER REMOVED
PLATE 2	255	C9	318.17	21.54			DATA UNUSABLE
PLATE 2	255	D7	318.18	27.1
PLATE 2	255	D8	318.18	26.81
PLATE 2	255	D9	318.18	26.93
PLATE 2	255	E7	318.19	22.65
PLATE 2	255	E8	318.19	22.68
PLATE 2	255	E9	318.19	22.75
PLATE 2	255	F7	318.2	24.79
PLATE 2	255	F8	318.2	25.51
PLATE 2	255	F9	318.2	25.47
PLATE 2	255	G7	318.21	24.36
PLATE 2	255	G8	318.21	24.63
PLATE 2	255	G9	318.21	24.89
PLATE 2	255	H7	318.22	25.44
PLATE 2	255	H8	318.22	25.83
PLATE 2	255	H9	318.22	24.88
PLATE 2	255	I7	318.23	23.51
PLATE 2	255	I8	318.23	23.95
PLATE 2	255	I9	318.23	24.43
PLATE 2	255	J7	318.24	21.95
PLATE 2	255	J8	318.24	21.65
PLATE 2	255	J9	318.24	22.78
PLATE 2	255	K7	318.25	21.98
PLATE 2	255	K8	318.25	21.52
PLATE 2	255	K9	318.25	21.36
PLATE 2	255	L7	318.26	21.51
PLATE 2	255	L8	318.26	21.84
PLATE 2	255	L9	318.26	20.5
PLATE 2	255	M7	318.27	19.8
PLATE 2	255	M8	318.27	19.56
PLATE 2	255	M9	318.27	19.81
PLATE 2	255	N7	318.28	22.57
PLATE 2	255	N8	318.28	22.41
PLATE 2	255	N9	318.28	21.87
PLATE 2	32768	O7	POOL	22.68
PLATE 2	32768	O8	POOL	24.49
PLATE 2	32768	O9	POOL	21.84
PLATE 2	8388736	P7	NTC
PLATE 2	8388736	P8	NTC
PLATE 2	8388736	P9	NTC
PLATE 3	255	A7	318.29	21.48
PLATE 3	255	A8	318.29	22.43
PLATE 3	255	A9	318.29	22.97
PLATE 3	255	B7	318.3	22.67
PLATE 3	255	B8	318.3	22.52
PLATE 3	255	B9	318.3	23.9
PLATE 3	255	C7	318.31	23.3
PLATE 3	255	C8	318.31	21.64
PLATE 3	255	C9	318.31	21.93
PLATE 3	255	D7	318.32	25.5
PLATE 3	255	D8	318.32	25.15
PLATE 3	255	D9	318.32	24.98
PLATE 3	255	E7	318.33	31.95
PLATE 3	255	E8	318.33	33.41
PLATE 3	255	E9	318.33	30.97
PLATE 3	255	F7	318.34	24.87
PLATE 3	255	F8	318.34	25.66
PLATE 3	255	F9	318.34	19.3
PLATE 3	255	G7	318.35	24.39
PLATE 3	255	G8	318.35	23.73
PLATE 3	255	G9	318.35	23.63
PLATE 3	255	H7	318.36	21.81
PLATE 3	255	H8	318.36	22.78
PLATE 3	255	H9	318.36	21.64
PLATE 3	255	I7	320.07	21.52
PLATE 3	255	I8	320.07	20.84
PLATE 3	255	I9	320.07	20.68
PLATE 3	255	J7	320.08	23.5
PLATE 3	255	J8	320.08	23.83
PLATE 3	255	J9	320.08	23.58
PLATE 3	255	K7	320.09	20.82
PLATE 3	255	K8	320.09	23.68
PLATE 3	255	K9	320.09	22.85
PLATE 3	255	L7	324.01	23.9
PLATE 3	255	L8	324.01	24.8
PLATE 3	255	L9	324.01	23.84
PLATE 3	255	M7	324.02	23.73
PLATE 3	255	M8	324.02	24.33
PLATE 3	255	M9	324.02	23.62
PLATE 3	255	N7	324.03	25.63
PLATE 3	255	N8	324.03	26.6
PLATE 3	255	N9	324.03	25.07
PLATE 3	32768	O7	POOL	24.52
PLATE 3	32768	O8	POOL	22.82
PLATE 3	32768	O9	POOL	22.86
PLATE 3	8388736	P7	NTC
PLATE 3	8388736	P8	NTC
PLATE 3	8388736	P9	NTC
PLATE 4	255	A7	324.04	23.63
PLATE 4	255	A8	324.04	23.63
PLATE 4	255	A9	324.04	23.86
PLATE 4	255	B7	324.06	25.1
PLATE 4	255	B8	324.06	25.17
PLATE 4	255	B9	324.06	26.18
PLATE 4	255	C7	324.07	21.63
PLATE 4	255	C8	324.07	21.6
PLATE 4	255	C9	324.07	21.13
PLATE 4	255	D7	324.08	24.56
PLATE 4	255	D8	324.08	23.92
PLATE 4	255	D9	324.08	24.27
PLATE 4	255	E7	324.09	25.58
PLATE 4	255	E8	324.09	23.67
PLATE 4	255	E9	324.09	24.25
PLATE 4	255	F7	324.1	24.92
PLATE 4	255	F8	324.1	25.18
PLATE 4	255	F9	324.1	24.77
PLATE 4	255	G7	324.11	25.32
PLATE 4	255	G8	324.11	24.69
PLATE 4	255	G9	324.11	25.4
PLATE 4	255	H7	324.12	25.83
PLATE 4	255	H8	324.12	24.48
PLATE 4	255	H9	324.12	24.59
PLATE 4	255	I7	324.13	24.69
PLATE 4	255	I8	324.13	24.76
PLATE 4	255	I9	324.13	25.29
PLATE 4	255	J7	324.14	26.1
PLATE 4	255	J8	324.14	25.32
PLATE 4	255	J9	324.14	25.44
PLATE 4	255	K7	324.15	22.58
PLATE 4	255	K8	324.15	22.48
PLATE 4	255	K9	324.15	22.71
PLATE 4	255	L7	324.16	30.5
PLATE 4	255	L8	324.16	28.69
PLATE 4	255	L9	324.16	30.79
PLATE 4	255	M7	324.17	25.41
PLATE 4	255	M8	324.17	24.38
PLATE 4	255	M9	324.17	26.46
PLATE 4	255	N7	324.18	23.86
PLATE 4	255	N8	324.18	23.69
PLATE 4	255	N9	324.18	24.2
PLATE 4	32768	O7	POOL	24.32
PLATE 4	32768	O8	POOL	24.63
PLATE 4	32768	O9	POOL	24.58
PLATE 4	8388736	P7	NTC	39.52
PLATE 4	8388736	P8	NTC
PLATE 4	8388736	P9	NTC
PLATE 5	255	A7	324.19	24.48
PLATE 5	255	A8	324.19	23.78
PLATE 5	255	A9	324.19	23.78
PLATE 5	255	B7	324.2	28.88
PLATE 5	255	B8	324.2	28.62
PLATE 5	255	B9	324.2	28.98
PLATE 5	255	C7	324.21	23.87
PLATE 5	255	C8	324.21	23.3
PLATE 5	255	C9	324.21	24.03
PLATE 5	255	D7	324.22	29.17
PLATE 5	255	D8	324.22	25.73
PLATE 5	255	D9	324.22	26.17
PLATE 5	255	E7	324.23	21.49
PLATE 5	255	E8	324.23	20.91
PLATE 5	255	E9	324.23	21.21
PLATE 5	255	F7	324.24	23.68
PLATE 5	255	F8	324.24	23.76
PLATE 5	255	F9	324.24	23.95
PLATE 5	32768	G7	POOL	22.8
PLATE 5	32768	G8	POOL	23.45
PLATE 5	32768	G9	POOL	23.66
PLATE 5	8388736	H7	NTC
PLATE 5	8388736	H8	NTC
PLATE 5	8388736	H9	NTC
PLATE 5	255	M1	318.1	29.96
PLATE 5	255	M2	318.1	29.34
PLATE 5	255	M3	318.1	29.76
PLATE 6	255	A7	318.37	26.72
PLATE 6	255	A8	318.37	25
PLATE 6	255	A9	318.37	24.68
PLATE 6	255	B7	318.38	29.71
PLATE 6	255	B8	318.38	28.87
PLATE 6	255	B9	318.38	30.3
PLATE 6	255	C7	318.39	21.95
PLATE 6	255	C8	318.39	22.64
PLATE 6	255	C9	318.39	23.51
PLATE 6	32768	D7	POOL	24.69
PLATE 6	32768	D8	POOL	24.26
PLATE 6	32768	D9	POOL	24.32
PLATE 6	8388736	E7	NTC
PLATE 6	8388736	E8	NTC
PLATE 6	8388736	E9	NTC	10.43
PLATE 6	255	F7	318.18	27.39
PLATE 6	255	F8	318.18	27.69
PLATE 6	255	F9	318.18	27.36
PLATE 6	255	G7	324.17	24.59
PLATE 6	255	G8	324.17	24.32
PLATE 6	255	G9	324.17	24.38

## Sheet: CD200_A
PLATE		WELL	ANIMAL ID	RAW Cp VALUE
PLATE 1	255	A16	318.01	20.98		qPCR, CONTROL MALE											qPCR, CONTROL FEMALE											SUMMARY, CD200_A
PLATE 1	255	A17	318.01	21.53			SAMPLE			CALIBRATOR			DELTA DELTA Cp	STANDARD	Z SCORE			SAMPLE			CALIBRATOR			DELTA DELTA Cp	STANDARD	Z SCORE			UNSTRESSED	SEM	ACUTE	SEM	CHRONIC	SEM
PLATE 1	255	A18	318.01	21.98		ANIMAL ID	Cp AVERAGE	REFERENCE	DELTA Cp	Cp AVERAGE	REFERENCE	DELTA Cp					ANIMAL ID	Cp AVERAGE	REFERENCE	DELTA Cp	Cp AVERAGE	REFERENCE	DELTA Cp
PLATE 1	255	B16	318.02	19.93		318.13	19.68	19.5133	0.166667	19.5333	18.2567	1.27667	0.463294	0.479329	-0.9346		318.25	20.02	17.39	2.63	20.5567	18.6433	1.91333	1.64338	1.70026	1.25696		MALE	0.966547	0.149345	0.957787	0.158867	0.575234	0.0950811
PLATE 1	255	B17	318.02	20.52		318.14	17.685	18.6433	-0.958333	19.5333	18.2567	1.27667	0.212421	0.219773	-1.4005		318.26	20.53	18.4733	2.05667	20.5567	18.6433	1.91333	1.10445	1.14268	0.256109		FEMALE	1.01617	0.120925	0.876577	0.163346	0.762671	0.114875
PLATE 1	255	B18	318.02	20.35		318.15	19.8933	19.0733	0.82	20.5567	18.6433	1.91333	0.468677	0.484898	-0.924602		318.27	16.745	16.32	0.425	20.5567	18.6433	1.91333	0.356424	0.36876	-1.13307
PLATE 1	255	C16	318.03	19.85		318.16	21.0467	18.98	2.06667	20.5567	18.6433	1.91333	1.11214	1.15063	0.270375		318.28	19.5367	18.34	1.19667	20.5567	18.6433	1.91333	0.608502	0.629562	-0.664932
PLATE 1	255	C17	318.03	19.78		318.17	19.255	18.5133	0.741667	20.5567	18.6433	1.91333	0.443908	0.459272	-0.970601		318.29	20.92	17.03	3.89	21.7	17.3833	4.31667	0.743979	0.769728	-0.413335
PLATE 1	255	C18	318.03	19.56		318.18	22.4667	20.95	1.51667	20.5567	18.6433	1.91333	0.759611	0.785902	-0.384304		318.3	22.38	17.8667	4.51333	21.7	17.3833	4.31667	1.14605	1.18571	0.333353
PLATE 1	255	D16	318.04	18.98		320.07	21.125	16.2067	4.91833	21.7	17.3833	4.31667	1.51747	1.56999	1.02312		324.09	21.89	17.1267	4.76333	21.8233	17.5533	4.27	1.40769	1.45641	0.81926
PLATE 1	255	D17	318.04	19.96		320.08	21.8967	18.49	3.40667	21.7	17.3833	4.31667	0.532185	0.550604	-0.806661		324.1	21.3433	17.26	4.08333	21.8233	17.5533	4.27	0.878633	0.909043	-0.163266
PLATE 1	255	D18	318.04	18.86		320.09	20.29	16.4967	3.79333	22.0333	18.75	3.28333	1.42405	1.47334	0.849636		324.11	22.2933	17.7133	4.58	21.8233	17.5533	4.27	1.23971	1.28261	0.507291
PLATE 1	255	E16	318.05	17.52		324.21	23.45	19.3733	4.07667	22.0333	18.75	3.28333	1.73307	1.79306	1.42353		324.12	22.41	18.0933	4.31667	21.8233	17.5533	4.27	1.03288	1.06862	0.12318
PLATE 1	255	E17	318.05	18.61		324.22	24.045	19.92	4.125	22.0333	18.75	3.28333	1.79212	1.85415	1.53318
PLATE 1	255	E18	318.05	18.45		324.23	21.53	18.49	3.04	22.0333	18.75	3.28333	0.844791	0.87403	-0.226115
PLATE 1	255	F16	318.06	21.29		324.24	20.835	17.2167	3.61833	22.0333	18.75	3.28333	1.26138	1.30503	0.547534
PLATE 1	255	F17	318.06	19.77		MEAN							0.966547	1	-7.68616e-17		MEAN							1.01617	1.05134	0.0921547
PLATE 1	255	F18	318.06	19.89		S.E.M.							0.149345	0.154513	0.27735		S.E.M.							0.120925	0.12511	0.224572
PLATE 1	255	G16	318.07	20.58		OUTLIER							2.31272	2.39277	2.5		OUTLIER							1.97217	2.04042	1.86755
PLATE 1	255	G17	318.07	20
PLATE 1	255	G18	318.07	19.82		qPCR, ACUTE MALE											qPCR, ACUTE FEMALE
PLATE 1	255	H16	318.08	19.61			SAMPLE			CALIBRATOR			DELTA DELTA Cp	STANDARD	Z SCORE			SAMPLE			CALIBRATOR			DELTA DELTA Cp	STANDARD	Z SCORE
PLATE 1	255	H17	318.08	19.92		ANIMAL ID	Cp AVERAGE	REFERENCE	DELTA Cp	Cp AVERAGE	REFERENCE	DELTA Cp					ANIMAL ID	Cp AVERAGE	REFERENCE	DELTA Cp	Cp AVERAGE	REFERENCE	DELTA Cp
PLATE 1	255	H18	318.08	19.78		318.19	19.7167	17.59	2.12667	20.66	18.6433	2.01667	1.07923	1.11658	0.209262		318.31	21.555	16.4867	5.06833	21.7	17.3833	4.31667	1.68374	1.74201	1.3319		SUMMARY, CD200_A STANDARD
PLATE 1	255	I16	318.09	20.33		318.2	21.5433	19.8367	1.70667	20.66	18.6433	2.01667	0.806642	0.83456	-0.296963		318.32	22.4067	18.44	3.96667	21.7	17.3833	4.31667	0.784584	0.811739	-0.337927			UNSTRESSED	SEM	ACUTE	SEM	CHRONIC	SEM
PLATE 1	255	I17	318.09	18.71		318.21	21.6367	19.585	2.05167	20.66	18.6433	2.01667	1.02456	1.06002	0.107731		318.33	24.05	25.16	-1.11	21.7	17.3833	4.31667	0.0232493	0.024054	-1.75181
PLATE 1	255	I18	318.09	20.63		318.22	21.8867	19.6	2.28667	20.66	18.6433	2.01667	1.20581	1.24754	0.444335		318.34	22.72	19.38	3.34	21.7	17.3833	4.31667	0.508152	0.52574	-0.851292		MALE	1	0.154513	0.990937	0.164365	0.595143	0.0983719
PLATE 1	255	J16	318.1	24.54		318.23	20.28	19.56	0.72	20.66	18.6433	2.01667	0.407066	0.421154	-1.03902		318.35	22.6967	17.9067	4.79	21.7	17.3833	4.31667	1.38831	1.43636	0.783269		FEMALE	1.05134	0.12511	0.906915	0.169	0.789068	0.11885
PLATE 1	255	J17	318.1	23.58		318.24	19.51	17.5633	1.94667	20.66	18.6433	2.01667	0.952638	0.985609	-0.0258311		318.36	20.51	16.22	4.29	21.7	17.3833	4.31667	0.981686	1.01566	0.0281142
PLATE 1	255	J18	318.1	24.66		324.17	22.565	17.3633	5.20167	21.8233	17.5533	4.27	1.90748	1.9735	1.74742		324.06	22.525	18.3267	4.19833	21.8233	17.5533	4.27	0.951538	0.984471	-0.0278737
PLATE 1	255	K16	318.11	19.56		324.18	21.3067	17.0867	4.22	21.8233	17.5533	4.27	0.965936	0.999368	-0.00113452		324.07	20.4433	17.0133	3.43	21.8233	17.5533	4.27	0.558644	0.577979	-0.757524
PLATE 1	255	K17	318.11	17.88		324.19	22.3033	18.7367	3.56667	22.0333	18.75	3.28333	1.217	1.25912	0.465126		324.08	21.6967	17.4133	4.28333	21.8233	17.5533	4.27	1.00928	1.04422	0.0793686
PLATE 1	65280	K18	318.11			324.2	21.3367	24.4933	-3.15667	22.0333	18.75	3.28333	0.0115177	0.0119164	-1.7736
PLATE 1	255	L16	318.12	19.85		MEAN							0.957787	0.990937	-0.016268		MEAN							0.876577	0.906915	-0.167086
PLATE 1	255	L17	318.12	19.46		S.E.M.							0.158867	0.164365	0.295034		S.E.M.							0.163346	0.169	0.303353
PLATE 1	255	L18	318.12	18.47		OUTLIER							2.21374	2.29036	2.31618		OUTLIER							2.10167	2.17442	2.10806
PLATE 1	255	M16	318.13	19.68
PLATE 1	255	M17	318.13	20.43		qPCR, CHRONIC MALE											qPCR, CHRONIC FEMALE
PLATE 1	255	M18	318.13	18.93			SAMPLE			CALIBRATOR			DELTA DELTA Cp	STANDARD	Z SCORE			SAMPLE			CALIBRATOR			DELTA DELTA Cp	STANDARD	Z SCORE
PLATE 1	255	N16	318.14	19.32		ANIMAL ID	Cp AVERAGE	REFERENCE	DELTA Cp	Cp AVERAGE	REFERENCE	DELTA Cp					ANIMAL ID	Cp AVERAGE	REFERENCE	DELTA Cp	Cp AVERAGE	REFERENCE	DELTA Cp
PLATE 1	255	N17	318.14	17.71		318.01	21.255	20.5467	0.708333	19.5333	18.2567	1.27667	0.674395	0.697737	-0.54256		318.07	20.1333	18.72	1.41333	19.5333	18.2567	1.27667	1.09936	1.13741	0.246653
PLATE 1	255	N18	318.14	17.66		318.02	20.2667	19.6833	0.583333	19.5333	18.2567	1.27667	0.618423	0.639827	-0.646506		318.08	19.77	18.6267	1.14333	19.5333	18.2567	1.27667	0.911722	0.943278	-0.101816
PLATE 1	255	O16	POOL	19.53		318.03	19.73	19.43	0.3	19.5333	18.2567	1.27667	0.508152	0.52574	-0.851292		318.09	20.48	20.6567	-0.176667	19.5333	18.2567	1.27667	0.365177	0.377816	-1.11681
PLATE 1	255	O17	POOL	19.61		318.04	19.2667	19.1067	0.16	19.5333	18.2567	1.27667	0.461158	0.477119	-0.938566		318.1	24.26	20.7133	3.54667	19.5333	18.2567	1.27667
PLATE 1	255	O18	POOL	19.46		318.05	18.1933	17.36	0.833333	19.5333	18.2567	1.27667	0.735433	0.760887	-0.429205		318.11	20.64	16.9767	3.66333	22.0333	18.75	3.28333	1.30134	1.34638	0.621752
PLATE 1	8388736	P16	NTC	34.46		318.06	19.83	20.0433	-0.213333	19.5333	18.2567	1.27667	0.356013	0.368334	-1.13383		318.12	19.26	18.82	0.44	19.5333	18.2567	1.27667	0.559936	0.579316	-0.755125
PLATE 1	8388736	P17	NTC	41.45		324.13	21.365	17.3233	4.04167	21.8233	17.5533	4.27	0.85362	0.883165	-0.209718		324.01	21.6733	18.0967	3.57667	21.7	17.3833	4.31667	0.598739	0.619462	-0.683062
PLATE 1	8388736	P18	NTC	39.82		324.14	22.5133	18.0833	4.43	21.8233	17.5533	4.27	1.11729	1.15596	0.279942		324.02	21.58	17.9367	3.64333	21.7	17.3833	4.31667	0.627056	0.648759	-0.630474
PLATE 2	255	A16	318.15	19.19		324.15	19.47	16.48	2.99	21.8233	17.5533	4.27	0.411796	0.426048	-1.03024		324.03	22.3267	19.6033	2.72333	21.7	17.3833	4.31667	0.331405	0.342875	-1.17953
PLATE 2	255	A17	318.15	20.29		324.16	20.82	22.51	-1.69	21.8233	17.5533	4.27	0.0160643	0.0166203	-1.76516		324.04	22.2467	18.0033	4.24333	21.7	17.5533	4.14667	1.0693	1.10631	0.190824
PLATE 2	255	A18	318.15	20.2		MEAN							0.575234	0.595143	-0.726714		MEAN							0.762671	0.789068	-0.378622
PLATE 2	255	B16	318.16	20.71		S.E.M.							0.0950811	0.0983719	0.176577		S.E.M.							0.114875	0.11885	0.213335
PLATE 2	255	B17	318.16	21.48		OUTLIER							1.32692	1.37284	0.669247		OUTLIER							1.62423	1.68045	1.22139
PLATE 2	255	B18	318.16	20.95
PLATE 2	255	C16	318.17	17.97		LEGEND:
PLATE 2	255	C17	318.17	18.99			OUTLIER REMOVED
PLATE 2	255	C18	318.17	19.52			DATA UNUSABLE
PLATE 2	255	D16	318.18	21.92
PLATE 2	255	D17	318.18	22.92
PLATE 2	255	D18	318.18	22.56
PLATE 2	255	E16	318.19	18.95
PLATE 2	255	E17	318.19	19.91
PLATE 2	255	E18	318.19	20.29
PLATE 2	255	F16	318.2	21.58
PLATE 2	255	F17	318.2	21.27
PLATE 2	255	F18	318.2	21.78
PLATE 2	255	G16	318.21	21.8
PLATE 2	255	G17	318.21	21.45
PLATE 2	255	G18	318.21	21.66
PLATE 2	255	H16	318.22	21.56
PLATE 2	255	H17	318.22	21.57
PLATE 2	255	H18	318.22	22.53
PLATE 2	255	I16	318.23	20.29
PLATE 2	255	I17	318.23	20.27
PLATE 2	255	I18	318.23	20.28
PLATE 2	255	J16	318.24	19.87
PLATE 2	255	J17	318.24	19.29
PLATE 2	255	J18	318.24	19.37
PLATE 2	255	K16	318.25	19.72
PLATE 2	255	K17	318.25	18.6
PLATE 2	255	K18	318.25	20.32
PLATE 2	255	L16	318.26	20.35
PLATE 2	255	L17	318.26	20.88
PLATE 2	255	L18	318.26	20.36
PLATE 2	255	M16	318.27	16.64
PLATE 2	255	M17	318.27	18.86
PLATE 2	255	M18	318.27	16.85
PLATE 2	255	N16	318.28	19.98
PLATE 2	255	N17	318.28	18.97
PLATE 2	255	N18	318.28	19.66
PLATE 2	32768	O16	POOL	20.84
PLATE 2	32768	O17	POOL	20.35
PLATE 2	32768	O18	POOL	20.48
PLATE 2	8388736	P16	NTC	38.46
PLATE 2	8388736	P17	NTC	37.92
PLATE 2	8388736	P18	NTC	37.64
PLATE 3	255	A16	318.29	21.4
PLATE 3	255	A17	318.29	20.69
PLATE 3	255	A18	318.29	20.67
PLATE 3	255	B16	318.3	22.56
PLATE 3	255	B17	318.3	20.77
PLATE 3	255	B18	318.3	22.2
PLATE 3	255	C16	318.31	21.29
PLATE 3	255	C17	318.31	21.82
PLATE 3	255	C18	318.31	20.26
PLATE 3	255	D16	318.32	22.45
PLATE 3	255	D17	318.32	22.49
PLATE 3	255	D18	318.32	22.28
PLATE 3	255	E16	318.33	23.87
PLATE 3	255	E17	318.33	24.23
PLATE 3	255	E18	318.33	25.45
PLATE 3	255	F16	318.34	22.24
PLATE 3	255	F17	318.34	23.09
PLATE 3	255	F18	318.34	22.83
PLATE 3	255	G16	318.35	22.89
PLATE 3	255	G17	318.35	22.65
PLATE 3	255	G18	318.35	22.55
PLATE 3	255	H16	318.36	20.73
PLATE 3	255	H17	318.36	20.81
PLATE 3	255	H18	318.36	19.99
PLATE 3	255	I16	320.07	21.29
PLATE 3	255	I17	320.07	20.96
PLATE 3	255	I18	320.07	19.94
PLATE 3	255	J16	320.08	22.35
PLATE 3	255	J17	320.08	21.56
PLATE 3	255	J18	320.08	21.78
PLATE 3	255	K16	320.09	23.19
PLATE 3	255	K17	320.09	21.8
PLATE 3	255	K18	320.09	20.55
PLATE 3	255	L16	324.01	21.65
PLATE 3	255	L17	324.01	21.4
PLATE 3	255	L18	324.01	21.97
PLATE 3	255	M16	324.02	21.91
PLATE 3	255	M17	324.02	21.12
PLATE 3	255	M18	324.02	21.71
PLATE 3	255	N16	324.03	22.03
PLATE 3	255	N17	324.03	22.41
PLATE 3	255	N18	324.03	22.54
PLATE 3	32768	O16	POOL	21.34
PLATE 3	32768	O17	POOL	22.06
PLATE 3	32768	O18	POOL	20.23
PLATE 3	8388736	P16	NTC
PLATE 3	8388736	P17	NTC
PLATE 3	8388736	P18	NTC	38.79
PLATE 4	255	A16	324.04	22.36
PLATE 4	255	A17	324.04	22.46
PLATE 4	255	A18	324.04	21.92
PLATE 4	255	B16	324.06	22.29
PLATE 4	255	B17	324.06	21.58
PLATE 4	255	B18	324.06	22.76
PLATE 4	255	C16	324.07	20.75
PLATE 4	255	C17	324.07	19.88
PLATE 4	255	C18	324.07	20.7
PLATE 4	255	D16	324.08	21.74
PLATE 4	255	D17	324.08	21.98
PLATE 4	255	D18	324.08	21.37
PLATE 4	255	E16	324.09	21.72
PLATE 4	255	E17	324.09	22.16
PLATE 4	255	E18	324.09	21.79
PLATE 4	255	F16	324.1	21.67
PLATE 4	255	F17	324.1	21.51
PLATE 4	255	F18	324.1	20.85
PLATE 4	255	G16	324.11	22.45
PLATE 4	255	G17	324.11	22.06
PLATE 4	255	G18	324.11	22.37
PLATE 4	255	H16	324.12	22.49
PLATE 4	255	H17	324.12	22.34
PLATE 4	255	H18	324.12	22.4
PLATE 4	255	I16	324.13	21.8
PLATE 4	255	I17	324.13	20.93
PLATE 4	255	I18	324.13	19.82
PLATE 4	255	J16	324.14	22.42
PLATE 4	255	J17	324.14	22.5
PLATE 4	255	J18	324.14	22.62
PLATE 4	255	K16	324.15	19.44
PLATE 4	255	K17	324.15	19.22
PLATE 4	255	K18	324.15	19.75
PLATE 4	255	L16	324.16	22.3
PLATE 4	255	L17	324.16	21
PLATE 4	255	L18	324.16	20.64
PLATE 4	255	M16	324.17	22.82
PLATE 4	255	M17	324.17	22.31
PLATE 4	255	M18	324.17	21.14
PLATE 4	255	N16	324.18	21.45
PLATE 4	255	N17	324.18	21.51
PLATE 4	255	N18	324.18	20.96
PLATE 4	32768	O16	POOL	22.14
PLATE 4	32768	O17	POOL	22.07
PLATE 4	32768	O18	POOL	21.26
PLATE 4	8388736	P16	NTC	41.18
PLATE 4	8388736	P17	NTC	42.12
PLATE 4	8388736	P18	NTC	39.53
PLATE 5	255	A16	324.19	22.63
PLATE 5	255	A17	324.19	22.61
PLATE 5	255	A18	324.19	21.67
PLATE 5	255	B16	324.2	20.95
PLATE 5	255	B17	324.2	21.65
PLATE 5	255	B18	324.2	21.41
PLATE 5	255	C16	324.21	21.93
PLATE 5	255	C17	324.21	23.23
PLATE 5	255	C18	324.21	23.67
PLATE 5	255	D16	324.22	23.84
PLATE 5	255	D17	324.22	22.12
PLATE 5	255	D18	324.22	24.25
PLATE 5	255	E16	324.23	21.51
PLATE 5	255	E17	324.23	21.44
PLATE 5	255	E18	324.23	21.64
PLATE 5	255	F16	324.24	20.91
PLATE 5	255	F17	324.24	20.76
PLATE 5	255	F18	324.24	19.67
PLATE 5	32768	G16	POOL	22.7
PLATE 5	32768	G17	POOL	21.89
PLATE 5	32768	G18	POOL	21.51
PLATE 5	8388736	H16	NTC
PLATE 5	8388736	H17	NTC
PLATE 5	8388736	H18	NTC	40.44
PLATE 5	255	I7	320.09	20.57
PLATE 5	255	I8	320.09	19.95
PLATE 5	255	I9	320.09	20.35
PLATE 5	255	P4	318.11	20.6
PLATE 5	255	P5	318.11	20.67
PLATE 5	255	P6	318.11	20.65

## Sheet: CD200R_F_10_14
PLATE		WELL	ANIMAL ID	RAW Cp VALUE CD200R_F	PLATE		WELL	ANIMAL ID	RAW Cp VALUE GAPDH_A
PLATE 1	255	A1	318.01	34.77	PLATE 1	255	A13	318.01	18.34		qPCR, CONTROL MALE											qPCR, CONTROL FEMALE											SUMMARY, CD200_A
PLATE 1	255	A2	318.01	34.88	PLATE 1	255	A14	318.01	18.7			SAMPLE			CALIBRATOR			DELTA DELTA Cp	STANDARD	Z SCORE			SAMPLE			CALIBRATOR			DELTA DELTA Cp	STANDARD	Z SCORE			UNSTRESSED	SEM	ACUTE	SEM	CHRONIC	SEM
PLATE 1	255	A3	318.01	33.5	PLATE 1	255	A15	318.01	18.73		ANIMAL ID	Cp AVERAGE	REFERENCE	DELTA Cp	Cp AVERAGE	REFERENCE	DELTA Cp					ANIMAL ID	Cp AVERAGE	REFERENCE	DELTA Cp	Cp AVERAGE	REFERENCE	DELTA Cp
PLATE 1	255	A4	318.17	31.38	PLATE 1	255	A16	318.17	16.94		318.13	34.405	18.4333	15.9717	28.6675	17.9033	10.7642	RE-RUN				318.25	31.6	17.2533	14.3467	28.6675	17.9033	10.7642	11.9795	1.9531	1.69377		MALE	6.13361	0.905457	15.9157	3.08161	14.0996	3.89955
PLATE 1	255	A5	318.17	31.29	PLATE 1	255	A17	318.17	17.61		318.14	30.8533	17.4367	13.4167	28.6675	17.9033	10.7642	6.28756	1.0251	0.0446054		318.26	33.245	18.16	15.085	28.6675	17.9033	10.7642	19.9848	3.25825	4.01319		FEMALE	14.6803	3.55523	10.205	1.69966	13.4963	3.20313
PLATE 1	255	A6	318.17	31.52	PLATE 1	255	A18	318.17	17.34		318.15	32.2367	18.19	14.0467	28.6675	17.9033	10.7642	9.73041	1.58641	1.04212		318.27	29.4667	15.7267	13.74	28.6675	17.9033	10.7642	7.86711	1.28262	0.502257
PLATE 1	65280	A7	318.33		PLATE 1	255	A19	318.33	25.63		318.16	33.175	19.3433	13.8317	28.6675	17.9033	10.7642	8.38319	1.36676	0.651785		318.28	32.02	18.3267	13.6933	28.6675	17.9033	10.7642	7.6167	1.2418	0.429706
PLATE 1	255	A8	318.33	34.73	PLATE 1	255	A20	318.33	25.83		318.17	31.3967	17.2967	14.1	28.6675	17.9033	10.7642	10.0968	1.64615	1.14829		318.29	30.4467	16.54	13.9067	28.6675	17.9033	10.7642	8.83053	1.4397	0.781395
PLATE 1	65280	A9	318.33		PLATE 1	255	A21	318.33	25.1		318.18	33.37	20.3733	12.9967	28.185	17.18	11.005	3.97696	0.648389	-0.624857		318.3	31.61	17.8767	13.7333	28.6675	17.9033	10.7642	7.83084	1.27671	0.491748
PLATE 1	255	A10	324.13	33.36	PLATE 1	255	A22	324.13	17.59		320.07	30.2433	16.1733	14.07	28.185	17.18	11.005	8.36868	1.3644	0.64758		324.09	34.6033	18.7667	15.8367	28.6675	17.9033	10.7642	33.6492	5.48604	7.97225
PLATE 1	255	A11	324.13	32.43	PLATE 1	255	A23	324.13	17.36		320.08	33.02	18.61	14.41	28.185	17.18	11.005	10.5927	1.727	1.29196		324.1	32.99	19.44	13.55	28.6675	17.9033	10.7642	6.89635	1.12436	0.220994
PLATE 1	255	A12	324.13	31.61	PLATE 1	255	A24	324.13	17.56		320.09	30.7167	18.03	12.6867	28.6675	17.9033	10.7642	3.79079	0.618037	-0.678796		324.11	34.995	19.0767	15.9183	28.6675	17.9033	10.7642	35.6089	5.80554	8.54005
PLATE 1	255	B1	318.02	33.16	PLATE 1	255	B13	318.02	16.31		324.21	31.52	19.09	12.43	28.6675	17.9033	10.7642	3.17297	0.517309	-0.857802		324.12	32.82	19.3467	13.4733	28.6675	17.9033	10.7642	6.53944	1.06617	0.117584
PLATE 1	255	B2	318.02	30.78	PLATE 1	255	B14	318.02	16.99		324.22	32.34	20.0567	12.2833	28.6675	17.9033	10.7642	2.86625	0.467303	-0.946668
PLATE 1	255	B3	318.02	30.9	PLATE 1	255	B15	318.02	16.52		324.23	29.475	17.6667	11.8083	28.6675	17.9033	10.7642	2.06217	0.336209	-1.17964
PLATE 1	65280	B4	318.18		PLATE 1	255	B16	318.18	20.89		324.24	31.5133	18.6533	12.86	28.6675	17.9033	10.7642	4.27473	0.696936	-0.538583
PLATE 1	255	B5	318.18	34.89	PLATE 1	255	B17	318.18	20.72		MEAN							6.13361	1	5.27356e-16		MEAN							14.6803	2.39343	2.47629
PLATE 1	65280	B6	318.18		PLATE 1	255	B18	318.18	20.8		S.E.M.							0.905457	0.147622	0.262343		S.E.M.							3.55523	0.579631	1.03008
PLATE 1	65280	B7	318.34		PLATE 1	255	B19	318.34	19.52		OUTLIER							14.7622	2.27845	2.27196		OUTLIER							42.7869	6.97582	10.6198
PLATE 1	255	B8	318.34	32.87	PLATE 1	255	B20	318.34	19.61
PLATE 1	255	B9	318.34	33.15	PLATE 1	255	B21	318.34	19.77		qPCR, ACUTE MALE											qPCR, ACUTE FEMALE
PLATE 1	255	B10	324.14	33.42	PLATE 1	255	B22	324.14	19.38			SAMPLE			CALIBRATOR			DELTA DELTA Cp	STANDARD	Z SCORE			SAMPLE			CALIBRATOR			DELTA DELTA Cp	STANDARD	Z SCORE
PLATE 1	255	B11	324.14	34.58	PLATE 1	255	B23	324.14	19.54		ANIMAL ID	Cp AVERAGE	REFERENCE	DELTA Cp	Cp AVERAGE	REFERENCE	DELTA Cp					ANIMAL ID	Cp AVERAGE	REFERENCE	DELTA Cp	Cp AVERAGE	REFERENCE	DELTA Cp
PLATE 1	255	B12	324.14	33.59	PLATE 1	255	B24	324.14	19.22		318.19	33.305	17.7433	15.5617	28.6675	17.9033	10.7642	27.8094	4.53394	6.28025		318.31	32.0067	17.6	14.4067	28.6675	17.9033	10.7642	12.4883	2.03604	1.84117		SUMMARY, CD200_A STANDARD
PLATE 1	255	C1	318.03	30.76	PLATE 1	255	C13	318.03	17.21		318.2	35.08	19.5033	15.5767	28.6675	17.9033	10.7642	28.1	4.58132	6.36446		318.32	34.68	20.4367	14.2433	28.6675	17.9033	10.7642	11.1515	1.8181	1.45386			UNSTRESSED	SEM	ACUTE	SEM	CHRONIC	SEM
PLATE 1	255	C2	318.03	30.75	PLATE 1	255	C14	318.03	16.82		318.21	32.68	18.5967	14.0833	28.185	17.18	11.005	8.44638	1.37707	0.670093		318.33
PLATE 1	255	C3	318.03	30.52	PLATE 1	255	C15	318.03	17.04		318.22	31.89	19.6033	12.2867	28.185	17.18	11.005	2.4312	0.396373	-1.07272		318.34	33.01	19.6333	13.3767	28.6675	17.9033	10.7642	6.11563	0.997068	-0.00520993		MALE	1	0.147622	2.59484	0.502413	2.29874	0.635768
PLATE 1	255	C4	318.19	31.86	PLATE 1	255	C16	318.19	17.76		318.23	33.0433	18.38	14.6633	28.6675	17.9033	10.7642	14.9199	2.43249	2.5457		318.35	32.795	18.8667	13.9283	28.185	17.18	11.005	7.58597	1.23679	0.420801		FEMALE	2.39343	0.579631	1.66379	0.277106	2.20038	0.522226
PLATE 1	255	C5	318.19	33.27	PLATE 1	255	C17	318.19	17.86		318.24	31.72	17.6667	14.0533	28.6675	17.9033	10.7642	9.77547	1.59376	1.05518		318.36	30.71	16.62	14.09	28.6675	17.9033	10.7642	10.0271	1.63478	1.12809
PLATE 1	255	C6	318.19	33.34	PLATE 1	255	C18	318.19	17.61		324.17	33.77	18.7933	14.9767	28.6675	17.9033	10.7642	18.5391	3.02255	3.59432		324.06	33.4333	18.5967	14.8367	28.6675	17.9033	10.7642	16.8246	2.74302	3.09756
PLATE 1	255	C7	318.35	33.83	PLATE 1	255	C19	318.35	18.79		324.18	32.43	18.4633	13.9667	28.6675	17.9033	10.7642	9.20552	1.50083	0.890044		324.07	29.5033	17.57	11.9333	28.6675	17.9033	10.7642	2.24882	0.366639	-1.12556
PLATE 1	65280	C8	318.35		PLATE 1	255	C20	318.35	19.4		324.19	33.53	18.18	15.35	28.6675	17.9033	10.7642	24.0145	3.91523	5.18073		324.08	33.26	18.57	14.69	28.6675	17.9033	10.7642	15.1983	2.47787	2.62635
PLATE 1	255	C9	318.35	31.88	PLATE 1	255	C21	318.35	18.97		324.2	31.3967	23.6533	7.74333	28.6675	17.9033	10.7642	RE-RUN
PLATE 1	255	C10	324.15	30.13	PLATE 1	255	C22	324.15	17.66		MEAN							15.9157	2.59484	2.83423		MEAN							10.205	1.66379	1.17963
PLATE 1	255	C11	324.15	30.81	PLATE 1	255	C23	324.15	18.36		S.E.M.							3.08161	0.502413	0.892851		S.E.M.							1.69966	0.277106	0.492452
PLATE 1	255	C12	324.15	29.56	PLATE 1	255	C24	324.15	17.45		OUTLIER							41.0779	6.36294	9.53061		OUTLIER							22.2234	3.62322	4.6618
PLATE 1	255	D1	318.04	32.77	PLATE 1	255	D13	318.04	17.55
PLATE 1	255	D2	318.04	32.52	PLATE 1	255	D14	318.04	17.4		qPCR, CHRONIC MALE											qPCR, CHRONIC FEMALE
PLATE 1	255	D3	318.04	30.68	PLATE 1	255	D15	318.04	17.71			SAMPLE			CALIBRATOR			DELTA DELTA Cp	STANDARD	Z SCORE			SAMPLE			CALIBRATOR			DELTA DELTA Cp	STANDARD	Z SCORE
PLATE 1	255	D4	318.2	33.15	PLATE 1	255	D16	318.2	19.5		ANIMAL ID	Cp AVERAGE	REFERENCE	DELTA Cp	Cp AVERAGE	REFERENCE	DELTA Cp					ANIMAL ID	Cp AVERAGE	REFERENCE	DELTA Cp	Cp AVERAGE	REFERENCE	DELTA Cp
PLATE 1	255	D5	318.2	34.99	PLATE 1	255	D17	318.2	19.46		318.01	34.825	18.59	16.235	28.6675	17.9033	10.7642	44.3491	7.23051	11.0724		318.07	31.94	17.6967	14.2433	28.6675	17.9033	10.7642	11.1515	1.8181	1.45386
PLATE 1	255	D6	318.2	35.17	PLATE 1	255	D18	318.2	19.55		318.02	30.84	16.6067	14.2333	28.6675	17.9033	10.7642	11.0745	1.80554	1.43155		318.08	34.1	18.0933	16.0067	28.6675	17.9033	10.7642	37.8573	6.17211	9.19149
PLATE 1	255	D7	318.36	30.73	PLATE 1	255	D19	318.36	16.4		318.03	30.6767	17.0233	13.6533	28.6675	17.9033	10.7642	7.40842	1.20784	0.36936		318.09	33.17	18.7667	14.4033	28.6675	17.9033	10.7642	12.4594	2.03134	1.83282
PLATE 1	255	D8	318.36	30.55	PLATE 1	255	D20	318.36	16.81		318.04	32.645	17.5533	15.0917	28.6675	17.9033	10.7642	20.0774	3.27334	4.04001		318.1	42.16	20.39	21.77	28.185	17.18	11.005	RE-RUN
PLATE 1	255	D9	318.36	30.85	PLATE 1	255	D21	318.36	16.65		318.05	29.75	16.06	13.69	28.6675	17.9033	10.7642	7.59913	1.23893	0.424613		318.11	30.56	16.91	13.65	28.6675	17.9033	10.7642	7.39133	1.20505	0.364406
PLATE 1	255	D10	324.16	32.72	PLATE 1	255	D22	324.16	21.88		318.06	32.7833	18.0933	14.69	28.6675	17.9033	10.7642	15.1983	2.47787	2.62635		318.12	32.87	17.7767	15.0933	28.185	17.18	11.005	17.0103	2.77329	3.15135
PLATE 1	255	D11	324.16	30.58	PLATE 1	255	D23	324.16	22.35		324.13	32.4667	17.5033	14.9633	28.6675	17.9033	10.7642	18.3686	2.99474	3.5449		324.01	31.225	17.6033	13.6217	28.6675	17.9033	10.7642	7.24758	1.18162	0.322759
PLATE 1	255	D12	324.16	31.88	PLATE 1	255	D24	324.16	21.55		324.14	33.8633	19.38	14.4833	28.6675	17.9033	10.7642	13.1698	2.14716	2.03865		324.02	33.64	19.32	14.32	28.185	17.18	11.005	9.95209	1.62255	1.10635
PLATE 1	255	E1	318.05	29.68	PLATE 1	255	E13	318.05	14.73		324.15	30.1667	17.8233	12.3433	28.6675	17.9033	10.7642	2.98797	0.487148	-0.911402		324.03	33.23	19.1867	14.0433	28.6675	17.9033	10.7642	9.70795	1.58275	1.03561
PLATE 1	255	E2	318.05	29.94	PLATE 1	255	E14	318.05	16.25		324.16	32.3	21.9267	10.3733	28.6675	17.9033	10.7642	0.762689	0.124346	-1.55615		324.04	31.6167	17.7333	13.8833	28.6675	17.9033	10.7642	8.68886	1.4166	0.740347
PLATE 1	255	E3	318.05	29.63	PLATE 1	255	E15	318.05	15.87		MEAN							14.0996	2.29874	2.30803		MEAN							13.4963	2.20038	2.13322
PLATE 1	255	E4	318.21	34.59	PLATE 1	255	E16	318.21	18.68		S.E.M.							3.89955	0.635768	1.12984		S.E.M.							3.20313	0.522226	0.92806
PLATE 1	65280	E5	318.21		PLATE 1	255	E17	318.21	18.69		OUTLIER							44.9282	7.32493	11.2402		OUTLIER							38.5331	6.11707	9.09367
PLATE 1	255	E6	318.21	32.96	PLATE 1	255	E18	318.21	18.68
PLATE 1	255	E7	324.01	32.75	PLATE 1	255	E19	324.01	17.67		LEGEND:
PLATE 1	255	E8	324.01	30.82	PLATE 1	255	E20	324.01	17.7			OUTLIER REMOVED
PLATE 1	255	E9	324.01	31.63	PLATE 1	255	E21	324.01	17.44			DATA UNUSABLE
PLATE 1	255	E10	324.17	33.94	PLATE 1	255	E22	324.17	18.66
PLATE 1	255	E11	324.17	31.76	PLATE 1	255	E23	324.17	18.99
PLATE 1	255	E12	324.17	33.6	PLATE 1	255	E24	324.17	18.73
PLATE 1	255	F1	318.06	33.33	PLATE 1	255	F13	318.06	17.87
PLATE 1	255	F2	318.06	32.75	PLATE 1	255	F14	318.06	18.39
PLATE 1	255	F3	318.06	32.27	PLATE 1	255	F15	318.06	18.02
PLATE 1	65280	F4	318.22		PLATE 1	255	F16	318.22	18.33
PLATE 1	255	F5	318.22	34.97	PLATE 1	255	F17	318.22	18.55
PLATE 1	255	F6	318.22	33.4	PLATE 1	255	F18	318.22	18.28
PLATE 1	255	F7	324.02	32.32	PLATE 1	255	F19	324.02	17.98
PLATE 1	255	F8	324.02	33.83	PLATE 1	255	F20	324.02	18.46
PLATE 1	255	F9	324.02	30.95	PLATE 1	255	F21	324.02	18.59
PLATE 1	255	F10	324.18	31.86	PLATE 1	255	F22	324.18	18.9
PLATE 1	255	F11	324.18	32.93	PLATE 1	255	F23	324.18	18.39
PLATE 1	255	F12	324.18	32.5	PLATE 1	255	F24	324.18	18.1
PLATE 1	255	G1	318.07	32.67	PLATE 1	255	G13	318.07	17.75
PLATE 1	255	G2	318.07	31.19	PLATE 1	255	G14	318.07	17.41
PLATE 1	255	G3	318.07	31.96	PLATE 1	255	G15	318.07	17.93
PLATE 1	255	G4	318.23	32.93	PLATE 1	255	G16	318.23	17.91
PLATE 1	255	G5	318.23	32.34	PLATE 1	255	G17	318.23	18.68
PLATE 1	255	G6	318.23	33.86	PLATE 1	255	G18	318.23	18.55
PLATE 1	65280	G7	324.03		PLATE 1	255	G19	324.03	19.42
PLATE 1	255	G8	324.03	33.63	PLATE 1	255	G20	324.03	18.67
PLATE 1	255	G9	324.03	32.83	PLATE 1	255	G21	324.03	19.47
PLATE 1	255	G10	324.19	33.54	PLATE 1	255	G22	324.19	17.45
PLATE 1	255	G11	324.19	33.52	PLATE 1	255	G23	324.19	18.65
PLATE 1	255	G12	324.19	31.45	PLATE 1	255	G24	324.19	18.44
PLATE 1	255	H1	318.08	32.29	PLATE 1	255	H13	318.08	18.03
PLATE 1	255	H2	318.08	34.43	PLATE 1	255	H14	318.08	18.07
PLATE 1	255	H3	318.08	33.77	PLATE 1	255	H15	318.08	18.18
PLATE 1	255	H4	318.24	35.6	PLATE 1	255	H16	318.24	17.58
PLATE 1	255	H5	318.24	31.8	PLATE 1	255	H17	318.24	17.59
PLATE 1	255	H6	318.24	31.64	PLATE 1	255	H18	318.24	17.83
PLATE 1	255	H7	324.04	31.81	PLATE 1	255	H19	324.04	17.85
PLATE 1	255	H8	324.04	31.24	PLATE 1	255	H20	324.04	17.66
PLATE 1	255	H9	324.04	31.8	PLATE 1	255	H21	324.04	17.69
PLATE 1	255	H10	324.2	31.43	PLATE 1	255	H22	324.2	23.6
PLATE 1	255	H11	324.2	31.9	PLATE 1	255	H23	324.2	23.83
PLATE 1	255	H12	324.2	30.86	PLATE 1	255	H24	324.2	23.53
PLATE 1	255	I1	318.09	32.53	PLATE 1	255	I13	318.09	18.7
PLATE 1	255	I2	318.09	33.47	PLATE 1	255	I14	318.09	18.83
PLATE 1	255	I3	318.09	33.51	PLATE 1	255	I15	318.09	18.77
PLATE 1	255	I4	318.25	31.83	PLATE 1	255	I16	318.25	17.12
PLATE 1	255	I5	318.25	31.37	PLATE 1	255	I17	318.25	17.2
PLATE 1	255	I6	318.25	30.24	PLATE 1	255	I18	318.25	17.44
PLATE 1	255	I7	320.09	30.84	PLATE 1	255	I19	320.09	17.91
PLATE 1	255	I8	320.09	30.65	PLATE 1	255	I20	320.09	18.28
PLATE 1	255	I9	320.09	30.66	PLATE 1	255	I21	320.09	17.9
PLATE 1	255	I10	324.21	31.79	PLATE 1	255	I22	324.21	18.81
PLATE 1	255	I11	324.21	31.25	PLATE 1	255	I23	324.21	19.48
PLATE 1	255	I12	324.21	29.87	PLATE 1	255	I24	324.21	18.98
PLATE 1	65280	J1	318.1		PLATE 1	255	J13	318.1	19.59
PLATE 1	65280	J2	318.1		PLATE 1	255	J14	318.1	20.37
PLATE 1	65280	J3	318.1		PLATE 1	255	J15	318.1	20.67
PLATE 1	255	J4	318.26	32.8	PLATE 1	255	J16	318.26	17.99
PLATE 1	255	J5	318.26	31.74	PLATE 1	255	J17	318.26	18.51
PLATE 1	255	J6	318.26	33.69	PLATE 1	255	J18	318.26	17.98
PLATE 1	255	J7	324.06	32.83	PLATE 1	255	J19	324.06	18.57
PLATE 1	255	J8	324.06	33.33	PLATE 1	255	J20	324.06	18.56
PLATE 1	255	J9	324.06	34.14	PLATE 1	255	J21	324.06	18.66
PLATE 1	255	J10	324.22	32.78	PLATE 1	255	J22	324.22	19.71
PLATE 1	255	J11	324.22	34.2	PLATE 1	255	J23	324.22	20.14
PLATE 1	255	J12	324.22	31.9	PLATE 1	255	J24	324.22	20.32
PLATE 1	255	K1	318.11	30.73	PLATE 1	255	K13	318.11	17.33
PLATE 1	255	K2	318.11	30.55	PLATE 1	255	K14	318.11	16.57
PLATE 1	255	K3	318.11	30.4	PLATE 1	255	K15	318.11	16.83
PLATE 1	255	K4	318.27	29.95	PLATE 1	255	K16	318.27	15.5
PLATE 1	255	K5	318.27	29.54	PLATE 1	255	K17	318.27	15.79
PLATE 1	255	K6	318.27	28.91	PLATE 1	255	K18	318.27	15.89
PLATE 1	255	K7	324.07	29.03	PLATE 1	255	K19	324.07	17.43
PLATE 1	255	K8	324.07	29.79	PLATE 1	255	K20	324.07	17.55
PLATE 1	255	K9	324.07	29.69	PLATE 1	255	K21	324.07	17.73
PLATE 1	255	K10	324.23	29.42	PLATE 1	255	K22	324.23	17.86
PLATE 1	255	K11	324.23	30.85	PLATE 1	255	K23	324.23	17.41
PLATE 1	255	K12	324.23	29.53	PLATE 1	255	K24	324.23	17.73
PLATE 1	255	L1	318.12	32.23	PLATE 1	255	L13	318.12	18.27
PLATE 1	255	L2	318.12	34.69	PLATE 1	255	L14	318.12	17.9
PLATE 1	255	L3	318.12	30.91	PLATE 1	255	L15	318.12	18.37
PLATE 1	255	L4	318.28	31.86	PLATE 1	255	L16	318.28	17.99
PLATE 1	255	L5	318.28	32.26	PLATE 1	255	L17	318.28	18.36
PLATE 1	255	L6	318.28	31.94	PLATE 1	255	L18	318.28	18.63
PLATE 1	255	L7	324.08	32.81	PLATE 1	255	L19	324.08	18.69
PLATE 1	255	L8	324.08	30.94	PLATE 1	255	L20	324.08	18.44
PLATE 1	255	L9	324.08	33.71	PLATE 1	255	L21	324.08	18.58
PLATE 1	255	L10	324.24	31.83	PLATE 1	255	L22	324.24	18.74
PLATE 1	255	L11	324.24	31.47	PLATE 1	255	L23	324.24	18.69
PLATE 1	255	L12	324.24	31.24	PLATE 1	255	L24	324.24	18.53
PLATE 1	255	M1	318.13	34.37	PLATE 1	255	M13	318.13	18.53
PLATE 1	255	M2	318.13	32.39	PLATE 1	255	M14	318.13	18.58
PLATE 1	255	M3	318.13	34.44	PLATE 1	255	M15	318.13	18.19
PLATE 1	255	M4	318.29	30.69	PLATE 1	255	M16	318.29	16.39
PLATE 1	255	M5	318.29	29.88	PLATE 1	255	M17	318.29	16.91
PLATE 1	255	M6	318.29	30.77	PLATE 1	255	M18	318.29	16.32
PLATE 1	255	M7	324.09	34.49	PLATE 1	255	M19	324.09	18.6
PLATE 1	255	M8	324.09	34.82	PLATE 1	255	M20	324.09	18.96
PLATE 1	255	M9	324.09	34.5	PLATE 1	255	M21	324.09	18.74
PLATE 1	32768	M10	POOL	28.78	PLATE 1	32768	M22	POOL	17.97
PLATE 1	32768	M11	POOL	28.38	PLATE 1	32768	M23	POOL	17.84
PLATE 1	32768	M12	POOL	28.67	PLATE 1	32768	M24	POOL	17.9
PLATE 1	32768	N10	POOL	28.84	PLATE 1	255	N13	318.14	17.21
PLATE 1	255	N1	318.14	30.68	PLATE 1	255	N14	318.14	17.34
PLATE 1	255	N2	318.14	30.47	PLATE 1	255	N15	318.14	17.76
PLATE 1	255	N3	318.14	31.41	PLATE 1	255	N16	318.3	17.59
PLATE 1	255	N4	318.3	31.58	PLATE 1	255	N17	318.3	17.82
PLATE 1	255	N5	318.3	31.64	PLATE 1	255	N18	318.3	18.22
PLATE 1	255	N6	318.3	33.29	PLATE 1	255	N19	324.1	19.41
PLATE 1	255	N7	324.1	34.4	PLATE 1	255	N20	324.1	19.51
PLATE 1	255	N8	324.1	33.15	PLATE 1	255	N21	324.1	19.4
PLATE 1	255	N9	324.1	32.83	PLATE 1	8388736	N22	NTC
PLATE 1	8388736	N11	NTC		PLATE 1	8388736	N23	NTC
PLATE 1	8388736	N12	NTC		PLATE 1	8388736	N24	NTC
PLATE 1	255	O1	318.15	31.79	PLATE 1	255	O13	318.15	17.82
PLATE 1	255	O2	318.15	32.52	PLATE 1	255	O14	318.15	18.56
PLATE 1	255	O3	318.15	32.4	PLATE 1	255	O15	318.15	18.19
PLATE 1	255	O4	318.31	32.68	PLATE 1	255	O16	318.31	17.61
PLATE 1	255	O5	318.31	31.59	PLATE 1	255	O17	318.31	17.6
PLATE 1	255	O6	318.31	31.75	PLATE 1	255	O18	318.31	17.59
PLATE 1	255	O7	324.11	34.67	PLATE 1	255	O19	324.11	19.41
PLATE 1	255	O8	324.11	35.32	PLATE 1	255	O20	324.11	18.99
PLATE 1	255	O9	324.11	32.96	PLATE 1	255	O21	324.11	18.83
PLATE 1	255	P1	318.16	32.89	PLATE 1	255	P13	318.16	19.72
PLATE 1	255	P2	318.16	33.46	PLATE 1	255	P14	318.16	19
PLATE 1	255	P3	318.16	34.54	PLATE 1	255	P15	318.16	19.31
PLATE 1	255	P4	318.32	34.97	PLATE 1	255	P16	318.32	20.44
PLATE 1	255	P5	318.32	34.39	PLATE 1	255	P17	318.32	20.54
PLATE 1	65280	P6	318.32		PLATE 1	255	P18	318.32	20.33
PLATE 1	255	P7	324.12	32.93	PLATE 1	255	P19	324.12	19.47
PLATE 1	255	P8	324.12	32.92	PLATE 1	255	P20	324.12	19.6
PLATE 1	255	P9	324.12	32.61	PLATE 1	255	P21	324.12	18.97
PLATE 2	255	A1	320.07	30.26	PLATE 2	255	A4	320.07	16.49
PLATE 2	255	A2	320.07	29.94	PLATE 2	255	A5	320.07	16.43
PLATE 2	255	A3	320.07	30.53	PLATE 2	255	A6	320.07	15.6
PLATE 2	255	B1	320.08	33.24	PLATE 2	255	B4	320.08	18.85
PLATE 2	255	B2	320.08	32.73	PLATE 2	255	B5	320.08	18.52
PLATE 2	255	B3	320.08	33.09	PLATE 2	255	B6	320.08	18.46
PLATE 2	32768	C1	POOL	28.01	PLATE 2	32768	C4	POOL	17.23
PLATE 2	32768	C2	POOL	28.76	PLATE 2	32768	C5	POOL	16.9
PLATE 2	32768	C3	POOL	27.59	PLATE 2	32768	C6	POOL	17.41
PLATE 2	32768	D1	POOL	28.38	PLATE 2	255	D4	320.07	16.6
PLATE 2	8388736	D2	NTC		PLATE 2	8388736	D5	NTC	41.15
PLATE 2	8388736	D3	NTC		PLATE 2	8388736	D6	NTC
PLATE 2	65280	E1	318.1		PLATE 2	255	E4	318.1	20.59
PLATE 2	255	E2	318.1	42.23	PLATE 2	255	E5	318.1	20.26
PLATE 2	255	E3	318.1	42.09	PLATE 2	255	E6	318.1	20.32
PLATE 2	255	F1	318.12	32.8	PLATE 2	255	F4	318.12	17.6
PLATE 2	255	F2	318.12	32.94	PLATE 2	255	F5	318.12	18.13
PLATE 2	255	F3	318.12	30.61	PLATE 2	255	F6	318.12	17.6
PLATE 2	255	G1	318.18	33.75	PLATE 2	255	G4	318.18	20.57
PLATE 2	65280	G2	318.18		PLATE 2	255	G5	318.18	20.15
PLATE 2	255	G3	318.18	32.99	PLATE 2	255	G6	318.18	20.4
PLATE 2	255	H1	318.21	30.89	PLATE 2	255	H4	318.21	18.78
PLATE 2	255	H2	318.21	33.17	PLATE 2	255	H5	318.21	18.82
PLATE 2	255	H3	318.21	32.19	PLATE 2	255	H6	318.21	18.19
PLATE 2	65280	I1	318.22		PLATE 2	255	I4	318.22	19.55
PLATE 2	255	I2	318.22	31.4	PLATE 2	255	I5	318.22	19.65
PLATE 2	255	I3	318.22	32.38	PLATE 2	255	I6	318.22	19.61
PLATE 2	65280	J1	318.33		PLATE 2	255	J4	318.33	25.51
PLATE 2	255	J2	318.33	32.65	PLATE 2	255	J5	318.33	24.85
PLATE 2	65280	J3	318.33		PLATE 2	255	J6	318.33	24.98
PLATE 2	255	K1	318.35	32.39	PLATE 2	255	K4	318.35	18.61
PLATE 2	255	K2	318.35	34.67	PLATE 2	255	K5	318.35	19.49
PLATE 2	255	K3	318.35	33.2	PLATE 2	255	K6	318.35	18.5
PLATE 2	255	L1	324.02	33.7	PLATE 2	255	L4	324.02	19.55
PLATE 2	255	L2	324.02	33.33	PLATE 2	255	L5	324.02	19.26
PLATE 2	255	L3	324.02	33.89	PLATE 2	255	L6	324.02	19.15
PLATE 2	255	M1	320.07_24h	30.65	PLATE 2	255	M4	320.07_24h	17.32
PLATE 2	255	M2	320.07_24h	30.77	PLATE 2	255	M5	320.07_24h	16.37
PLATE 2	255	M3	320.07_24h	29.67	PLATE 2	255	M6	320.07_24h	16.84
PLATE 2	65280	N1	320.08_24h		PLATE 2	255	N4	320.08_24h	19.39
PLATE 2	255	N2	320.08_24h	34.16	PLATE 2	255	N5	320.08_24h	19.44
PLATE 2	255	N3	320.08_24h	32.45	PLATE 2	255	N6	320.08_24h	19.46
PLATE 2	255	N3	320.08_24h	32.45	PLATE 2

## Sheet: ARG1_G_10_14
PLATE		WELL	ANIMAL ID	RAW Cp VALUE
PLATE 1	255	A10	318.01	25.8		qPCR, CONTROL MALE										qPCR, CONTROL FEMALE										SUMMARY, ARG1_G_10_14
PLATE 1	255	A11	318.01	25.52			SAMPLE			CALIBRATOR			DELTA DELTA Cp	STANDARD			SAMPLE			CALIBRATOR			DELTA DELTA Cp	STANDARD			UNSTRESSED	SEM	ACUTE	SEM	CHRONIC	SEM
PLATE 1	255	A12	318.01	25.43		ANIMAL ID	Cp AVERAGE	REFERENCE	DELTA Cp	Cp AVERAGE	REFERENCE	DELTA Cp				ANIMAL ID	Cp AVERAGE	REFERENCE	DELTA Cp	Cp AVERAGE	REFERENCE	DELTA Cp
PLATE 1	255	B10	318.02	23.86		318.13	25.35	19.5133	5.83667	25.5233	18.2567	7.26667	0.371131	0.636744		318.25	24.155	17.39	6.765	24.25	18.6433	5.60667	2.23199	3.8294		MALE	0.582857	0.0993655	1.14221	0.257059	0.299958	0.111989
PLATE 1	255	B11	318.02	24.66		318.14	24.06	18.6433	5.41667	25.5233	18.2567	7.26667	0.277392	0.475918		318.26	24.2567	18.4733	5.78333	24.25	18.6433	5.60667	1.13027	1.93919		FEMALE	1.07404	0.22998	0.455426	0.112774	0.251965	0.046395
PLATE 1	255	B12	318.02	22.91		318.15	24.1967	19.0733	5.12333	24.25	18.6433	5.60667	0.715323	1.22727		318.27	22.9767	16.32	6.65667	24.25	18.6433	5.60667	2.07053	3.55238
PLATE 1	255	C10	318.03	24.23		318.16	24.1633	18.98	5.18333	24.25	18.6433	5.60667	0.7457	1.27939		318.28	24.4767	18.34	6.13667	24.25	18.6433	5.60667	1.44393	2.47733
PLATE 1	255	C11	318.03	23.58		318.17	23.48	18.5133	4.96667	24.25	18.6433	5.60667	0.641713	1.10098		318.29	23.645	17.03	6.615	25.76	17.3833	8.37667	0.294907	0.505968
PLATE 1	255	C12	318.03	23.8		318.18	26.7567	20.95	5.80667	24.25	18.6433	5.60667	1.1487	1.97081		318.3	23.72	17.8667	5.85333	25.76	17.3833	8.37667	0.173941	0.298427
PLATE 1	255	D10	318.04	23.68		320.07	23.885	16.2067	7.67833	25.76	17.3833	8.37667	0.616284	1.05735		324.09	24.44	17.1267	7.31333	26.1233	17.5533	8.57	0.41851	0.718031
PLATE 1	255	D11	318.04	24.86		320.08	24.7533	18.49	6.26333	25.76	17.3833	8.37667	0.231112	0.396516		324.1	26.37	17.26	9.11	26.1233	17.5533	8.57	1.45397	2.49456
PLATE 1	255	D12	318.04	22.83		320.09	23.7967	18.225	5.57167	25.76	17.3833	8.37667	0.143091	0.245498		324.11	25.39	17.7133	7.67667	26.1233	17.5533	8.57	0.538369	0.923672
PLATE 1	255	E10	318.05	22.5		324.21	25.9933	19.3733	6.62	26.3567	18.75	7.60667	0.504642	0.865808		324.12	26.64	18.0933	8.54667	26.1233	17.5533	8.57	0.983957	1.68816
PLATE 1	255	E11	318.05	21.99		324.22	24.6433	19.1	5.54333	26.8833	17.6933	9.19	0.0798443	0.136988
PLATE 1	255	E12	318.05	22.74		324.23	26.295	18.49	7.805	26.3567	18.75	7.60667	1.14737	1.96853
PLATE 1	255	F10	318.06	24.1		324.24	24.7567	17.2167	7.54	26.3567	18.75	7.60667	0.954842	1.63821
PLATE 1	255	F11	318.06	23.97		MEAN							0.582857	1		MEAN							1.07404	1.84271
PLATE 1	255	F12	318.06	23.89		S.E.M.							0.0993655	0.17048		S.E.M.							0.22998	0.394574
PLATE 1	255	G10	318.07	24.37		OUTLIER							1.47853	2.53669		OUTLIER							2.89219	4.96209
PLATE 1	255	G11	318.07	24.61
PLATE 1	255	G12	318.07	24.52		qPCR, ACUTE MALE										qPCR, ACUTE FEMALE
PLATE 1	255	H10	318.08	25.91			SAMPLE			CALIBRATOR			DELTA DELTA Cp	STANDARD			SAMPLE			CALIBRATOR			DELTA DELTA Cp	STANDARD
PLATE 1	255	H11	318.08	24.67		ANIMAL ID	Cp AVERAGE	REFERENCE	DELTA Cp	Cp AVERAGE	REFERENCE	DELTA Cp				ANIMAL ID	Cp AVERAGE	REFERENCE	DELTA Cp	Cp AVERAGE	REFERENCE	DELTA Cp
PLATE 1	255	H12	318.08	24.76		318.19	24.42	17.59	6.83	24.25	18.6433	5.60667	2.33486	4.00588		318.31	23.59	16.4867	7.10333	25.76	17.3833	8.37667	0.413703	0.709784		SUMMARY, ARG1_G_10_14 STANDARD
PLATE 1	255	I10	318.09	24.22		318.2	25.92	19.8367	6.08333	24.25	18.6433	5.60667	1.39152	2.38742		318.32	24.69	18.44	6.25	25.76	17.3833	8.37667	0.228986	0.392869			UNSTRESSED	SEM	ACUTE	SEM	CHRONIC	SEM
PLATE 1	255	I11	318.09	24.38		318.21	25.0033	19.585	5.41833	24.25	18.6433	5.60667	0.877619	1.50572		318.33	26.08	25.16	0.92	25.76	17.3833	8.37667	0.00569272	0.00976692
PLATE 1	255	I12	318.09	24.46		318.22	24.7033	19.6	5.10333	24.25	18.6433	5.60667	0.705475	1.21037		318.34	25.405	19.38	6.025	25.76	17.3833	8.37667	0.19592	0.336136		MALE	1	0.17048	1.95967	0.441032	0.514634	0.192139
PLATE 1	255	J10	318.1	24.52		318.23	24.5	19.56	4.94	24.25	18.6433	5.60667	0.629961	1.08081		318.35	24.9233	17.9067	7.01667	25.76	17.3833	8.37667	0.389582	0.668401		FEMALE	1.84271	0.394574	0.781368	0.193485	0.432293	0.0795992
PLATE 1	255	J11	318.1	24.81		318.24	24.5267	17.5633	6.96333	24.25	18.6433	5.60667	2.56093	4.39375		318.36	22.8133	16.22	6.59333	25.76	17.3833	8.37667	0.290511	0.498426
PLATE 1	255	J12	318.1	25.72		324.17	26.1467	17.3633	8.78333	26.1233	17.5533	8.57	1.15936	1.9891		324.06	26.37	18.3267	8.04333	26.1233	17.5533	8.57	0.694157	1.19095
PLATE 1	255	K10	318.11	23.3		324.18	26.1167	17.0867	9.03	26.1233	17.5533	8.57	1.37554	2.36		324.07	25.2767	17.0133	8.26333	26.1233	17.5533	8.57	0.808508	1.38715
PLATE 1	255	K11	318.11	23.54		324.19	24.9567	18.7367	6.22	26.3567	18.75	7.60667	0.382447	0.65616		324.08	26.0833	17.4133	8.67	26.1233	17.5533	8.57	1.07177	1.83883
PLATE 1	255	K12	318.11	23.87		324.2	24.26	24.4933	-0.233333	26.3567	18.75	7.60667	0.0043644	0.00748794
PLATE 1	255	L10	318.12	23.73		MEAN							1.14221	1.95967		MEAN							0.455426	0.781368
PLATE 1	255	L11	318.12	22.57		S.E.M.							0.257059	0.441032		S.E.M.							0.112774	0.193485
PLATE 1	255	L12	318.12	23.73		OUTLIER							3.17444	5.44634		OUTLIER							1.30123	2.2325
PLATE 1	255	M10	318.13	25.24
PLATE 1	255	M11	318.13	23.52		qPCR, CHRONIC MALE										qPCR, CHRONIC FEMALE
PLATE 1	255	M12	318.13	25.46			SAMPLE			CALIBRATOR			DELTA DELTA Cp	STANDARD			SAMPLE			CALIBRATOR			DELTA DELTA Cp	STANDARD
PLATE 1	255	N10	318.14	24.73		ANIMAL ID	Cp AVERAGE	REFERENCE	DELTA Cp	Cp AVERAGE	REFERENCE	DELTA Cp				ANIMAL ID	Cp AVERAGE	REFERENCE	DELTA Cp	Cp AVERAGE	REFERENCE	DELTA Cp
PLATE 1	255	N11	318.14	23.73		318.01	25.5833	20.5467	5.03667	25.5233	18.2567	7.26667	0.213159	0.365713		318.07	24.5	18.72	5.78	25.5233	18.2567	7.26667	0.356836	0.612219
PLATE 1	255	N12	318.14	23.72		318.02	23.81	19.6833	4.12667	25.5233	18.2567	7.26667	0.11344	0.194627		318.08	24.715	18.6267	6.08833	25.5233	18.2567	7.26667	0.441862	0.758096
PLATE 1	255	O10	POOL	25.38		318.03	23.87	19.43	4.44	25.5233	18.2567	7.26667	0.140958	0.241839		318.09	24.3533	20.6567	3.69667	25.5233	18.2567	7.26667	0.0842021	0.144464
PLATE 1	255	O11	POOL	25.73		318.04	23.255	19.1067	4.14833	25.5233	18.2567	7.26667	0.115156	0.197572		318.1	25.0167	20.7133	4.30333	25.5233	18.2567	7.26667	0.128218	0.219981
PLATE 1	255	O12	POOL	25.46		318.05	22.41	17.36	5.05	25.5233	18.2567	7.26667	0.215138	0.369109		318.11	23.57	18.84	4.73	25.5233	18.2567	7.26667	0.17234	0.295682
PLATE 1	8388736	P10	NTC			318.06	23.9867	20.0433	3.94333	25.5233	18.2567	7.26667	0.0999026	0.171402		318.12	23.73	18.82	4.91	25.5233	18.2567	7.26667	0.195242	0.334973
PLATE 1	8388736	P11	NTC			324.13	23.545	17.3233	6.22167	26.1233	17.5533	8.57	0.196373	0.336914		324.01	24.72	18.0967	6.62333	25.76	17.3833	8.37667	0.296616	0.508899
PLATE 1	8388736	P12	NTC			324.14	26.3367	18.0833	8.25333	26.1233	17.5533	8.57	0.802923	1.37756		324.02	25.17	17.9367	7.23333	25.76	17.3833	8.37667	0.452712	0.776712
PLATE 2	255	A10	318.15	23.66		324.15	25.18	16.48	8.7	26.1233	17.5533	8.57	1.09429	1.87746		324.03	25.14	19.6033	5.53667	25.76	17.3833	8.37667	0.139661	0.239614
PLATE 2	255	A11	318.15	24.62		324.16	24.1567	22.51	1.64667	26.1233	17.5533	8.57	0.0082389	0.0141354		324.04	26.3033	17.19	9.11333	26.3033	17.6933	8.61
PLATE 2	255	A12	318.15	24.31		MEAN							0.299958	0.514634		MEAN							0.251965	0.432293
PLATE 2	255	B10	318.16	24.06		S.E.M.							0.111989	0.192139		S.E.M.							0.046395	0.0795992
PLATE 2	255	B11	318.16	23.99		OUTLIER							1.18531	2.03362		OUTLIER							0.599928	1.02929
PLATE 2	255	B12	318.16	24.44
PLATE 2	255	C10	318.17	23.65		LEGEND:
PLATE 2	255	C11	318.17	22.95			OUTLIER REMOVED
PLATE 2	255	C12	318.17	23.84			DATA UNUSABLE
PLATE 2	255	D10	318.18	26.41
PLATE 2	255	D11	318.18	26.63
PLATE 2	255	D12	318.18	27.23
PLATE 2	255	E10	318.19	23.86
PLATE 2	255	E11	318.19	24.26
PLATE 2	255	E12	318.19	25.14
PLATE 2	255	F10	318.2	25.86
PLATE 2	255	F11	318.2	25.94
PLATE 2	255	F12	318.2	25.96
PLATE 2	255	G10	318.21	24.74
PLATE 2	255	G11	318.21	24.81
PLATE 2	255	G12	318.21	25.46
PLATE 2	255	H10	318.22	24.54
PLATE 2	255	H11	318.22	24.81
PLATE 2	255	H12	318.22	24.76
PLATE 2	255	I10	318.23	24.53
PLATE 2	255	I11	318.23	24.31
PLATE 2	255	I12	318.23	24.66
PLATE 2	255	J10	318.24	24.35
PLATE 2	255	J11	318.24	24.94
PLATE 2	255	J12	318.24	24.29
PLATE 2	255	K10	318.25	23.91
PLATE 2	255	K11	318.25	22.68
PLATE 2	255	K12	318.25	24.4
PLATE 2	255	L10	318.26	24.33
PLATE 2	255	L11	318.26	23.93
PLATE 2	255	L12	318.26	24.51
PLATE 2	255	M10	318.27	23.61
PLATE 2	255	M11	318.27	22.68
PLATE 2	255	M12	318.27	22.64
PLATE 2	255	N10	318.28	23.96
PLATE 2	255	N11	318.28	24.67
PLATE 2	255	N12	318.28	24.8
PLATE 2	32768	O10	POOL	23.86
PLATE 2	32768	O11	POOL	26.27
PLATE 2	32768	O12	POOL	24.64
PLATE 2	8388736	P10	NTC
PLATE 2	8388736	P11	NTC
PLATE 2	8388736	P12	NTC
PLATE 3	255	A10	318.29	24.83
PLATE 3	255	A11	318.29	23.65
PLATE 3	255	A12	318.29	23.64
PLATE 3	255	B10	318.3	23.53
PLATE 3	255	B11	318.3	23.91
PLATE 3	255	B12	318.3	24.98
PLATE 3	255	C10	318.31	22.48
PLATE 3	255	C11	318.31	23.54
PLATE 3	255	C12	318.31	23.64
PLATE 3	255	D10	318.32	24.43
PLATE 3	255	D11	318.32	24.95
PLATE 3	255	D12	318.32	26.57
PLATE 3	255	E10	318.33	26.52
PLATE 3	255	E11	318.33	25.97
PLATE 3	255	E12	318.33	25.75
PLATE 3	255	F10	318.34	25.81
PLATE 3	255	F11	318.34	25
PLATE 3	255	F12	318.34	19.91
PLATE 3	255	G10	318.35	24.91
PLATE 3	255	G11	318.35	24.98
PLATE 3	255	G12	318.35	24.88
PLATE 3	255	H10	318.36	22.78
PLATE 3	255	H11	318.36	22.91
PLATE 3	255	H12	318.36	22.75
PLATE 3	255	I10	320.07	23.95
PLATE 3	255	I11	320.07	22.93
PLATE 3	255	I12	320.07	23.82
PLATE 3	255	J10	320.08	24.68
PLATE 3	255	J11	320.08	24.93
PLATE 3	255	J12	320.08	24.65
PLATE 3	255	K10	320.09	23.49
PLATE 3	255	K11	320.09	23.96
PLATE 3	255	K12	320.09	23.94
PLATE 3	255	L10	324.01	24.61
PLATE 3	255	L11	324.01	24.62
PLATE 3	255	L12	324.01	24.93
PLATE 3	255	M10	324.02	25.59
PLATE 3	255	M11	324.02	24.95
PLATE 3	255	M12	324.02	24.97
PLATE 3	255	N10	324.03	25.48
PLATE 3	255	N11	324.03	24.8
PLATE 3	255	N12	324.03	26.37
PLATE 3	32768	O10	POOL	25.75
PLATE 3	32768	O11	POOL	26.65
PLATE 3	32768	O12	POOL	24.88
PLATE 3	8388736	P10	NTC
PLATE 3	8388736	P11	NTC
PLATE 3	8388736	P12	NTC
PLATE 4	255	A10	324.04	26.29
PLATE 4	255	A11	324.04	26.34
PLATE 4	255	A12	324.04	26.46
PLATE 4	255	B10	324.06	25.79
PLATE 4	255	B11	324.06	26.61
PLATE 4	255	B12	324.06	26.71
PLATE 4	255	C10	324.07	24.95
PLATE 4	255	C11	324.07	24.99
PLATE 4	255	C12	324.07	25.89
PLATE 4	255	D10	324.08	25.8
PLATE 4	255	D11	324.08	26.37
PLATE 4	255	D12	324.08	26.08
PLATE 4	255	E10	324.09	24.71
PLATE 4	255	E11	324.09	24.15
PLATE 4	255	E12	324.09	24.46
PLATE 4	255	F10	324.1	26.51
PLATE 4	255	F11	324.1	26
PLATE 4	255	F12	324.1	26.6
PLATE 4	255	G10	324.11	25.41
PLATE 4	255	G11	324.11	27.27
PLATE 4	255	G12	324.11	25.37
PLATE 4	255	H10	324.12	28.12
PLATE 4	255	H11	324.12	26.44
PLATE 4	255	H12	324.12	26.84
PLATE 4	255	I10	324.13	23.83
PLATE 4	255	I11	324.13	24.95
PLATE 4	255	I12	324.13	23.26
PLATE 4	255	J10	324.14	26.46
PLATE 4	255	J11	324.14	26.22
PLATE 4	255	J12	324.14	26.33
PLATE 4	255	K10	324.15	25.23
PLATE 4	255	K11	324.15	25.45
PLATE 4	255	K12	324.15	24.86
PLATE 4	255	L10	324.16	24.24
PLATE 4	255	L11	324.16	23.9
PLATE 4	255	L12	324.16	24.33
PLATE 4	255	M10	324.17	26.4
PLATE 4	255	M11	324.17	25.84
PLATE 4	255	M12	324.17	26.2
PLATE 4	255	N10	324.18	26.46
PLATE 4	255	N11	324.18	25.93
PLATE 4	255	N12	324.18	25.96
PLATE 4	32768	O10	POOL	25.89
PLATE 4	32768	O11	POOL	25.76
PLATE 4	32768	O12	POOL	26.72
PLATE 4	8388736	P10	NTC
PLATE 4	8388736	P11	NTC
PLATE 4	8388736	P12	NTC
PLATE 5	255	A10	324.19	25.27
PLATE 5	255	A11	324.19	24.93
PLATE 5	255	A12	324.19	24.67
PLATE 5	255	B10	324.2	24.32
PLATE 5	255	B11	324.2	23.41
PLATE 5	255	B12	324.2	25.05
PLATE 5	255	C10	324.21	25.99
PLATE 5	255	C11	324.21	26.57
PLATE 5	255	C12	324.21	25.42
PLATE 5	255	D10	324.22	21.9
PLATE 5	255	D11	324.22	23.99
PLATE 5	255	D12	324.22	26.05
PLATE 5	255	E10	324.23	26.68
PLATE 5	255	E11	324.23	24.68
PLATE 5	255	E12	324.23	25.91
PLATE 5	255	F10	324.24	24.8
PLATE 5	255	F11	324.24	24.5
PLATE 5	255	F12	324.24	24.97
PLATE 5	32768	G10	POOL	26.81
PLATE 5	32768	G11	POOL	25.92
PLATE 5	32768	G12	POOL	26.34
PLATE 5	8388736	H10	NTC
PLATE 5	8388736	H11	NTC
PLATE 5	8388736	H12	NTC
PLATE 6	255	A10	318.37	25.86
PLATE 6	255	A11	318.37	28.22
PLATE 6	255	A12	318.37	25.83
PLATE 6	255	B10	318.38	25.98
PLATE 6	255	B11	318.38	26.21
PLATE 6	255	B12	318.38	26.41
PLATE 6	255	C10	318.39	25.3
PLATE 6	255	C11	318.39	25.68
PLATE 6	255	C12	318.39	26.37
PLATE 6	32768	D10	POOL	26.68
PLATE 6	32768	D11	POOL	26.99
PLATE 6	32768	D12	POOL	26.98
PLATE 6	8388736	E10	NTC
PLATE 6	8388736	E11	NTC
PLATE 6	8388736	E12	NTC
PLATE 6	255	F10	324.04	26.35
PLATE 6	255	F11	324.04	26.38
PLATE 6	255	F12	324.04	26.18
PLATE 6	255	G10	324.22	24.49
PLATE 6	255	G11	324.22	24.7
PLATE 6	255	G12	324.22	24.74

## Sheet: iNOS_AA
PLATE		WELL	ANIMAL ID	RAW Cp VALUE
PLATE 1	255	A13	318.01	32.87		qPCR, CONTROL MALE										qPCR, CONTROL FEMALE										SUMMARY, iNOS_AA
PLATE 1	255	A14	318.01	32.76			SAMPLE			CALIBRATOR			DELTA DELTA Cp	STANDARD			SAMPLE			CALIBRATOR			DELTA DELTA Cp	STANDARD			UNSTRESSED	SEM	ACUTE	SEM	CHRONIC	SEM
PLATE 1	255	A15	318.01	34.22		ANIMAL ID	Cp AVERAGE	REFERENCE	DELTA Cp	Cp AVERAGE	REFERENCE	DELTA Cp				ANIMAL ID	Cp AVERAGE	REFERENCE	DELTA Cp	Cp AVERAGE	REFERENCE	DELTA Cp
PLATE 1	255	B13	318.02	31.04		318.13	30.2	19.5133	10.6867	30.2867	18.2567	12.03	0.394109	0.420788		318.25	31.17	17.39	13.78	32.615	18.6433	13.9717	0.875594	0.934867		MALE	0.936597	0.193546	0.730322	0.115872	1.24178	0.280863
PLATE 1	255	B14	318.02	31.5		318.14	28.99	18.6433	10.3467	30.2867	18.2567	12.03	0.311362	0.33244		318.26	32.91	17.38	15.53	33.83	18.75	15.08	1.36604	1.45851		FEMALE	0.705359	0.168423	1.22731	0.368378	2.37108	0.552792
PLATE 1	255	B15	318.02	33.86		318.15	32.0167	19.0733	12.9433	32.615	18.6433	13.9717	0.490276	0.523466		318.27	27.16	16.32	10.84	32.615	18.6433	13.9717	0.114097	0.121821
PLATE 1	255	C13	318.03	31.35		318.16	33.25	18.98	14.27	32.615	18.6433	13.9717	1.22972	1.31297		318.28	31.24	18.34	12.9	32.615	18.6433	13.9717	0.475769	0.507976
PLATE 1	255	C14	318.03	32.43		318.17	31.65	18.5133	13.1367	32.615	18.6433	13.9717	0.560583	0.598532		318.29	32.97	17.03	15.94	32.54	17.3833	15.1567	1.7211	1.83761
PLATE 1	255	C15	318.03	33.11		318.18	33.22	20.95	12.27	32.615	18.6433	13.9717	0.307431	0.328242		318.3	33.065	17.8667	15.1983	32.54	17.3833	15.1567	1.0293	1.09898
PLATE 1	255	D13	318.04	32.78		320.07	31.68	16.2067	15.4733	32.54	17.3833	15.1567	1.24545	1.32976		324.09	32.795	17.1267	15.6683	35.69	17.5533	18.1367	0.1807	0.192932
PLATE 1	255	D14	318.04	31.95		320.08	33.48	18.49	14.99	32.54	17.3833	15.1567	0.890899	0.951208		324.1	33.425	17.26	16.165	35.69	17.5533	18.1367	0.254958	0.272218
PLATE 1	255	D15	318.04	32.8		320.09	32.855	16.4967	16.3583	33.83	18.75	15.08	2.42559	2.58979		324.11	34.9267	17.7133	17.2133	35.69	17.5533	18.1367	0.527289	0.562984
PLATE 1	255	E13	318.05	30.74		324.21	35.175	19.3733	15.8017	33.83	18.75	15.08	1.64909	1.76072		324.12	35.255	18.0933	17.1617	35.69	17.5533	18.1367	0.50874	0.543179
PLATE 1	255	E14	318.05	29.8		324.22	35.43	19.1	16.33	31.66	17.6933	13.9667
PLATE 1	255	E15	318.05	30.44		324.23	31.9133	18.49	13.4233	33.83	18.75	15.08	0.317171	0.338642
PLATE 1	255	F13	318.06	31.8		324.24	32.8	17.2167	15.5833	33.83	18.75	15.08	1.41748	1.51344
PLATE 1	255	F14	318.06	32.38		MEAN							0.936597	1		MEAN							0.705359	0.753109
PLATE 1	255	F15	318.06	31.64		S.E.M.							0.193546	0.206648		S.E.M.							0.168423	0.179824
PLATE 1	255	G13	318.07	34.53		OUTLIER							2.61275	2.78962		OUTLIER							2.03686	2.17474
PLATE 1	255	G14	318.07	35.78
PLATE 1	255	G15	318.07	31.54		qPCR, ACUTE MALE										qPCR, ACUTE FEMALE
PLATE 1	255	H13	318.08	33.19			SAMPLE			CALIBRATOR			DELTA DELTA Cp	STANDARD			SAMPLE			CALIBRATOR			DELTA DELTA Cp	STANDARD
PLATE 1	255	H14	318.08	33.44		ANIMAL ID	Cp AVERAGE	REFERENCE	DELTA Cp	Cp AVERAGE	REFERENCE	DELTA Cp				ANIMAL ID	Cp AVERAGE	REFERENCE	DELTA Cp	Cp AVERAGE	REFERENCE	DELTA Cp
PLATE 1	255	H15	318.08	31.93		318.19	30.985	17.59	13.395	32.615	18.6433	13.9717	0.670511	0.715902		318.31	33.16	16.4867	16.6733	32.54	17.3833	15.1567	2.86129	3.05499		SUMMARY, iNOS_AA STANDARD
PLATE 1	255	I13	318.09	30.84		318.2	33.495	19.8367	13.6583	32.615	18.6433	13.9717	0.80478	0.85926		318.32	32.925	18.51	14.415	33.83	18.75	15.08	0.630689	0.673383			UNSTRESSED	SEM	ACUTE	SEM	CHRONIC	SEM
PLATE 1	255	I14	318.09	33.97		318.21	33.37	19.585	13.785	32.615	18.6433	13.9717	0.878633	0.938113		318.33
PLATE 1	255	I15	318.09	34.21		318.22	34.195	19.6	14.595	32.615	18.6433	13.9717	1.54043	1.64471		318.34	33.9	17.3833	16.5167	33.83	18.75	15.08	2.70695	2.89019		MALE	1	0.206648	0.779762	0.123716	1.32584	0.299876
PLATE 1	65280	J13	318.1			318.23	32.54	19.56	12.98	32.615	18.6433	13.9717	0.502896	0.53694		318.35	33.2067	17.47	15.7367	33.83	18.75	15.08	1.57644	1.68315		FEMALE	0.753109	0.179824	1.3104	0.393316	2.5316	0.590214
PLATE 1	65280	J14	318.1			318.24	30.61	17.5633	13.0467	32.615	18.6433	13.9717	0.526681	0.562334		318.36	30.785	16.22	14.565	32.54	17.3833	15.1567	0.663576	0.708497
PLATE 1	65280	J15	318.1			324.17	34.39	17.3633	17.0267	35.69	17.5533	18.1367	0.463294	0.494657		324.06	34.685	18.3267	16.3583	35.69	17.5533	18.1367	0.29152	0.311255
PLATE 1	255	K13	318.11	30.68		324.18	35.04	17.0867	17.9533	35.69	17.5533	18.1367	0.880666	0.940283		324.07	33.335	17.0133	16.3217	35.69	17.5533	18.1367	0.284204	0.303444
PLATE 1	65280	K14	318.11			324.19	33.61	18.7367	14.8733	33.83	18.75	15.08	0.866537	0.925198		324.08	35.235	17.4133	17.8217	35.69	17.5533	18.1367	0.803851	0.858268
PLATE 1	255	K15	318.11	26.74		324.2	34.16	22.76	11.4	31.66	17.6933	13.9667	0.168794	0.18022
PLATE 1	255	L13	318.12	29.86		MEAN							0.730322	0.779762		MEAN							1.22731	1.3104
PLATE 1	65280	L14	318.12			S.E.M.							0.115872	0.123716		S.E.M.							0.368378	0.393316
PLATE 1	255	L15	318.12	30.57		OUTLIER							1.64637	1.75782		OUTLIER							3.83214	4.09156
PLATE 1	255	M13	318.13	33.26
PLATE 1	255	M14	318.13	29.93		qPCR, CHRONIC MALE										qPCR, CHRONIC FEMALE
PLATE 1	255	M15	318.13	30.47			SAMPLE			CALIBRATOR			DELTA DELTA Cp	STANDARD			SAMPLE			CALIBRATOR			DELTA DELTA Cp	STANDARD
PLATE 1	255	N13	318.14	31.16		ANIMAL ID	Cp AVERAGE	REFERENCE	DELTA Cp	Cp AVERAGE	REFERENCE	DELTA Cp				ANIMAL ID	Cp AVERAGE	REFERENCE	DELTA Cp	Cp AVERAGE	REFERENCE	DELTA Cp
PLATE 1	255	N14	318.14	29.01		318.01	32.815	20.5467	12.2683	30.2867	18.2567	12.03	1.17963	1.25948		318.07	33.28	16.7133	16.5667	33.83	18.75	15.08	2.80241	2.99212
PLATE 1	255	N15	318.14	28.97		318.02	31.27	19.6833	11.5867	30.2867	18.2567	12.03	0.735433	0.785219		318.08	33.315	18.6267	14.6883	30.2867	18.2567	12.03	6.31303	6.7404
PLATE 1	255	O13	POOL	29.68		318.03	32.77	19.43	13.34	30.2867	18.2567	12.03	2.47942	2.64726		318.09	34.09	20.6567	13.4333	30.2867	18.2567	12.03	2.64512	2.82418
PLATE 1	255	O14	POOL	30.69		318.04	32.51	19.1067	13.4033	30.2867	18.2567	12.03	2.59068	2.76606		318.1
PLATE 1	255	O15	POOL	30.49		318.05	30.3267	17.36	12.9667	30.2867	18.2567	12.03	1.9141	2.04368		318.11	32.5467	16.9767	15.57	33.83	18.75	15.08	1.40444	1.49952
PLATE 1	8388736	P13	NTC			318.06	31.94	20.0433	11.8967	30.2867	18.2567	12.03	0.911722	0.973442		318.12	30.215	18.82	11.395	30.2867	18.2567	12.03	0.643941	0.687533
PLATE 1	8388736	P14	NTC			324.13	34.565	17.3233	17.2417	35.69	17.5533	18.1367	0.537747	0.57415		324.01	34.685	18.0967	16.5883	32.54	17.3833	15.1567	2.69758	2.8802
PLATE 1	8388736	P15	NTC			324.14	33.97	18.1433	15.8267	33.83	18.75	15.08	1.67791	1.7915		324.02	34.11	17.9367	16.1733	32.54	17.3833	15.1567	2.02324	2.1602
PLATE 2	255	A13	318.15	31.77		324.15	33.13	16.48	16.65	35.69	17.5533	18.1367	0.356836	0.380992		324.03	34.8933	19.6033	15.29	32.54	17.3833	15.1567	1.09682	1.17107
PLATE 2	255	A14	318.15	31.85		324.16	35.78	22.51	13.27	35.69	17.5533	18.1367	0.0342758	0.0365961		324.04	33.7667	18.0033	15.7633	32.54	17.5533	14.9867	1.71317	1.82914
PLATE 2	255	A15	318.15	32.43		MEAN							1.24178	1.32584		MEAN							2.37108	2.5316
PLATE 2	255	B13	318.16	30.38		S.E.M.							0.280863	0.299876		S.E.M.							0.552792	0.590214
PLATE 2	255	B14	318.16	33.52		OUTLIER							3.46219	3.69657		OUTLIER							6.51703	6.9582
PLATE 2	255	B15	318.16	32.98
PLATE 2	255	C13	318.17	31.9		LEGEND:
PLATE 2	255	C14	318.17	29.81			OUTLIER REMOVED
PLATE 2	255	C15	318.17	31.4			DATA UNUSABLE
PLATE 2	255	D13	318.18	32.84
PLATE 2	65280	D14	318.18
PLATE 2	255	D15	318.18	33.6
PLATE 2	255	E13	318.19	31.17
PLATE 2	255	E14	318.19	29.63
PLATE 2	255	E15	318.19	30.8
PLATE 2	65280	F13	318.2
PLATE 2	255	F14	318.2	33.45
PLATE 2	255	F15	318.2	33.54
PLATE 2	255	G13	318.21	33.17
PLATE 2	255	G14	318.21	31.73
PLATE 2	255	G15	318.21	33.57
PLATE 2	255	H13	318.22	34.69
PLATE 2	255	H14	318.22	33.7
PLATE 2	65280	H15	318.22
PLATE 2	255	I13	318.23	32.99
PLATE 2	255	I14	318.23	32.38
PLATE 2	255	I15	318.23	32.25
PLATE 2	255	J13	318.24	30.25
PLATE 2	255	J14	318.24	30.69
PLATE 2	255	J15	318.24	30.89
PLATE 2	255	K13	318.25	30.7
PLATE 2	255	K14	318.25	31.12
PLATE 2	255	K15	318.25	31.69
PLATE 2	255	L13	318.26	33.43
PLATE 2	255	L14	318.26	31.35
PLATE 2	255	L15	318.26	29.7
PLATE 2	255	M13	318.27	27.76
PLATE 2	255	M14	318.27	26.56
PLATE 2	255	M15	318.27	29.95
PLATE 2	255	N13	318.28	32.99
PLATE 2	255	N14	318.28	30.99
PLATE 2	255	N15	318.28	31.49
PLATE 2	32768	O13	POOL	32.99
PLATE 2	32768	O14	POOL	30.47
PLATE 2	32768	O15	POOL	32.24
PLATE 2	8388736	P13	NTC
PLATE 2	8388736	P14	NTC
PLATE 2	8388736	P15	NTC
PLATE 3	255	A13	318.29	32.73
PLATE 3	255	A14	318.29	33.15
PLATE 3	255	A15	318.29	33.03
PLATE 3	255	B13	318.3	33.28
PLATE 3	255	B14	318.3	31.98
PLATE 3	255	B15	318.3	32.85
PLATE 3	255	C13	318.31	33.23
PLATE 3	255	C14	318.31	30.57
PLATE 3	255	C15	318.31	33.09
PLATE 3	255	D13	318.32	31.96
PLATE 3	65280	D14	318.32
PLATE 3	255	D15	318.32	35.51
PLATE 3	255	E13	318.33	42.46
PLATE 3	255	E14	318.33	34.95
PLATE 3	65280	E15	318.33
PLATE 3	65280	F13	318.34
PLATE 3	255	F14	318.34	34.26
PLATE 3	65280	F15	318.34
PLATE 3	255	G13	318.35	34.31
PLATE 3	255	G14	318.35	33.17
PLATE 3	255	G15	318.35	35.89
PLATE 3	255	H13	318.36	30.7
PLATE 3	255	H14	318.36	30.87
PLATE 3	255	H15	318.36	32.16
PLATE 3	255	I13	320.07	31.64
PLATE 3	255	I14	320.07	31.51
PLATE 3	255	I15	320.07	31.89
PLATE 3	255	J13	320.08	33.8
PLATE 3	255	J14	320.08	32.97
PLATE 3	255	J15	320.08	33.67
PLATE 3	255	K13	320.09	32.3
PLATE 3	255	K14	320.09	33.78
PLATE 3	255	K15	320.09	35.22
PLATE 3	255	L13	324.01	34.89
PLATE 3	255	L14	324.01	34.48
PLATE 3	255	L15	324.01	33.06
PLATE 3	255	M13	324.02	33.81
PLATE 3	255	M14	324.02	34.41
PLATE 3	255	M15	324.02	32.78
PLATE 3	255	N13	324.03	35.09
PLATE 3	255	N14	324.03	34.74
PLATE 3	255	N15	324.03	34.85
PLATE 3	32768	O13	POOL	32.68
PLATE 3	32768	O14	POOL	33.66
PLATE 3	32768	O15	POOL	32.4
PLATE 3	8388736	P13	NTC
PLATE 3	8388736	P14	NTC
PLATE 3	8388736	P15	NTC
PLATE 4	255	A13	324.04	33.64
PLATE 4	255	A14	324.04	33.98
PLATE 4	255	A15	324.04	33.68
PLATE 4	255	B13	324.06	34.99
PLATE 4	255	B14	324.06	34.38
PLATE 4	255	B15	324.06	35.96
PLATE 4	255	C13	324.07	34.26
PLATE 4	255	C14	324.07	33.06
PLATE 4	255	C15	324.07	33.61
PLATE 4	255	D13	324.08	34.89
PLATE 4	255	D14	324.08	35.58
PLATE 4	255	D15	324.08	33.87
PLATE 4	255	E13	324.09	32.43
PLATE 4	255	E14	324.09	33.16
PLATE 4	255	E15	324.09	34.4
PLATE 4	255	F13	324.1	34.71
PLATE 4	255	F14	324.1	33.13
PLATE 4	255	F15	324.1	33.72
PLATE 4	255	G13	324.11	35.18
PLATE 4	255	G14	324.11	34.74
PLATE 4	255	G15	324.11	34.86
PLATE 4	255	H13	324.12	38.28
PLATE 4	255	H14	324.12	35.13
PLATE 4	255	H15	324.12	35.38
PLATE 4	255	I13	324.13	34.35
PLATE 4	255	I14	324.13	34.78
PLATE 4	255	I15	324.13	36.29
PLATE 4	65280	J13	324.14
PLATE 4	255	J14	324.14	38.14
PLATE 4	255	J15	324.14	36.55
PLATE 4	255	K13	324.15	32.84
PLATE 4	255	K14	324.15	33.42
PLATE 4	255	K15	324.15	31.89
PLATE 4	255	L13	324.16	35.86
PLATE 4	255	L14	324.16	35.62
PLATE 4	255	L15	324.16	35.86
PLATE 4	255	M13	324.17	33.99
PLATE 4	255	M14	324.17	32.92
PLATE 4	255	M15	324.17	34.79
PLATE 4	255	N13	324.18	34.85
PLATE 4	255	N14	324.18	35.23
PLATE 4	255	N15	324.18	33.65
PLATE 4	32768	O13	POOL	33.95
PLATE 4	32768	O14	POOL	36.26
PLATE 4	32768	O15	POOL	35.12
PLATE 4	8388736	P13	NTC
PLATE 4	8388736	P14	NTC
PLATE 4	8388736	P15	NTC
PLATE 5	255	A13	324.19	33.89
PLATE 5	255	A14	324.19	33.37
PLATE 5	255	A15	324.19	33.57
PLATE 5	65280	B13	324.2
PLATE 5	65280	B14	324.2
PLATE 5	65280	B15	324.2
PLATE 5	255	C13	324.21	35.1
PLATE 5	255	C14	324.21	33.19
PLATE 5	255	C15	324.21	35.25
PLATE 5	255	D13	324.22	34.44
PLATE 5	65280	D14	324.22
PLATE 5	255	D15	324.22	32.61
PLATE 5	255	E13	324.23	31.49
PLATE 5	255	E14	324.23	31.87
PLATE 5	255	E15	324.23	32.38
PLATE 5	255	F13	324.24	32.66
PLATE 5	255	F14	324.24	32.94
PLATE 5	255	F15	324.24	31.56
PLATE 5	32768	G13	POOL	32.85
PLATE 5	32768	G14	POOL	33.86
PLATE 5	32768	G15	POOL	34.78
PLATE 5	8388736	H13	NTC
PLATE 5	8388736	H14	NTC
PLATE 5	8388736	H15	NTC	42.55
PLATE 5	255	I4	318.26	32.62
PLATE 5	255	I5	318.26	33.2
PLATE 5	255	I6	318.26	31.35
PLATE 5	255	J4	318.32	34.31
PLATE 5	255	J5	318.32	32.99
PLATE 5	255	J6	318.32	32.86
PLATE 5	65280	K4	318.33
PLATE 5	65280	K5	318.33
PLATE 5	65280	K6	318.33
PLATE 5	255	L4	318.34	34.07
PLATE 5	255	L5	318.34	36
PLATE 5	255	L6	318.34	33.73
PLATE 5	255	M4	318.35	33.48
PLATE 5	255	M5	318.35	32.61
PLATE 5	255	M6	318.35	33.53
PLATE 5	255	N1	318.07	33.86
PLATE 5	255	N2	318.07	33.31
PLATE 5	255	N3	318.07	32.67
PLATE 5	255	N4	320.09	32.77
PLATE 5	255	N5	320.09	30.79
PLATE 5	255	N6	320.09	32.94
PLATE 5	65280	O1	318.1
PLATE 5	65280	O2	318.1
PLATE 5	65280	O3	318.1
PLATE 5	255	O4	324.14	34.3
PLATE 5	255	O5	324.14	33.64
PLATE 5	255	O6	324.14	31.76
PLATE 5	255	P1	318.11	32.96
PLATE 5	255	P2	318.11	32.77
PLATE 5	255	P3	318.11	31.91
PLATE 6	255	A13	318.37	34.01
PLATE 6	255	A14	318.37	32.46
PLATE 6	255	A15	318.37	33.59
PLATE 6	255	B13	318.38	31.96
PLATE 6	65280	B14	318.38
PLATE 6	65280	B15	318.38
PLATE 6	255	C13	318.39	31.98
PLATE 6	255	C14	318.39	32.44
PLATE 6	255	C15	318.39	33.37
PLATE 6	32768	D13	POOL	31.5
PLATE 6	32768	D14	POOL	31.97
PLATE 6	32768	D15	POOL	31.51
PLATE 6	8388736	E13	NTC	35.94
PLATE 6	8388736	E14	NTC
PLATE 6	8388736	E15	NTC
PLATE 6	65280	F13	318.33
PLATE 6	255	F14	318.33	33.12
PLATE 6	65280	F15	318.33
PLATE 6	255	G13	324.2	33.61
PLATE 6	65280	G14	324.2
PLATE 6	255	G15	324.2	34.71
PLATE 6	255	H13	324.22	35.32
PLATE 6	255	H14	324.22	35.54
PLATE 6	255	H15	324.22	32.5

## Sheet: GAPDH_A
PLATE		WELL	ANIMAL ID	RAW Cp VALUE
PLATE 1	255	A22	318.01	20.45		qPCR, CONTROL MALE					qPCR, CONTROL FEMALE
PLATE 1	255	A23	318.01	20.52		ANIMAL ID	Cp AVERAGE	POOL			ANIMAL ID	Cp AVERAGE	POOL
PLATE 1	255	A24	318.01	20.67		318.13	19.5133	18.2567			318.25	17.39	18.6433
PLATE 1	255	B22	318.02	20.27		318.14	18.6433	18.2567			318.26	18.4733	18.6433
PLATE 1	255	B23	318.02	19.55		318.15	19.0733	18.6433			318.27	16.32	18.6433
PLATE 1	255	B24	318.02	19.23		318.16	18.98	18.6433			318.28	18.34	18.6433
PLATE 1	255	C22	318.03	19.62		318.17	18.5133	18.6433			318.29	17.03	17.3833
PLATE 1	255	C23	318.03	19.37		318.18	20.95	18.6433			318.3	17.8667	17.3833
PLATE 1	255	C24	318.03	19.3		320.07	16.2067	17.3833			324.09	17.1267	17.5533
PLATE 1	255	D22	318.04	19.49		320.08	18.49	17.3833			324.1	17.26	17.5533
PLATE 1	255	D23	318.04	18.93		320.09	18.225	17.3833			324.11	17.7133	17.5533
PLATE 1	255	D24	318.04	18.9		324.21	19.3733	18.75			324.12	18.0933	17.5533
PLATE 1	255	E22	318.05	17.52		324.22	19.92	18.75
PLATE 1	255	E23	318.05	17.35		324.23	18.49	18.75
PLATE 1	255	E24	318.05	17.21		324.24	17.2167	18.75
PLATE 1	255	F22	318.06	20.24		MEAN	18.7381	18.3259			MEAN	17.5613	17.9553
PLATE 1	255	F23	318.06	20.09		S.E.M.	0.326536	0.15602			S.E.M.	0.21002	0.18839
PLATE 1	255	F24	318.06	19.8		OUTLIER	21.6814	19.7322			OUTLIER	19.2217	19.4447
PLATE 1	255	G22	318.07	18.46
PLATE 1	255	G23	318.07	18.96		qPCR, ACUTE MALE					qPCR, ACUTE FEMALE
PLATE 1	255	G24	318.07	18.74		ANIMAL ID	Cp AVERAGE	POOL			ANIMAL ID	Cp AVERAGE	POOL
PLATE 1	255	H22	318.08	18.65		318.19	17.59	18.6433			318.31	16.4867	17.3833
PLATE 1	255	H23	318.08	18.81		318.2	19.8367	18.6433			318.32	18.44	17.3833
PLATE 1	255	H24	318.08	18.42		318.21	19.585	18.6433			318.33	25.16	17.3833
PLATE 1	255	I22	318.09	20.75		318.22	19.6	18.6433			318.34	19.38	17.3833
PLATE 1	255	I23	318.09	20.65		318.23	19.56	18.6433			318.35	17.9067	17.3833
PLATE 1	255	I24	318.09	20.57		318.24	17.5633	18.6433			318.36	16.22	17.3833
PLATE 1	255	J22	318.1	20.71		324.17	17.3633	17.5533			324.06	18.3267	17.5533
PLATE 1	255	J23	318.1	20.63		324.18	17.0867	17.5533			324.07	17.0133	17.5533
PLATE 1	255	J24	318.1	20.8		324.19	18.7367	18.75			324.08	17.4133	17.5533
PLATE 1	255	K22	318.11	18.81		324.2	24.4933	18.75
PLATE 1	255	K23	318.11	19.38		MEAN	19.1415	18.4467			MEAN	18.483	17.44
PLATE 1	255	K24	318.11	18.33		S.E.M.	0.684376	0.149524			S.E.M.	0.898734	0.0283333
PLATE 1	255	L22	318.12	19.29		OUTLIER	24.552	19.6288			OUTLIER	25.2235	17.6525
PLATE 1	255	L23	318.12	18.77
PLATE 1	255	L24	318.12	18.4		qPCR, CHRONIC MALE					qPCR, CHRONIC FEMALE
PLATE 1	255	M22	318.13	19.72		ANIMAL ID	Cp AVERAGE	POOL			ANIMAL ID	Cp AVERAGE	POOL
PLATE 1	255	M23	318.13	19.62		318.01	20.5467	18.2567			318.07	18.72	18.2567
PLATE 1	255	M24	318.13	19.2		318.02	19.6833	18.2567			318.08	18.6267	18.2567
PLATE 1	255	N22	318.14	18.79		318.03	19.43	18.2567			318.09	20.6567	18.2567
PLATE 1	255	N23	318.14	18.81		318.04	19.1067	18.2567			318.1	20.7133	18.2567
PLATE 1	255	N24	318.14	18.33		318.05	17.36	18.2567			318.11	18.84	18.2567
PLATE 1	255	O22	POOL	18.22		318.06	20.0433	18.2567			318.12	18.82	18.2567
PLATE 1	255	O23	POOL	18.26		324.13	17.3233	17.5533			324.01	18.0967	17.3833
PLATE 1	255	O24	POOL	18.29		324.14	18.0833	17.5533			324.02	17.9367	17.3833
PLATE 1	8388736	P22	NTC			324.15	16.48	17.5533			324.03	19.6033	17.3833
PLATE 1	8388736	P23	NTC			324.16	22.51	17.5533			324.04	18.0033	17.5533
PLATE 1	8388736	P24	NTC	37.37		MEAN	19.0567	17.9753			MEAN	19.0017	17.9243
PLATE 2	255	A22	318.15	18.38		S.E.M.	0.568853	0.114854			S.E.M.	0.32076	0.136559
PLATE 2	255	A23	318.15	19.37		OUTLIER	23.5538	18.8833			OUTLIER	21.5375	19.0039
PLATE 2	255	A24	318.15	19.47
PLATE 2	255	B22	318.16	18.51		qPCR, RE-RUN 1					qPCR, RE-RUN 2
PLATE 2	255	B23	318.16	19.14		ANIMAL ID	Cp AVERAGE	POOL			ANIMAL ID	Cp AVERAGE	POOL
PLATE 2	255	B24	318.16	19.29		318.07	16.7133	18.75			318.37	18.84	17.6933
PLATE 2	255	C22	318.17	18.55		318.08	16.9767	18.75			318.38	23.2233	17.6933
PLATE 2	255	C23	318.17	18.42		318.1	20.83	18.75			318.39	17.9467	17.6933
PLATE 2	255	C24	318.17	18.57		318.11	16.9767	18.75			318.18	20.1667	17.6933
PLATE 2	255	D22	318.18	20.77		318.26	17.38	18.75			318.32	18.995	17.6933
PLATE 2	255	D23	318.18	21.13		318.32	18.51	18.75			318.33	25.0733	17.6933
PLATE 2	255	D24	318.18	20.95		318.33	24.7833	18.75			324.04	17.19	17.6933
PLATE 2	255	E22	318.19	17.47		318.34	17.3833	18.75			324.17	17.9533	17.6933
PLATE 2	255	E23	318.19	17.74		318.35	17.47	18.75			324.2	22.76	17.6933
PLATE 2	255	E24	318.19	17.56		320.09	16.4967	18.75			324.22	19.1	17.6933
PLATE 2	255	F22	318.2	19.99		324.14	18.1433	18.75			324.24	17.2	17.6933
PLATE 2	255	F23	318.2	19.81		MEAN					MEAN
PLATE 2	255	F24	318.2	19.71		S.E.M.					S.E.M.
PLATE 2	255	G22	318.21	18.51		OUTLIER					OUTLIER
PLATE 2	255	G23	318.21	19.7
PLATE 2	255	G24	318.21	19.47
PLATE 2	255	H22	318.22	19.41
PLATE 2	255	H23	318.22	19.85
PLATE 2	255	H24	318.22	19.54
PLATE 2	255	I22	318.23	18.12
PLATE 2	255	I23	318.23	19.37
PLATE 2	255	I24	318.23	19.75
PLATE 2	255	J22	318.24	17.74
PLATE 2	255	J23	318.24	17.39
PLATE 2	255	J24	318.24	17.56
PLATE 2	255	K22	318.25	17.87
PLATE 2	255	K23	318.25	16.8
PLATE 2	255	K24	318.25	17.5
PLATE 2	255	L22	318.26	18.72
PLATE 2	255	L23	318.26	18.33
PLATE 2	255	L24	318.26	18.37
PLATE 2	255	M22	318.27	16.46
PLATE 2	255	M23	318.27	15.81
PLATE 2	255	M24	318.27	16.69
PLATE 2	255	N22	318.28	17.97
PLATE 2	255	N23	318.28	18.58
PLATE 2	255	N24	318.28	18.47
PLATE 2	32768	O22	POOL	18.36
PLATE 2	32768	O23	POOL	18.88
PLATE 2	32768	O24	POOL	18.69
PLATE 2	8388736	P22	NTC	34.25
PLATE 2	8388736	P23	NTC
PLATE 2	8388736	P24	NTC
PLATE 3	255	A22	318.29	17.56
PLATE 3	255	A23	318.29	16.84
PLATE 3	255	A24	318.29	16.69
PLATE 3	255	B22	318.3	17.67
PLATE 3	255	B23	318.3	18.16
PLATE 3	255	B24	318.3	17.77
PLATE 3	255	C22	318.31	16.11
PLATE 3	255	C23	318.31	16.9
PLATE 3	255	C24	318.31	16.45
PLATE 3	255	D22	318.32	18.9
PLATE 3	255	D23	318.32	18.52
PLATE 3	255	D24	318.32	17.9
PLATE 3	255	E22	318.33	25.2
PLATE 3	255	E23	318.33	25.12
PLATE 3	255	E24	318.33	26.16
PLATE 3	255	F22	318.34	19.45
PLATE 3	255	F23	318.34	19.49
PLATE 3	255	F24	318.34	19.2
PLATE 3	255	G22	318.35	17.7
PLATE 3	255	G23	318.35	18.06
PLATE 3	255	G24	318.35	17.96
PLATE 3	255	H22	318.36	16.54
PLATE 3	255	H23	318.36	16.21
PLATE 3	255	H24	318.36	15.91
PLATE 3	255	I22	320.07	16.82
PLATE 3	255	I23	320.07	15.96
PLATE 3	255	I24	320.07	15.84
PLATE 3	255	J22	320.08	18.21
PLATE 3	255	J23	320.08	18.72
PLATE 3	255	J24	320.08	18.54
PLATE 3	255	K22	320.09	14.87
PLATE 3	255	K23	320.09	18.44
PLATE 3	255	K24	320.09	18.01
PLATE 3	255	L22	324.01	18.08
PLATE 3	255	L23	324.01	18.15
PLATE 3	255	L24	324.01	18.06
PLATE 3	255	M22	324.02	17.79
PLATE 3	255	M23	324.02	17.99
PLATE 3	255	M24	324.02	18.03
PLATE 3	255	N22	324.03	19.55
PLATE 3	255	N23	324.03	19.47
PLATE 3	255	N24	324.03	19.79
PLATE 3	32768	O22	POOL	16.8
PLATE 3	32768	O23	POOL	17.55
PLATE 3	32768	O24	POOL	17.8
PLATE 3	8388736	P22	NTC	40.22
PLATE 3	8388736	P23	NTC	33.63
PLATE 3	8388736	P24	NTC
PLATE 4	255	A19	324.04	18.28
PLATE 4	255	A20	324.04	17.95
PLATE 4	255	A21	324.04	17.78
PLATE 4	255	B19	324.06	17.96
PLATE 4	255	B20	324.06	18.14
PLATE 4	255	B21	324.06	18.88
PLATE 4	255	C19	324.07	16.72
PLATE 4	255	C20	324.07	17
PLATE 4	255	C21	324.07	17.32
PLATE 4	255	D19	324.08	17.68
PLATE 4	255	D20	324.08	17.16
PLATE 4	255	D21	324.08	17.4
PLATE 4	255	E19	324.09	16.61
PLATE 4	255	E20	324.09	17.21
PLATE 4	255	E21	324.09	17.56
PLATE 4	255	F19	324.1	15.77
PLATE 4	255	F20	324.1	17.53
PLATE 4	255	F21	324.1	16.99
PLATE 4	255	G19	324.11	17.89
PLATE 4	255	G20	324.11	17.29
PLATE 4	255	G21	324.11	17.96
PLATE 4	255	H19	324.12	18.34
PLATE 4	255	H20	324.12	17.67
PLATE 4	255	H21	324.12	18.27
PLATE 4	255	I19	324.13	17.27
PLATE 4	255	I20	324.13	17.44
PLATE 4	255	I21	324.13	17.26
PLATE 4	255	J19	324.14	17.99
PLATE 4	255	J20	324.14	17.95
PLATE 4	255	J21	324.14	18.31
PLATE 4	255	K19	324.15	16.57
PLATE 4	255	K20	324.15	16.39
PLATE 4	255	K21	324.15	17.44
PLATE 4	255	L19	324.16	22
PLATE 4	255	L20	324.16	22.71
PLATE 4	255	L21	324.16	22.82
PLATE 4	255	M19	324.17	17.81
PLATE 4	255	M20	324.17	16.8
PLATE 4	255	M21	324.17	17.48
PLATE 4	255	N19	324.18	16.95
PLATE 4	255	N20	324.18	16.94
PLATE 4	255	N21	324.18	17.37
PLATE 4	32768	O19	POOL	17.94
PLATE 4	32768	O20	POOL	17.89
PLATE 4	32768	O21	POOL	16.83
PLATE 4	8388736	P19	NTC
PLATE 4	8388736	P20	NTC
PLATE 4	8388736	P21	NTC
PLATE 5	255	A19	324.19	18.62
PLATE 5	255	A20	324.19	18.77
PLATE 5	255	A21	324.19	18.82
PLATE 5	255	B19	324.2	24.41
PLATE 5	255	B20	324.2	24.51
PLATE 5	255	B21	324.2	24.56
PLATE 5	255	C19	324.21	19.23
PLATE 5	255	C20	324.21	19.79
PLATE 5	255	C21	324.21	19.1
PLATE 5	255	D19	324.22	19.68
PLATE 5	255	D20	324.22	21.66
PLATE 5	255	D21	324.22	20.16
PLATE 5	255	E19	324.23	18.99
PLATE 5	255	E20	324.23	17.83
PLATE 5	255	E21	324.23	18.65
PLATE 5	255	F19	324.24	16.91
PLATE 5	255	F20	324.24	17.23
PLATE 5	255	F21	324.24	17.51
PLATE 5	32768	G19	POOL	18.66
PLATE 5	32768	G20	POOL	18.72
PLATE 5	32768	G21	POOL	18.87
PLATE 5	8388736	H19	NTC
PLATE 5	8388736	H20	NTC
PLATE 5	8388736	H21	NTC
PLATE 5	255	I10	318.34	17.76
PLATE 5	255	I11	318.34	17.57
PLATE 5	255	I12	318.34	16.82
PLATE 5	255	J7	318.07	16.69
PLATE 5	255	J8	318.07	15.84
PLATE 5	255	J9	318.07	17.61
PLATE 5	255	J10	318.35	14.33
PLATE 5	255	J11	318.35	17.61
PLATE 5	255	J12	318.35	17.33
PLATE 5	255	K7	318.08	16.97
PLATE 5	255	K8	318.08	17.31
PLATE 5	255	K9	318.08	16.65
PLATE 5	255	K10	320.09	16.82
PLATE 5	255	K11	320.09	16
PLATE 5	255	K12	320.09	16.67
PLATE 5	255	L7	318.1	21.29
PLATE 5	255	L8	318.1	20.64
PLATE 5	255	L9	318.1	20.56
PLATE 5	255	L10	324.14	18.32
PLATE 5	255	L11	324.14	18.57
PLATE 5	255	L12	324.14	17.54
PLATE 5	255	M7	318.11	17.06
PLATE 5	255	M8	318.11	16.56
PLATE 5	255	M9	318.11	17.31
PLATE 5	255	N7	318.26	16.91
PLATE 5	255	N8	318.26	17.55
PLATE 5	255	N9	318.26	17.68
PLATE 5	255	O7	318.32	18.43
PLATE 5	255	O8	318.32	18.59
PLATE 5	255	O9	318.32	19.44
PLATE 5	255	P7	318.33	24.33
PLATE 5	255	P8	318.33	25.2
PLATE 5	255	P9	318.33	24.82
PLATE 6	255	A22	318.37	18.97
PLATE 6	255	A23	318.37	18.85
PLATE 6	255	A24	318.37	18.7
PLATE 6	255	B22	318.38	23.28
PLATE 6	255	B23	318.38	23.23
PLATE 6	255	B24	318.38	23.16
PLATE 6	255	C22	318.39	17.7
PLATE 6	255	C23	318.39	18.37
PLATE 6	255	C24	318.39	17.77
PLATE 6	32768	D22	POOL	17.71
PLATE 6	32768	D23	POOL	17.75
PLATE 6	32768	D24	POOL	17.62
PLATE 6	8388736	E22	NTC	32.87
PLATE 6	8388736	E23	NTC
PLATE 6	8388736	E24	NTC
PLATE 6	255	F22	318.18	20.44
PLATE 6	255	F23	318.18	20.24
PLATE 6	255	F24	318.18	19.82
PLATE 6	255	G22	318.32	19
PLATE 6	255	G23	318.32	18.99
PLATE 6	255	G24	318.32	17.74
PLATE 6	255	H22	318.33	25.82
PLATE 6	255	H23	318.33	25.1
PLATE 6	255	H24	318.33	24.3
PLATE 6	255	I22	324.04	17.15
PLATE 6	255	I23	324.04	16.94
PLATE 6	255	I24	324.04	17.48
PLATE 6	255	J22	324.17	18.47
PLATE 6	255	J23	324.17	17.72
PLATE 6	255	J24	324.17	17.67
PLATE 6	255	K22	324.2	22.95
PLATE 6	255	K23	324.2	22.44
PLATE 6	255	K24	324.2	22.89
PLATE 6	255	L22	324.22	19.07
PLATE 6	255	L23	324.22	19.04
PLATE 6	255	L24	324.22	19.19
PLATE 6	255	M22	324.24	17.17
PLATE 6	255	M23	324.24	17.35
PLATE 6	255	M24	324.24	17.08

## Sheet: Z_COMBO
qPCR, CONTROL MALE											qPCR, CONTROL FEMALE
	CX3CL1 Z SCORE	CD200 Z SCORE	NEURONAL FACTORS	CX3CR1 Z SCORE	CD200R Z SCORE	MICROGLIAL FACTORS						CX3CL1 Z SCORE	CD200 Z SCORE	NEURONAL FACTORS	CX3CR1 Z SCORE	CD200R Z SCORE	MICROGLIAL FACTORS
ANIMAL ID											ANIMAL ID
318.13	-0.682103	-0.9346	-1.6167	-0.575684		-0.575684					318.25	-0.480643	1.25696	0.776315	0.729305	1.69377	2.42308
318.14	-0.625424	-1.4005	-2.02592	-0.64878	0.0446054	-0.604174					318.26	-0.666368	0.256109	-0.410259	-0.321319	4.01319	3.69187
318.15	-0.824969	-0.924602	-1.74957	-0.519536	1.04212	0.522585					318.27	-0.79855	-1.13307	-1.93162	-0.169712	0.502257	0.332545
318.16	0.300429	0.270375	0.570804	1.40046	0.651785	2.05225					318.28	-0.320256	-0.664932	-0.985188	0.357871	0.429706	0.787577
318.17	-0.710972	-0.970601	-1.68157	-0.611498	1.14829	0.536795					318.29	-0.341595	-0.413335	-0.754931	0.230211	0.781395	1.01161
318.18	1.14105	-0.384304	0.75675	0.686887	-0.624857	0.0620303					318.3	-0.65581	0.333353	-0.322457	-0.518597	0.491748	-0.0268487
320.07	-0.668304	1.02312	0.354821	-0.473219	0.64758	0.174361					324.09	0.678122	0.81926	1.49738	-0.0949044	7.97225	7.87734
320.08	0.122803	-0.806661	-0.683858	-0.245029	1.29196	1.04693					324.1	-0.143629	-0.163266	-0.306895	0.918455	0.220994	1.13945
320.09	-0.836356	0.849636	0.0132798	-0.322486	-0.678796	-1.00128					324.11	0.590474	0.507291	1.09777	0.530063	8.54005	9.07011
324.21	0.047728	1.42353	1.47126	-0.153489	-0.857802	-1.01129					324.12	1.56783	0.12318	1.69101	-0.388992	0.117584	-0.271409
324.22	1.31168	1.53318	2.84486	2.41789	-0.946668	1.47122
324.23	-0.815324	-0.226115	-1.04144	-0.955515	-1.17964	-2.13515
324.24	2.23976	0.547534	2.7873		-0.538583	-0.538583
MEAN	0	-7.68616e-17	0	-2.22045e-16	5.27356e-16	2.30585e-16					MEAN	-0.0570428	0.0921547	0.0351119	0.127238	2.47629	2.60353
S.E.M.	0.27735	0.27735	0.461397	0.288675	0.262343	0.316617					S.E.M.	0.240757	0.224572	0.373203	0.157653	1.03008	1.04968
OUTLIER	2.5	2.5	4.15898	2.5	2.27196	2.85395					OUTLIER	1.84631	1.86755	2.98554	1.37359	10.6198	10.9019
qPCR, ACUTE MALE											qPCR, ACUTE FEMALE
	CX3CL1 Z SCORE	CD200 Z SCORE	NEURONAL FACTORS	CX3CR1 Z SCORE	CD200R Z SCORE	MICROGLIAL FACTORS						CX3CL1 Z SCORE	CD200 Z SCORE	NEURONAL FACTORS	CX3CR1 Z SCORE	CD200R Z SCORE	MICROGLIAL FACTORS
ANIMAL ID											ANIMAL ID
318.19	-0.27374	0.209262	-0.0644778	2.44397	6.28025	8.72421					318.31	-0.520312	1.3319	0.811593	-0.124552	1.84117	1.71662
318.2	1.16044	-0.296963	0.863475	3.37074	6.36446	9.7352					318.32	0.860325	-0.337927	0.522398	2.01651	1.45386	3.47038
318.21	-0.0820019	0.107731	0.0257286	2.28598	0.670093	2.95607					318.33	0.0363058	-1.75181	-1.71551	1.08555		1.08555
318.22	0.519363	0.444335	0.963697	4.71755	-1.07272	3.64483					318.34	0.179874	-0.851292	-0.671419	0.481242	-0.00520993	0.476032
318.23	-0.0648518	-1.03902	-1.10387	0.992436	2.5457	3.53814					318.35	-0.324583	0.783269	0.458686	0.645342	0.420801	1.06614
318.24	-0.672771	-0.0258311	-0.698602	1.26505	1.05518	2.32022					318.36	-0.427181	0.0281142	-0.399066	0.061396	1.12809	1.18948
324.17	0.154142	1.74742	1.90156	-0.201491	3.59432	3.39282					324.06	0.704615	-0.0278737	0.676741	-0.116155	3.09756	2.98141
324.18	0.284681	-0.00113452	0.283546	-0.097759	0.890044	0.792285					324.07	-0.81608	-0.757524	-1.5736	-1.09641	-1.12556	-2.22198
324.19	-0.0231447	0.465126	0.441982	0.892608	5.18073	6.07334					324.08	-0.455773	0.0793686	-0.376404	-0.0920431	2.62635	2.53431
324.2	-0.198274	-1.7736	-1.97188	-0.17507		-0.17507
MEAN	0.0803841	-0.016268	0.0641161	1.5494	2.83423	4.10021					MEAN	-0.0847566	-0.167086	-0.251843	0.317875	1.17963	1.36644
S.E.M.	0.157582	0.295034	0.351577	0.519318	0.892851	1.00967					S.E.M.	0.191411	0.303353	0.316229	0.29408	0.492452	0.557663
OUTLIER	1.32618	2.31618	2.84358	5.65497	9.53061	12.0824					OUTLIER	1.35082	2.10806	2.11988	2.52347	4.6618	5.54891
qPCR, CHRONIC MALE											qPCR, CHRONIC FEMALE
	CX3CL1 Z SCORE	CD200 Z SCORE	NEURONAL FACTORS	CX3CR1 Z SCORE	CD200R Z SCORE	MICROGLIAL FACTORS						CX3CL1 Z SCORE	CD200 Z SCORE	NEURONAL FACTORS	CX3CR1 Z SCORE	CD200R Z SCORE	MICROGLIAL FACTORS
ANIMAL ID											ANIMAL ID
318.01	-0.756116	-0.54256	-1.29868	-0.890469	11.0724	10.1819					318.07	-0.327451	0.246653	-0.0807988	-0.114749	1.45386	1.33911
318.02	-0.89261	-0.646506	-1.53912	-1.22961	1.43155	0.201933					318.08	-0.639933	-0.101816	-0.741749	-0.64878	9.19149	8.54271
318.03	-0.917587	-0.851292	-1.76888	-1.23864	0.36936	-0.869279					318.09	-0.815627	-1.11681	-1.93244	-1.1579	1.83282	0.674914
318.04	-0.856765	-0.938566	-1.79533	-1.21495	4.04001	2.82506					318.1				1.13919		1.13919
318.05	-0.488121	-0.429205	-0.917326	-0.8387	0.424613	-0.414087					318.11	-0.871251	0.621752	-0.249499	-1.13884	0.364406	-0.774437
318.06	-0.830198	-1.13383	-1.96403	-1.20063	2.62635	1.42572					318.12	-0.818621	-0.755125	-1.57375	-1.12259	3.15135	2.02877
324.13	0.981094	-0.209718	0.771376	0.758078	3.5449	4.30298					324.01	0.668764	-0.683062	-0.0142984	0.748443	0.322759	1.0712
324.14	0.889789	0.279942	1.16973	0.682228	2.03865	2.72088					324.02	-0.287589	-0.630474	-0.918063	0.573584	1.10635	1.67994
324.15	-0.767436	-1.03024	-1.79767	-0.58264	-0.911402	-1.49404					324.03	-0.031641	-1.17953	-1.21117	0.315467	1.03561	1.35108
324.16	0.237251	-1.76516	-1.52791	1.7174	-1.55615	0.161256					324.04	-0.586494	0.190824	-0.39567	-0.766675	0.740347	-0.0263279
MEAN	-0.34007	-0.726714	-1.06678	-0.403794	2.30803	1.90423					MEAN	-0.412205	-0.378622	-0.790827	-0.217285	2.13322	1.70262
S.E.M.	0.238398	0.176577	0.353642	0.335968	1.12984	1.08816					S.E.M.	0.164862	0.213335	0.225704	0.273539	0.92806	0.803097
OUTLIER	1.54463	0.669247	1.729	2.25227	11.2402	10.5069					OUTLIER	0.824259	1.22139	0.901956	1.94523	9.09367	8.05165

## Sheet: RATIO
INOS/ARG1 RATIO
qPCR, CONTROL MALE				ARG/NOS		qPCR, CONTROL FEMALE				ARG/NOS		SUMMARY, iNOS/ARG1
	ARG1 DELTA DELTA Cp	iNOS DELTA DELTA Cp		STANDARD RATIO			ARG1 DELTA DELTA Cp	iNOS DELTA DELTA Cp		STANDARD RATIO			UNSTRESSED	SEM	ACUTE	SEM	CHRONIC	SEM
ANIMAL ID						ANIMAL ID
318.13	0.371131	0.394109	1.06191	0.705183		318.25	2.232	0.875594	0.392291	0.260508		MALE	1.50587	0.348636	0.928864	0.25833	7.94416	2.23309
318.14	0.277392	0.311362	1.12246	0.745391		318.26	1.13	1.36604	1.20889	0.802781		FEMALE	1.58392	0.723535	3.91501	1.61398	10.8092	3.17329
318.15	0.715323	0.490276	0.685391	0.455146		318.27	2.071	0.114097	0.0550927	0.0365853
318.16	0.7457	1.22972	1.64909	1.0951		318.28	1.444	0.475769	0.32948	0.218797
318.17	0.641713	0.560583	0.873573	0.580111		318.29	0.295	1.7211	5.83425	3.87433
318.18	1.1487	0.307431	0.267634	0.177727		318.3	0.174	1.0293	5.91553	3.92831
320.07	0.616284	1.24545	2.0209	1.34202		324.09	0.419	0.1807	0.431264	0.286389
320.08	0.231112	0.890899	3.85483	2.55987		324.1	1.454	0.254958	0.17535	0.116444
320.09	0.143091	2.42559				324.11	0.538	0.527289	0.980092	0.650847
324.21	0.504642	1.64909	3.26783	2.17006		324.12	0.984	0.50874	0.517012	0.343331
324.22	0.0798443
324.23	1.14737	0.317171	0.276433	0.18357
324.24	0.954842	1.41748	1.48452	0.985824
MEAN	0.582857	0.936597	1.50587	1		MEAN	1.074	0.705359	1.58392	1.05183
S.E.M.	0.0993655	0.193546	0.348636	0.231518		S.E.M.	0.23	0.168423	0.723535	0.480476
OUTLIER	1.47853	2.61275	4.39661	2.91964		OUTLIER	2.892	2.03686	7.30397	4.85033
qPCR, ACUTE MALE				ARG/NOS		qPCR, ACUTE FEMALE				ARG/NOS
	ARG1 DELTA DELTA Cp	iNOS DELTA DELTA Cp		STANDARD RATIO			ARG1 DELTA DELTA Cp	iNOS DELTA DELTA Cp		STANDARD RATIO
ANIMAL ID						ANIMAL ID
318.19	2.33486	0.670511	0.287175	0.190703		318.31	0.414	2.86129	6.91133	4.58959
318.2	1.39152	0.80478	0.578344	0.38406		318.32	0.229	0.630689	2.7541	1.82891
318.21	0.877619	0.878633	1.00116	0.664835		318.33	0.006
318.22	0.705475	1.54043	2.18354	1.45002		318.34	0.196	2.70695	13.811	9.17141
318.23	0.629961	0.502896	0.798298	0.530124		318.35	0.39	1.57644	4.04214	2.68426
318.24	2.56093	0.526681	0.20566	0.136572		318.36	0.291	0.663576	2.28033	1.51429		SUMMARY, iNOS/ARG1 STANDARD
324.17	1.15936	0.463294	0.399611	0.265368		324.06	0.694	0.29152	0.420058	0.278947			UNSTRESSED	SEM	ACUTE	SEM	CHRONIC	SEM
324.18	1.37554	0.880666	0.640232	0.425157		324.07	0.809	0.284204	0.351303	0.233289
324.19	0.382447	0.866537	2.26577	1.50462		324.08	1.072	0.803851	0.749861	0.497958		MALE	1	0.231518	0.616829	0.17453	5.27546	1.49027
324.2	0.0043644	0.168794										FEMALE	1.05183	0.480476	2.59983	1.07179	7.17803	2.14448
MEAN	1.14221	0.730322	0.928864	0.616829		MEAN	0.455	1.22731	3.91501	2.59983
S.E.M.	0.257059	0.115872	0.25833	0.17453		S.E.M.	0.113	0.368378	1.61398	1.07179
OUTLIER	3.17444	1.64637	2.86634	1.92581		OUTLIER	1.301	3.83214	15.3276	10.1786
qPCR, CHRONIC MALE				ARG/NOS		qPCR, CHRONIC FEMALE				ARG/NOS
	ARG1 DELTA DELTA Cp	iNOS DELTA DELTA Cp		STANDARD RATIO			ARG1 DELTA DELTA Cp	iNOS DELTA DELTA Cp		STANDARD RATIO
ANIMAL ID						ANIMAL ID
318.01	0.213159	1.17963	5.53404	3.67498		318.07	0.357	2.80241	7.84988	5.21285
318.02	0.11344	0.735433	6.48302	4.30517		318.08	0.442	6.31303	14.2829	9.4848
318.03	0.140958	2.47942	17.5898	11.6808		318.09	0.084	2.64512	31.4895	20.9112
318.04	0.115156	2.59068	22.4971	14.9396		318.1	0.128
318.05	0.215138	1.9141	8.89709	5.90827		318.11	0.172	1.40444	8.16538	5.42236
318.06	0.0999026	0.911722	9.12611	6.06035		318.12	0.195	0.643941	3.30226	2.19292
324.13	0.196373	0.537747	2.7384	1.81848		324.01	0.297	2.69758	9.08277	6.03157
324.14	0.802923	1.67791	2.08975	1.38774		324.02	0.453	2.02324	4.46631	2.96593
324.15	1.09429	0.356836	0.326088	0.216544		324.03	0.14	1.09682	7.83446	5.20261
324.16	0.0082389	0.0342758	4.16024	2.76268		324.04		1.71317
MEAN	0.299958	1.24178	7.94416	5.27546		MEAN	0.252	2.37108	10.8092	7.17803
S.E.M.	0.111989	0.280863	2.23309	1.49027		S.E.M.	0.046	0.552792	3.17329	2.14448
OUTLIER	1.18531	3.46219	25.5983	17.0571		OUTLIER	0.6	6.51703	33.2477	22.0787
