# Supplementary material for: Behavioral stress alters corticolimbic microglia in a sex- and brain region-specific manner
Source: PLoS One. 2017 Dec 1;12(12):e0187631. doi: 10.1371/journal.pone.0187631 (PMC5711022; doi:10.1371/journal.pone.0187631)
Supplement: S1 File — (ZIP) [file pone.0187631.s001.zip › Bollinger_2017_Data/Bollinger_2017_PLOS_qPCR_DHC_Data.xlsx]

## Sheet: CD40_B_12_16
PLATE		WELL	ANIMAL ID	RAW Cp VALUE
PLATE 1	255	A1	318.01	28.44		qPCR, CONTROL MALE										qPCR, CONTROL FEMALE										SUMMARY, CD40_B
PLATE 1	255	A2	318.01	28.59			SAMPLE			CALIBRATOR			DELTA DELTA Cp	STANDARD			SAMPLE			CALIBRATOR			DELTA DELTA Cp	STANDARD			UNSTRESSED	SEM	ACUTE	SEM	CHRONIC	SEM
PLATE 1	255	A3	318.01	31.75		ANIMAL ID	Cp AVERAGE	REFERENCE	DELTA Cp	Cp AVERAGE	REFERENCE	DELTA Cp				ANIMAL ID	Cp AVERAGE	REFERENCE	DELTA Cp	Cp AVERAGE	REFERENCE	DELTA Cp
PLATE 1	255	B1	318.02	26.34		318.13	27.7167	18.7633	8.95333	27.57	19.2675	8.3025	1.57007	1.25164		318.25	29.2567	19.3533	9.90333	28.4517	17.7633	10.6883	0.580352	0.462648		MALE	1.25441	0.22125	1.45556	0.391387	2.33673	0.368481
PLATE 1	255	B2	318.02	25.74		318.14	27.3567	18.7	8.65667	27.57	19.2675	8.3025	1.27825	1.019		318.26	29.36	18.455	10.905	28.4517	17.7633	10.6883	1.16205	0.926366		FEMALE	1.18227	0.161607	2.48161	0.265189	1.69816	0.214139
PLATE 1	255	B3	318.02	25.77		318.15	27.24	17.1667	10.0733	28.4517	17.7633	10.6883	0.65293	0.520506		318.27	29.18	18.8367	10.3433	28.4517	17.7633	10.6883	0.787308	0.627631
PLATE 1	255	C1	318.03	28.61		318.16	27.4833	17.6667	9.81667	28.4517	17.7633	10.6883	0.546515	0.435674		318.28	27.6867	17.7133	9.97333	28.4517	17.7633	10.6883	0.609205	0.48565
PLATE 1	255	C2	318.03	29.75		318.17	27.4967	19.67	7.82667	28.4517	17.7633	10.6883	0.137579	0.109676		318.29
PLATE 1	255	C3	318.03	28.6		318.18	27.5933	17.8567	9.73667	28.4517	17.7633	10.6883	0.517035	0.412173		318.3	28.4867	18.31	10.1767	28.176	18.105	10.071	1.07599	0.857765
PLATE 1	255	D1	318.04	29.26		320.07	28.1	18.0667	10.0333	27.595	18.575	9.02	2.01857	1.60917		324.09	28.11	18.585	9.525	27.5933	18.39	9.20333	1.24977	0.996302
PLATE 1	255	D2	318.04	28.78		320.08	27.94	19.7967	8.14333	27.595	18.575	9.02	0.544624	0.434167		324.1	28.425	18.2633	10.1617	27.5933	18.39	9.20333	1.94306	1.54898
PLATE 1	255	D3	318.04	29.83		320.09	28.3367	18.2067	10.13	27.595	18.575	9.02	2.15846	1.72069		324.11	28.2467	18.5167	9.73	27.5933	18.39	9.20333	1.4406	1.14842
PLATE 1	255	E1	318.05	28.5		324.21	27.9667	18.2067	9.76	28.174	19.428	8.746	2.0195	1.60992		324.12	28.08	18.035	10.045	27.5933	18.39	9.20333	1.79212	1.42865
PLATE 1	255	E2	318.05	28.36		324.22	27.85	17.8667	9.98333	28.174	19.428	8.746	2.35762	1.87946
PLATE 1	255	E3	318.05	28.7		324.23	27.8833	18.8133	9.07	28.174	19.428	8.746	1.2518	0.997914
PLATE 1	255	F1	318.06	28.63		324.24
PLATE 1	255	F2	318.06	28.84		MEAN							1.25441	1		MEAN							1.18227	0.942491
PLATE 1	255	F3	318.06	28.3		S.E.M.							0.22125	0.176378		S.E.M.							0.161607	0.128831
PLATE 1	255	G1	318.07	26.88		OUTLIER							3.1705	2.52748		OUTLIER							2.39433	1.90872
PLATE 1	255	G2	318.07	27.65
PLATE 1	255	G3	318.07	26.65		qPCR, ACUTE MALE										qPCR, ACUTE FEMALE
PLATE 1	255	H1	318.08	28.6			SAMPLE			CALIBRATOR			DELTA DELTA Cp	STANDARD			SAMPLE			CALIBRATOR			DELTA DELTA Cp	STANDARD
PLATE 1	255	H2	318.08	28.68		ANIMAL ID	Cp AVERAGE	REFERENCE	DELTA Cp	Cp AVERAGE	REFERENCE	DELTA Cp				ANIMAL ID	Cp AVERAGE	REFERENCE	DELTA Cp	Cp AVERAGE	REFERENCE	DELTA Cp
PLATE 1	255	H3	318.08	28.3		318.19	27.9133	17.4567	10.4567	28.4517	17.7633	10.6883	0.85165	0.678924		318.31	28.7967	18.3967	10.4	28.174	19.428	8.746	3.14705	2.50878		SUMMARY, CD40_B STANDARD
PLATE 1	255	I1	318.09	27.36		318.2	28.6433	18.8367	9.80667	28.4517	17.7633	10.6883	0.54274	0.432665		318.32	27.865	17.42	10.445	27.595	18.575	9.02	2.68515	2.14056			UNSTRESSED	SEM	ACUTE	SEM	CHRONIC	SEM
PLATE 1	255	I2	318.09	27.42		318.21	28.63	18.935	9.695	28.4517	17.7633	10.6883	0.502316	0.400439		318.33	28.42	17.5633	10.8567	27.595	18.575	9.02	3.57184	2.84742
PLATE 1	255	I3	318.09	26.62		318.22	28.7233	18.3	10.4233	28.4517	17.7633	10.6883	0.832199	0.663417		318.34	26.6333	16.83	9.80333	27.595	18.575	9.02	1.7211	1.37204		MALE	1	0.176378	1.16035	0.312008	1.86281	0.293748
PLATE 1	255	J1	318.1	28.39		318.23	27.4867	17.8867	9.6	28.4517	17.7633	10.6883	0.470304	0.37492		318.35	27.75	18.28	9.47	27.595	18.575	9.02	1.36604	1.08899		FEMALE	0.942491	0.128831	1.9783	0.211405	1.35375	0.170709
PLATE 1	255	J2	318.1	29.27		318.24	28.66	19.2767	9.38333	28.4517	17.7633	10.6883	0.404721	0.322638		318.36	27.9567	18.2633	9.69333	27.595	18.575	9.02	1.59475	1.27131
PLATE 1	255	J3	318.1	27.75		324.17	28.5733	18.8033	9.77	27.5933	18.39	9.20333	1.4811	1.18071		324.06	28.8867	17.9333	10.9533	27.5933	18.39	9.20333	3.36359	2.6814
PLATE 1	255	K1	318.11	28.04		324.18	28.6567	18.095	10.5617	27.5933	18.39	9.20333	2.56389	2.0439		324.07	29.175	18.6767	10.4983	27.5933	18.39	9.20333	2.45377	1.95611
PLATE 1	255	K2	318.11	27.89		324.19	29.04	18.07	10.97	27.5933	18.39	9.20333	3.40267	2.71256		324.08	27.65	17.165	10.485	27.5933	18.39	9.20333	2.4312	1.93812
PLATE 1	255	K3	318.11	27.84		324.2	28.35	17.795	10.555	28.174	19.428	8.746	3.50399	2.79333
PLATE 1	255	L1	318.12	26.68		MEAN							1.45556	1.16035		MEAN							2.48161	1.9783
PLATE 1	255	L2	318.12	26.93		S.E.M.							0.391387	0.312008		S.E.M.							0.265189	0.211405
PLATE 1	255	L3	318.12	26.28		OUTLIER							4.54974	3.62699		OUTLIER							4.47053	3.56384
PLATE 1	255	M1	318.13	27.95
PLATE 1	255	M2	318.13	28.14		qPCR, CHRONIC MALE										qPCR, CHRONIC FEMALE
PLATE 1	255	M3	318.13	27.06			SAMPLE			CALIBRATOR			DELTA DELTA Cp	STANDARD			SAMPLE			CALIBRATOR			DELTA DELTA Cp	STANDARD
PLATE 1	255	N1	318.14	27.99		ANIMAL ID	Cp AVERAGE	REFERENCE	DELTA Cp	Cp AVERAGE	REFERENCE	DELTA Cp				ANIMAL ID	Cp AVERAGE	REFERENCE	DELTA Cp	Cp AVERAGE	REFERENCE	DELTA Cp
PLATE 1	255	N2	318.14	26.56		318.01	27.8933	17.3933	10.5	28.174	19.428	8.746	3.37292	2.68885		318.07	27.06	17.4033	9.65667	27.57	19.2675	8.3025	2.55649	2.038
PLATE 1	255	N3	318.14	27.52		318.02	25.95	16.3233	9.62667	27.57	19.2675	8.3025	2.50388	1.99606		318.08	28.5267	18.8167	9.71	27.57	19.2675	8.3025	2.65277	2.11475
PLATE 1	32768	O1	POOL	27.74		318.03	28.605	19.9967	8.60833	27.57	19.2675	8.3025	1.23613	0.985427		318.09	27.1333	17.9467	9.18667	27.57	19.2675	8.3025	1.8457	1.47136
PLATE 1	32768	O2	POOL	27.61		318.04	29.29	19.48	9.81	27.57	19.2675	8.3025	2.84317	2.26653		318.1	28.07	19.47	8.6	27.57	19.2675	8.3025	1.22901	0.979752
PLATE 1	32768	O3	POOL	24		318.05	28.52	18.635	9.885	27.57	19.2675	8.3025	2.99488	2.38748		318.11	27.9233	19.2267	8.69667	27.57	19.2675	8.3025	1.31418	1.04765
PLATE 1	32768	P1	POOL	27.36		318.06	28.59	18.0567	10.5333	27.57	19.2675	8.3025	4.69405	3.74203		318.12	26.63	18.7967	7.83333	27.57	19.2675	8.3025	0.722382	0.575872
PLATE 1	8388736	P2	NTC			324.13	29.0033	18.8967	10.1067	27.5933	18.39	9.20333	1.87038	1.49104		324.01	28.1033	18.2867	9.81667	27.595	18.575	9.02	1.73708	1.38478
PLATE 1	8388736	P3	NTC			324.14	27.19	17.5133	9.67667	27.5933	18.39	9.20333	1.38831	1.10674		324.02	27.7633	17.4467	10.3167	27.595	18.575	9.02	2.45661	1.95837
PLATE 2	255	A1	318.15	27.49		324.15	27.0433	17.2967	9.74667	27.5933	18.39	9.20333	1.45734	1.16177		324.03	27.835	18.845	8.99	27.595	18.575	9.02	0.97942	0.78078
PLATE 2	255	A2	318.15	28.67		324.16	27.58	17.5	10.08	28.176	18.105	10.071	1.00626	0.802174		324.04	28.14	18.5467	9.59333	27.595	18.575	9.02	1.48796	1.18618
PLATE 2	255	A3	318.15	26.99		MEAN							2.33673	1.86281		MEAN							1.69816	1.35375
PLATE 2	255	B1	318.16	27.77		S.E.M.							0.368481	0.293748		S.E.M.							0.214139	0.170709
PLATE 2	255	B2	318.16	27.09		OUTLIER							5.24983	4.18509		OUTLIER							3.39108	2.70332
PLATE 2	255	B3	318.16	27.59
PLATE 2	255	C1	318.17	27.62		LEGEND:
PLATE 2	255	C2	318.17	27.48			OUTLIER REMOVED
PLATE 2	255	C3	318.17	27.39			DATA UNUSABLE
PLATE 2	255	D1	318.18	27.42
PLATE 2	255	D2	318.18	28.17
PLATE 2	255	D3	318.18	27.19
PLATE 2	255	E1	318.19	27.71
PLATE 2	255	E2	318.19	28.17
PLATE 2	255	E3	318.19	27.86
PLATE 2	255	F1	318.2	28.52
PLATE 2	255	F2	318.2	28.76
PLATE 2	255	F3	318.2	28.65
PLATE 2	255	G1	318.21	28.31
PLATE 2	255	G2	318.21	28.71
PLATE 2	255	G3	318.21	28.87
PLATE 2	255	H1	318.22	28.66
PLATE 2	255	H2	318.22	28.83
PLATE 2	255	H3	318.22	28.68
PLATE 2	255	I1	318.23	27.43
PLATE 2	255	I2	318.23	26.9
PLATE 2	255	I3	318.23	28.13
PLATE 2	255	J1	318.24	28.31
PLATE 2	255	J2	318.24	28.92
PLATE 2	255	J3	318.24	28.75
PLATE 2	255	K1	318.25	29.6
PLATE 2	255	K2	318.25	29.51
PLATE 2	255	K3	318.25	28.66
PLATE 2	255	L1	318.26	29.75
PLATE 2	255	L2	318.26	29.56
PLATE 2	255	L3	318.26	28.77
PLATE 2	255	M1	318.27	28.93
PLATE 2	255	M2	318.27	29.43
PLATE 2	65280	M3	318.27
PLATE 2	255	N1	318.28	27.79
PLATE 2	255	N2	318.28	27.7
PLATE 2	255	N3	318.28	27.57
PLATE 2	32768	O1	POOL	28.84
PLATE 2	32768	O2	POOL	28.61
PLATE 2	32768	O3	POOL	27.53
PLATE 2	32768	P1	POOL	29.42
PLATE 2	32768	P2	POOL	28.62
PLATE 2	32768	P3	POOL	27.69
PLATE 3	255	A1	318.3	27.76
PLATE 3	255	A2	318.3	27.61
PLATE 3	255	A3	318.3	28.41
PLATE 3	255	B1	318.31	29.32
PLATE 3	255	B2	318.31	29.53
PLATE 3	255	B3	318.31	30.47
PLATE 3	255	C1	318.32	27.95
PLATE 3	255	C2	318.32	29.25
PLATE 3	255	C3	318.32	27.78
PLATE 3	255	D1	318.33	28.53
PLATE 3	255	D2	318.33	28.8
PLATE 3	255	D3	318.33	27.93
PLATE 3	255	E1	318.34	26.18
PLATE 3	255	E2	318.34	26.75
PLATE 3	255	E3	318.34	26.97
PLATE 3	255	F1	318.35	27.52
PLATE 3	255	F2	318.35	29.18
PLATE 3	255	F3	318.35	27.98
PLATE 3	255	G1	318.36	27.83
PLATE 3	255	G2	318.36	27.93
PLATE 3	255	G3	318.36	28.11
PLATE 3	255	H1	320.07	27.91
PLATE 3	255	H2	320.07	28.6
PLATE 3	255	H3	320.07	27.79
PLATE 3	255	I1	320.08	27.8
PLATE 3	255	I2	320.08	28.13
PLATE 3	255	I3	320.08	27.89
PLATE 3	255	J1	320.09	28.82
PLATE 3	255	J2	320.09	28.14
PLATE 3	255	J3	320.09	28.05
PLATE 3	255	K1	324.01	28.26
PLATE 3	255	K2	324.01	27.93
PLATE 3	255	K3	324.01	28.12
PLATE 3	255	L1	324.02	27.92
PLATE 3	255	L2	324.02	27.68
PLATE 3	255	L3	324.02	27.69
PLATE 3	255	M1	324.03	27.69
PLATE 3	255	M2	324.03	25.75
PLATE 3	255	M3	324.03	27.98
PLATE 3	255	N1	324.04	28.41
PLATE 3	255	N2	324.04	26.84
PLATE 3	255	N3	324.04	27.87
PLATE 3	32768	O1	POOL	27.37
PLATE 3	32768	O2	POOL	27.55
PLATE 3	32768	O3	POOL	27.91
PLATE 3	32768	P1	POOL	27.55
PLATE 3	8388736	P2	NTC
PLATE 3	8388736	P3	NTC
PLATE 4	255	A1	324.19	30.68
PLATE 4	255	A2	324.19	29.27
PLATE 4	255	A3	324.19	28.81
PLATE 4	255	B1	324.06	29.27
PLATE 4	255	B2	324.06	28.61
PLATE 4	255	B3	324.06	28.78
PLATE 4	255	C1	324.07	25.31
PLATE 4	255	C2	324.07	28.65
PLATE 4	255	C3	324.07	29.7
PLATE 4	255	D1	324.08	27.76
PLATE 4	255	D2	324.08	27.54
PLATE 4	255	D3	324.08	29.6
PLATE 4	255	E1	324.09	27.89
PLATE 4	255	E2	324.09	28.61
PLATE 4	255	E3	324.09	27.83
PLATE 4	255	F1	324.1	28.72
PLATE 4	255	F2	324.1	28.13
PLATE 4	255	F3	324.1	26.95
PLATE 4	255	G1	324.11	28.48
PLATE 4	255	G2	324.11	27.84
PLATE 4	255	G3	324.11	28.42
PLATE 4	255	H1	324.12	27.99
PLATE 4	255	H2	324.12	28.57
PLATE 4	255	H3	324.12	27.68
PLATE 4	255	I1	324.13	29.2
PLATE 4	255	I2	324.13	28.39
PLATE 4	255	I3	324.13	29.42
PLATE 4	255	J1	324.14	27.37
PLATE 4	255	J2	324.14	27.38
PLATE 4	255	J3	324.14	26.82
PLATE 4	255	K1	324.15	27
PLATE 4	255	K2	324.15	26.97
PLATE 4	255	K3	324.15	27.16
PLATE 4	255	L1	324.16	26.74
PLATE 4	255	L2	324.16	26.29
PLATE 4	255	L3	324.16	27.98
PLATE 4	255	M1	324.17	28.92
PLATE 4	255	M2	324.17	28.84
PLATE 4	255	M3	324.17	27.96
PLATE 4	255	N1	324.18	28.28
PLATE 4	255	N2	324.18	29.98
PLATE 4	255	N3	324.18	27.71
PLATE 4	32768	O1	POOL	27.99
PLATE 4	32768	O2	POOL	27.84
PLATE 4	32768	O3	POOL	26.95
PLATE 4	8388736	P1	NTC
PLATE 4	8388736	P2	NTC
PLATE 4	8388736	P3	NTC
PLATE 6	255	A1	324.2	27.97
PLATE 6	255	A2	324.2	28.73
PLATE 6	255	A3	324.2	29.91
PLATE 6	255	B1	324.21	28.1
PLATE 6	255	B2	324.21	27.86
PLATE 6	255	B3	324.21	27.94
PLATE 6	255	C1	324.22	27.72
PLATE 6	255	C2	324.22	27.95
PLATE 6	255	C3	324.22	27.88
PLATE 6	255	D1	324.23	27.85
PLATE 6	255	D2	324.23	27.54
PLATE 6	255	D3	324.23	28.26
PLATE 6	8388736	E1	NTC
PLATE 6	8388736	E2	NTC
PLATE 6	8388736	E3	NTC
PLATE 6	32768	F1	POOL	28.43
PLATE 6	32768	F2	POOL	27.46
PLATE 6	32768	F3	POOL	27.63
PLATE 6	32768	G1	POOL	28.7
PLATE 6	32768	G2	POOL	28.65
PLATE 6	8388736	G3	NTC
PLATE 6	255	I1	318.01	28.36
PLATE 6	255	I2	318.01	27.92
PLATE 6	255	I3	318.01	27.4
PLATE 6	255	J1	318.3	27.86
PLATE 6	255	J2	318.3	28.06
PLATE 6	255	J3	318.3	27.65
PLATE 6	255	K1	318.31	28.91
PLATE 6	255	K2	318.31	28.92
PLATE 6	255	K3	318.31	28.56
PLATE 7	8388736	A7	NTC
PLATE 7	8388736	A8	NTC
PLATE 7	8388736	A9	NTC
PLATE 7	255	B7	318.3	28.71
PLATE 7	255	B8	318.3	28.45
PLATE 7	255	B9	318.3	28.3
PLATE 7	255	C7	324.16	27.52
PLATE 7	255	C8	324.16	27.76
PLATE 7	255	C9	324.16	27.46
PLATE 7	32768	D7	POOL	28.27
PLATE 7	32768	D8	POOL	28.13
PLATE 7	32768	D9	POOL	28.18
PLATE 7	32768	E7	POOL	28.44
PLATE 7	32768	E8	POOL	27.86
PLATE 7	32768	E9	NTC

## Sheet: CX3CL1_A
PLATE		WELL	ANIMAL ID	RAW Cp VALUE
PLATE 1	255	A4	318.01	22.54		qPCR, CONTROL MALE											qPCR, CONTROL FEMALE											SUMMARY, CX3CL1_A
PLATE 1	255	A5	318.01	23.46			SAMPLE			CALIBRATOR			DELTA DELTA Cp	STANDARD	Z SCORE			SAMPLE			CALIBRATOR			DELTA DELTA Cp	STANDARD	Z SCORE			UNSTRESSED	SEM	ACUTE	SEM	CHRONIC	SEM
PLATE 1	255	A6	318.01	22.61		ANIMAL ID	Cp AVERAGE	REFERENCE	DELTA Cp	Cp AVERAGE	REFERENCE	DELTA Cp					ANIMAL ID	Cp AVERAGE	REFERENCE	DELTA Cp	Cp AVERAGE	REFERENCE	DELTA Cp
PLATE 1	255	B4	318.02	20.88		318.13	21.4367	18.7633	2.67333	20.8125	19.2675	1.545	2.18606	0.975622	-0.041028		318.25	21.2333	19.3533	1.88	20.3267	17.7633	2.56333	0.622725	0.277917	-1.21524		MALE	2.24069	0.384341	2.79457	0.744043	5.89158	1.3289
PLATE 1	255	B5	318.02	22.3		318.14	22.3767	18.7	3.67667	20.8125	19.2675	1.545	4.38223	1.95576	1.6085		318.26	22.5	18.455	4.045	20.3267	17.7633	2.56333	2.79271	1.24637	0.414623		FEMALE	1.53398	0.21763	4.36745	0.862839	3.45142	0.422752
PLATE 1	255	B6	318.02	21.6		318.15	20.2367	17.1667	3.07	20.3267	17.7633	2.56333	1.42076	0.634076	-0.615836		318.27	21.31	18.8367	2.47333	20.3267	17.7633	2.56333	0.939523	0.419302	-0.977292
PLATE 1	255	C4	318.03	23.32		318.16	21.75	17.6667	4.08333	20.3267	17.7633	2.56333	2.86791	1.27993	0.471104		318.28	21.3467	17.7133	3.63333	20.3267	17.7633	2.56333	2.09943	0.936961	-0.106093
PLATE 1	255	C5	318.03	22.7		318.17	21.7067	19.67	2.03667	20.3267	17.7633	2.56333	0.694157	0.309797	-1.16158		318.29
PLATE 1	255	C6	318.03	23.27		318.18	21.8533	17.8567	3.99667	20.3267	17.7633	2.56333	2.7007	1.2053	0.345513		318.3	22.21	18.31	3.9	21.586	18.105	3.481	1.337	0.596693	-0.67875
PLATE 1	255	D4	318.04	23.73		320.07	22.68	18.68	4	21.586	18.105	3.481	1.43296	0.639519	-0.606674		324.09	21.6067	18.585	3.02167	21.2667	18.39	2.87667	1.10573	0.493479	-0.852454
PLATE 1	255	D5	318.04	22.41		320.08	23.115	19.7967	3.31833	20.4467	18.575	1.87167	2.72578	1.21649	0.364347		324.1	21.9467	18.2633	3.68333	21.2667	18.39	2.87667	1.74917	0.780639	-0.369176
PLATE 1	255	D6	318.04	22.77		320.09	21.0067	18.2067	2.8	20.4467	18.575	1.87167	1.90308	0.849328	-0.253575		324.11	22.19	18.5167	3.67333	21.2667	18.39	2.87667	1.73708	0.775246	-0.378251
PLATE 1	255	E4	318.05	22.96		324.21	22.5067	18.7933	3.71333	21.586	18.105	3.481	1.17473	0.524274	-0.800627		324.12	21.42	18.035	3.385	21.2667	18.39	2.87667	1.42241	0.634809	-0.614602
PLATE 1	255	E5	318.05	22.47		324.22	21.78	18.9967	2.78333	21.586	18.105	3.481	0.616569	0.27517	-1.21986
PLATE 1	255	E6	318.05	22.33		324.23	21.6733	18.8133	2.86	20.03	19.428	0.602	4.78328	2.13474	1.90972
PLATE 1	255	F4	318.06	22.43		324.24
PLATE 1	255	F5	318.06	23.25		MEAN							2.24069	1	0		MEAN							1.53398	0.684601	-0.530804
PLATE 1	255	F6	318.06	23		S.E.M.							0.384341	0.171528	0.288675		S.E.M.							0.21763	0.0971264	0.16346
PLATE 1	255	G4	318.07	21.77		OUTLIER							5.56917	2.48548	2.5		OUTLIER							3.1662	1.41305	0.695145
PLATE 1	255	G5	318.07	20.73
PLATE 1	255	G6	318.07	21.56		qPCR, ACUTE MALE											qPCR, ACUTE FEMALE
PLATE 1	255	H4	318.08	22.92			SAMPLE			CALIBRATOR			DELTA DELTA Cp	STANDARD	Z SCORE			SAMPLE			CALIBRATOR			DELTA DELTA Cp	STANDARD	Z SCORE
PLATE 1	255	H5	318.08	23.66		ANIMAL ID	Cp AVERAGE	REFERENCE	DELTA Cp	Cp AVERAGE	REFERENCE	DELTA Cp					ANIMAL ID	Cp AVERAGE	REFERENCE	DELTA Cp	Cp AVERAGE	REFERENCE	DELTA Cp
PLATE 1	255	H6	318.08	22.21		318.19	21.6533	17.4567	4.19667	20.3267	17.7633	2.56333	3.10229	1.38453	0.647144		318.31	22.6267	18.07	4.55667	20.4467	18.575	1.87167	6.43081	2.87002	3.14717		SUMMARY, CX3CL1_A STANDARD
PLATE 1	255	I4	318.09	21.77		318.2	21.105	18.8367	2.26833	20.3267	17.7633	2.56333	0.815072	0.36376	-1.07077		318.32	21.865	17.42	4.445	20.4467	18.575	1.87167	5.95183	2.65625	2.78741			UNSTRESSED	SEM	ACUTE	SEM	CHRONIC	SEM
PLATE 1	255	I5	318.09	21.88		318.21	21.105	18.935	2.17	20.3267	17.7633	2.56333	0.761368	0.339793	-1.1111		318.33	21.46	17.5633	3.89667	20.4467	18.575	1.87167	4.06992	1.81637	1.37392
PLATE 1	255	I6	318.09	20.84		318.22	22.13	18.3	3.83	20.3267	17.7633	2.56333	2.40605	1.0738	0.124204		318.34	20.115	16.44	3.675	21.586	18.105	3.481	1.14393	0.510527	-0.823763		MALE	1	0.171528	1.24719	0.332061	2.62937	0.593078
PLATE 1	255	J4	318.1	22.32		318.23	20.8933	17.8867	3.00667	20.3267	17.7633	2.56333	1.35974	0.606842	-0.661668		318.35	22.08	18.28	3.8	20.4467	18.575	1.87167	3.80615	1.69866	1.17581		FEMALE	0.684601	0.0971264	1.94916	0.385078	1.54034	0.188671
PLATE 1	255	J5	318.1	21.7		318.24	23.03	19.2767	3.75333	20.3267	17.7633	2.56333	2.28153	1.01823	0.0306764		318.36	21.21	18.2633	2.94667	20.4467	18.575	1.87167	2.10672	0.940213	-0.100618
PLATE 1	255	J6	318.1	22.46		324.17	22.27	18.8033	3.46667	21.2667	18.39	2.87667	1.50525	0.67178	-0.552381		324.06	23.4367	17.9333	5.50333	21.2667	18.39	2.87667	6.17597	2.75629	2.95576
PLATE 1	255	K4	318.11	21.86		324.18	23.67	18.095	5.575	21.2667	18.39	2.87667	6.49052	2.89667	3.19201		324.07	21.715	18.6767	3.03833	21.2667	18.39	2.87667	1.11858	0.499213	-0.842804
PLATE 1	255	K5	318.11	21.99		324.19	23.8633	18.07	5.79333	21.2667	18.39	2.87667	7.55099	3.36995	3.98853		324.08	21.8733	18.1833	3.69	20.03	19.428	0.602	8.50317	3.7949	4.7037
PLATE 1	255	K6	318.11	22.52		324.2	22.7867	18.5633	4.22333	21.586	18.105	3.481	1.67288	0.746593	-0.426474
PLATE 1	255	L4	318.12	22.44		MEAN							2.79457	1.24719	0.416017		MEAN							4.36745	1.94916	1.5974
PLATE 1	255	L5	318.12	21.99		S.E.M.							0.744043	0.332061	0.558845		S.E.M.							0.862839	0.385078	0.648071
PLATE 1	255	L6	318.12	22.7		OUTLIER							8.67675	3.87236	4.83407		OUTLIER							10.8387	4.83725	6.45793
PLATE 1	255	M4	318.13	21.75
PLATE 1	255	M5	318.13	20.95		qPCR, CHRONIC MALE											qPCR, CHRONIC FEMALE
PLATE 1	255	M6	318.13	21.61			SAMPLE			CALIBRATOR			DELTA DELTA Cp	STANDARD	Z SCORE			SAMPLE			CALIBRATOR			DELTA DELTA Cp	STANDARD	Z SCORE
PLATE 1	255	N4	318.14	20.6		ANIMAL ID	Cp AVERAGE	REFERENCE	DELTA Cp	Cp AVERAGE	REFERENCE	DELTA Cp					ANIMAL ID	Cp AVERAGE	REFERENCE	DELTA Cp	Cp AVERAGE	REFERENCE	DELTA Cp
PLATE 1	255	N5	318.14	21.23		318.01	22.87	17.75	5.12	20.8125	19.2675	1.545	11.9174	5.31865	7.26811		318.07	21.3533	17.4033	3.95	20.8125	19.2675	1.545	5.29636	2.36372	2.29509
PLATE 1	255	N6	318.14	21.29		318.02	21.5933	16.3233	5.27	20.8125	19.2675	1.545	13.2232	5.90141	8.24888		318.08	22.93	18.8167	4.11333	20.8125	19.2675	1.545	5.93124	2.64706	2.77194
PLATE 1	32768	O4	POOL	20.64		318.03	23.0967	19.9967	3.1	20.8125	19.2675	1.545	2.93834	1.31136	0.524001		318.09	21.4967	17.9467	3.55	20.8125	19.2675	1.545	4.01389	1.79137	1.33184
PLATE 1	32768	O5	POOL	20.8		318.04	22.97	19.48	3.49	20.8125	19.2675	1.545	3.85038	1.71839	1.20903		318.1	22.16	19.47	2.69	20.8125	19.2675	1.545	2.21146	0.986958	-0.0219497
PLATE 1	32768	O6	POOL	20.67		318.05	22.5867	18.635	3.95167	20.8125	19.2675	1.545	5.30248	2.36645	2.29969		318.11	22.1233	19.2267	2.89667	20.8125	19.2675	1.545	2.55207	1.13897	0.233877
PLATE 1	32768	P4	POOL	21.14		318.06	22.8933	18.0567	4.83667	20.8125	19.2675	1.545	9.79243	4.37028	5.67205		318.12	21.4367	18.7967	2.64	20.8125	19.2675	1.545	2.13613	0.953338	-0.0785298
PLATE 1	8388736	P5	NTC			324.13	23.32	18.8967	4.42333	21.2667	18.39	2.87667	2.92141	1.3038	0.511289		324.01	21.75	18.2867	3.46333	20.4467	18.575	1.87167	3.01397	1.34511	0.58081
PLATE 1	8388736	P6	NTC			324.14	21.0967	18.16	2.93667	20.03	19.428	0.602	5.04434	2.25125	2.1058		324.02	21.0233	17.4467	3.57667	20.4467	18.575	1.87167	3.26029	1.45504	0.765816
PLATE 2	255	A4	318.15	20.47		324.15	21.0833	17.2967	3.78667	21.2667	18.39	2.87667	1.87905	0.838603	-0.271624		324.03	21.8267	18.845	2.98167	20.4467	18.575	1.87167	2.15846	0.963302	-0.0617611
PLATE 2	255	A5	318.15	20.41		324.16	22.485	18.575	3.91	21.2667	18.39	2.87667	2.04675	0.913447	-0.145665		324.04	22.3967	18.5467	3.85	20.4467	18.575	1.87167	3.94038	1.75856	1.27662
PLATE 2	255	A6	318.15	19.83		MEAN							5.89158	2.62937	2.74216		MEAN							3.45142	1.54034	0.909375
PLATE 2	255	B4	318.16	21.67		S.E.M.							1.3289	0.593078	0.998127		S.E.M.							0.422752	0.188671	0.317525
PLATE 2	255	B5	318.16	20.94		OUTLIER							16.3975	7.31806	10.633		OUTLIER							6.79357	3.03192	3.41963
PLATE 2	255	B6	318.16	22.64
PLATE 2	255	C4	318.17	21.94		LEGEND:
PLATE 2	255	C5	318.17	21.44			OUTLIER REMOVED
PLATE 2	255	C6	318.17	21.74			DATA UNUSABLE
PLATE 2	255	D4	318.18	21.1
PLATE 2	255	D5	318.18	21.77
PLATE 2	255	D6	318.18	22.69
PLATE 2	255	E4	318.19	21.6
PLATE 2	255	E5	318.19	21.96
PLATE 2	255	E6	318.19	21.4
PLATE 2	255	F4	318.2	22.44
PLATE 2	255	F5	318.2	21.38
PLATE 2	255	F6	318.2	20.83
PLATE 2	255	G4	318.21	21.3
PLATE 2	255	G5	318.21	18.8
PLATE 2	255	G6	318.21	20.91
PLATE 2	255	H4	318.22	21.65
PLATE 2	255	H5	318.22	22.61
PLATE 2	255	H6	318.22	19.94
PLATE 2	255	I4	318.23	21.31
PLATE 2	255	I5	318.23	20.37
PLATE 2	255	I6	318.23	21
PLATE 2	255	J4	318.24	23.28
PLATE 2	255	J5	318.24	20.71
PLATE 2	255	J6	318.24	22.78
PLATE 2	255	K4	318.25	21.43
PLATE 2	255	K5	318.25	21.36
PLATE 2	255	K6	318.25	20.91
PLATE 2	255	L4	318.26	21.79
PLATE 2	255	L5	318.26	22.38
PLATE 2	255	L6	318.26	23.33
PLATE 2	255	M4	318.27	22.6
PLATE 2	255	M5	318.27	21.57
PLATE 2	255	M6	318.27	21.05
PLATE 2	255	N4	318.28	20.79
PLATE 2	255	N5	318.28	21.29
PLATE 2	255	N6	318.28	21.96
PLATE 2	32768	O4	POOL	19.96
PLATE 2	32768	O5	POOL	20.29
PLATE 2	32768	O6	POOL	19.96
PLATE 2	32768	P4	POOL	20.77
PLATE 2	32768	P5	POOL	20.32
PLATE 2	32768	P6	POOL	20.66
PLATE 3	255	A4	318.3	22.25
PLATE 3	255	A5	318.3	23.04
PLATE 3	255	A6	318.3	20.95
PLATE 3	255	B4	318.31	23.22
PLATE 3	255	B5	318.31	22.38
PLATE 3	255	B6	318.31	22.28
PLATE 3	255	C4	318.32	23.42
PLATE 3	255	C5	318.32	21.97
PLATE 3	255	C6	318.32	21.76
PLATE 3	255	D4	318.33	21.92
PLATE 3	255	D5	318.33	20.74
PLATE 3	255	D6	318.33	21.72
PLATE 3	255	E4	318.34	19.97
PLATE 3	255	E5	318.34	18.35
PLATE 3	255	E6	318.34	17.85
PLATE 3	255	F4	318.35	22.04
PLATE 3	255	F5	318.35	21.7
PLATE 3	255	F6	318.35	22.5
PLATE 3	255	G4	318.36	21.47
PLATE 3	255	G5	318.36	22.6
PLATE 3	255	G6	318.36	20.95
PLATE 3	255	H4	320.07	24.51
PLATE 3	255	H5	320.07	22.89
PLATE 3	255	H6	320.07	21.42
PLATE 3	255	I4	320.08	23.23
PLATE 3	255	I5	320.08	24.44
PLATE 3	255	I6	320.08	23
PLATE 3	255	J4	320.09	21.67
PLATE 3	255	J5	320.09	20.88
PLATE 3	255	J6	320.09	20.47
PLATE 3	255	K4	324.01	21.93
PLATE 3	255	K5	324.01	18.64
PLATE 3	255	K6	324.01	21.57
PLATE 3	255	L4	324.02	21.25
PLATE 3	255	L5	324.02	20.37
PLATE 3	255	L6	324.02	21.45
PLATE 3	255	M4	324.03	21.92
PLATE 3	255	M5	324.03	21.73
PLATE 3	255	M6	324.03	21.83
PLATE 3	255	N4	324.04	22.29
PLATE 3	255	N5	324.04	22.41
PLATE 3	255	N6	324.04	22.49
PLATE 3	32768	O4	POOL	21.67
PLATE 3	32768	O5	POOL	20.56
PLATE 3	32768	O6	POOL	20.44
PLATE 3	32768	P4	POOL	20.34
PLATE 3	8388736	P5	NTC
PLATE 3	8388736	P6	NTC
PLATE 4	255	A4	324.19	23.97
PLATE 4	255	A5	324.19	23.29
PLATE 4	255	A6	324.19	24.33
PLATE 4	255	B4	324.06	23.31
PLATE 4	255	B5	324.06	23.61
PLATE 4	255	B6	324.06	23.39
PLATE 4	255	C4	324.07	22.91
PLATE 4	255	C5	324.07	21.66
PLATE 4	255	C6	324.07	21.77
PLATE 4	255	D4	324.08	22.72
PLATE 4	255	D5	324.08	24.76
PLATE 4	255	D6	324.08	24.95
PLATE 4	255	E4	324.09	21.64
PLATE 4	255	E5	324.09	21.51
PLATE 4	255	E6	324.09	21.67
PLATE 4	255	F4	324.1	21.86
PLATE 4	255	F5	324.1	21.53
PLATE 4	255	F6	324.1	22.45
PLATE 4	255	G4	324.11	21.98
PLATE 4	255	G5	324.11	21.82
PLATE 4	255	G6	324.11	22.77
PLATE 4	255	H4	324.12	21.46
PLATE 4	255	H5	324.12	21.3
PLATE 4	255	H6	324.12	21.5
PLATE 4	255	I4	324.13	22.66
PLATE 4	255	I5	324.13	23.45
PLATE 4	255	I6	324.13	23.85
PLATE 4	255	J4	324.14	23.66
PLATE 4	255	J5	324.14	22.52
PLATE 4	255	J6	324.14	21.39
PLATE 4	255	K4	324.15	21.73
PLATE 4	255	K5	324.15	20.76
PLATE 4	255	K6	324.15	20.76
PLATE 4	255	L4	324.16	22.25
PLATE 4	255	L5	324.16	22.72
PLATE 4	255	L6	324.16	23.77
PLATE 4	255	M4	324.17	22.57
PLATE 4	255	M5	324.17	22.43
PLATE 4	255	M6	324.17	21.81
PLATE 4	255	N4	324.18	23.91
PLATE 4	255	N5	324.18	21.54
PLATE 4	255	N6	324.18	23.43
PLATE 4	32768	O4	POOL	20.77
PLATE 4	32768	O5	POOL	21.4
PLATE 4	32768	O6	POOL	21.63
PLATE 4	8388736	P4	NTC
PLATE 4	8388736	P5	NTC	37
PLATE 4	8388736	P6	NTC	40.32
PLATE 6	255	A4	324.2	22.42
PLATE 6	255	A5	324.2	22.76
PLATE 6	255	A6	324.2	23.82
PLATE 6	255	B4	324.21	21.84
PLATE 6	255	B5	324.21	21.44
PLATE 6	255	B6	324.21	21.72
PLATE 6	255	C4	324.22	20.96
PLATE 6	255	C5	324.22	21.87
PLATE 6	255	C6	324.22	21.68
PLATE 6	255	D4	324.23	21.62
PLATE 6	255	D5	324.23	21.66
PLATE 6	255	D6	324.23	21.74
PLATE 6	8388736	E4	NTC
PLATE 6	8388736	E5	NTC
PLATE 6	8388736	E6	NTC
PLATE 6	32768	F4	POOL	19.78
PLATE 6	32768	F5	POOL	19.99
PLATE 6	32768	F6	POOL	19.98
PLATE 6	32768	G4	POOL	22.5
PLATE 6	32768	G5	POOL	20.37
PLATE 6	8388736	G6	NTC
PLATE 6	255	M1	318.3	21.99
PLATE 6	255	M2	318.3	21.6
PLATE 6	255	M3	318.3	20.4
PLATE 6	255	N1	320.07	21.53
PLATE 6	255	N2	320.07	22.46
PLATE 6	255	N3	320.07	21.75
PLATE 6	255	O1	324.08	22.4
PLATE 6	255	O2	324.08	21.51
PLATE 6	255	O3	324.08	21.71
PLATE 6	255	P1	324.14	21.44
PLATE 6	255	P2	324.14	20.89
PLATE 6	255	P3	324.14	20.96
PLATE 7	8388736	A1	NTC
PLATE 7	8388736	A2	NTC
PLATE 7	8388736	A3	NTC
PLATE 7	255	B1	318.3	21.98
PLATE 7	255	B2	318.3	22.29
PLATE 7	255	B3	318.3	22.36
PLATE 7	255	C1	318.34	21.8
PLATE 7	255	C2	318.34	20.44
PLATE 7	255	C3	318.34	19.79
PLATE 7	255	D1	320.07	22.84
PLATE 7	255	D2	320.07	22.54
PLATE 7	255	D3	320.07	22.66
PLATE 7	255	E1	324.2	22.44
PLATE 7	255	E2	324.2	22.7
PLATE 7	255	E3	324.2	23.22
PLATE 7	255	F1	324.21	22.52
PLATE 7	255	F2	324.21	22.58
PLATE 7	255	F3	324.21	22.42
PLATE 7	255	G1	324.22	21.66
PLATE 7	255	G2	324.22	21.9
PLATE 7	255	G3	324.22	23.76
PLATE 7	32768	H1	POOL	21.64
PLATE 7	32768	H2	POOL	21.85
PLATE 7	32768	H3	POOL	21.38
PLATE 7	32768	I1	POOL	21.57
PLATE 7	32768	I2	POOL	21.49
PLATE 7	32768	I3	NTC

## Sheet: CX3CR1_A_10_14
PLATE		WELL	ANIMAL ID	RAW Cp VALUE
PLATE 1	255	A7	318.01	24.26		qPCR, CONTROL MALE											qPCR, CONTROL FEMALE											SUMMARY, CX3CR1_A_10_14
PLATE 1	255	A8	318.01	25.83			SAMPLE			CALIBRATOR			DELTA DELTA Cp	STANDARD	Z SCORE			SAMPLE			CALIBRATOR			DELTA DELTA Cp	STANDARD	Z SCORE			UNSTRESSED	SEM	ACUTE	SEM	CHRONIC	SEM
PLATE 1	255	A9	318.01	24.8		ANIMAL ID	Cp AVERAGE	REFERENCE	DELTA Cp	Cp AVERAGE	REFERENCE	DELTA Cp					ANIMAL ID	Cp AVERAGE	REFERENCE	DELTA Cp	Cp AVERAGE	REFERENCE	DELTA Cp
PLATE 1	255	B7	318.02	22.33		318.13	22.7133	18.7633	3.95	22.8175	19.2675	3.55	1.31951	0.566989	-0.553453		318.25	23.9967	19.3533	4.64333	23.4433	17.7633	5.68	0.487452	0.209457	-1.01043		MALE	2.32722	0.525612	0.998857	0.140048	3.11348	0.705728
PLATE 1	255	B8	318.02	22.67		318.14	22.23	18.7	3.53	22.8175	19.2675	3.55	0.986233	0.423781	-0.736494		318.26	24.6833	18.455	6.22833	23.4433	17.7633	5.68	1.4624	0.628387	-0.474977		FEMALE	1.47233	0.320428	2.67702	0.487868	2.34203	0.465961
PLATE 1	255	B9	318.02	22.2		318.15	22.36	17.1667	5.19333	23.4433	17.7633	5.68	0.713672	0.306663	-0.886189		318.27	24.4133	18.8367	5.57667	23.4433	17.7633	5.68	0.93088	0.399996	-0.766895
PLATE 1	255	C7	318.03	23.71		318.16	23.6967	17.6667	6.03	23.4433	17.7633	5.68	1.27456	0.547675	-0.578139		318.28	23.5233	17.7133	5.81	23.4433	17.7633	5.68	1.09429	0.470215	-0.677145
PLATE 1	255	C8	318.03	24.35		318.17	24.3733	19.67	4.70333	23.4433	17.7633	5.68	0.508152	0.218352	-0.999064		318.29
PLATE 1	255	C9	318.03	23.87		318.18	23.85	17.8567	5.99333	23.4433	17.7633	5.68	1.24258	0.533931	-0.595706		318.3	24.1133	18.31	5.80333	24.132	18.105	6.027	0.856386	0.367987	-0.807808
PLATE 1	255	D7	318.04	26.38		320.07	24.6067	18.0667	6.54	23.75	18.575	5.175	2.57576	1.1068	0.136504		324.09	23.585	18.585	5	23.375	18.39	4.985	1.01045	0.434188	-0.723193
PLATE 1	255	D8	318.04	24.77		320.08	26.92	19.7967	7.12333	23.75	18.575	5.175	3.85928	1.65832	0.841436		324.1	25.08	18.2633	6.81667	23.375	18.39	4.985	3.55948	1.5295	0.676779
PLATE 1	255	D9	318.04	24.51		320.09	24.41	18.2067	6.20333	23.75	18.575	5.175	2.03967	0.876439	-0.15793		324.11	23.95	18.5167	5.43333	23.375	18.39	4.985	1.36446	0.586306	-0.528763
PLATE 1	255	E7	318.05	24.46		324.21	24.3267	18.2067	6.12	22.995	19.428	3.567	5.86853	2.52169	1.94495		324.12	24.3333	18.035	6.29833	23.375	18.39	4.985	2.48515	1.06786	0.0867381
PLATE 1	255	E8	318.05	23.32		324.22	23.9033	17.8667	6.03667	22.995	19.428	3.567	5.53916	2.38016	1.76405
PLATE 1	255	E9	318.05	22.97		324.23	23.38	18.8133	4.56667	22.995	19.428	3.567	1.99954	0.859196	-0.179969
PLATE 1	255	F7	318.06	24.98		324.24
PLATE 1	255	F8	318.06	23.92		MEAN							2.32722	1	-1.78098e-16		MEAN							1.47233	0.632655	-0.469522
PLATE 1	255	F9	318.06	23.43		S.E.M.							0.525612	0.225854	0.288675		S.E.M.							0.320428	0.137687	0.175984
PLATE 1	255	G7	318.07	24.79		OUTLIER							6.87915	2.95595	2.5		OUTLIER							3.39489	1.66531	0.850362
PLATE 1	255	G8	318.07	22.55
PLATE 1	255	G9	318.07	23.74		qPCR, ACUTE MALE											qPCR, ACUTE FEMALE
PLATE 1	255	H7	318.08	24.73			SAMPLE			CALIBRATOR			DELTA DELTA Cp	STANDARD	Z SCORE			SAMPLE			CALIBRATOR			DELTA DELTA Cp	STANDARD	Z SCORE
PLATE 1	255	H8	318.08	24.37		ANIMAL ID	Cp AVERAGE	REFERENCE	DELTA Cp	Cp AVERAGE	REFERENCE	DELTA Cp					ANIMAL ID	Cp AVERAGE	REFERENCE	DELTA Cp	Cp AVERAGE	REFERENCE	DELTA Cp
PLATE 1	255	H9	318.08	22.86		318.19	23.5267	17.4567	6.07	23.4433	17.7633	5.68	1.31039	0.563072	-0.558459		318.31	24.645	18.07	6.575	23.75	18.575	5.175	2.63902	1.13398	0.171244		SUMMARY, CX3CR1_A STANDARD
PLATE 1	255	I7	318.09	23.76		318.2	24.3133	18.8367	5.47667	23.4433	17.7633	5.68	0.868541	0.37321	-0.801132		318.32	24.6667	17.42	7.24667	23.75	18.575	5.175	4.20372	1.80633	1.03061			UNSTRESSED	SEM	ACUTE	SEM	CHRONIC	SEM
PLATE 1	255	I8	318.09	21.64		318.21	24.7367	18.935	5.80167	23.4433	17.7633	5.68	1.08799	0.467507	-0.680607		318.33	25.19	17.5633	7.62667	23.75	18.575	5.175	5.47048	2.35065	1.72633
PLATE 1	255	I9	318.09	23.66		318.22	24.05	18.3	5.75	23.4433	17.7633	5.68	1.04972	0.45106	-0.701627		318.34	21.8667	16.83	5.03667	23.75	18.575	5.175	0.908568	0.390409	-0.779149		MALE	1	0.225854	0.429206	0.0601784	1.33785	0.303249
PLATE 1	255	J7	318.1	23.71		318.23	22.9067	17.8867	5.02	23.4433	17.7633	5.68	0.632878	0.271946	-0.930562		318.35	24.16	18.28	5.88	23.75	18.575	5.175	1.63014	0.700469	-0.382846		FEMALE	0.632655	0.137687	1.15031	0.209635	1.00636	0.200222
PLATE 1	255	J8	318.1	23.76		318.24	24.71	19.2767	5.43333	23.4433	17.7633	5.68	0.842842	0.362167	-0.815247		318.36	24.855	18.2633	6.59167	23.75	18.575	5.175	2.66968	1.14715	0.188085
PLATE 1	255	J9	318.1	23.56		324.17	22.995	18.8033	4.19167	23.375	18.39	4.985	0.577009	0.247939	-0.961247		324.06	25.0967	18.5233	6.57333	24.132	18.105	6.027	1.46037	0.627517	-0.47609
PLATE 1	255	K7	318.11	23.49		324.18	22.92	18.095	4.825	23.375	18.39	4.985	0.895025	0.38459	-0.786587		324.07	24.4767	18.6767	5.8	23.375	18.39	4.985	1.7593	0.755965	-0.311913
PLATE 1	255	K8	318.11	23.95		324.19	24.7433	20.12	4.62333	22.995	19.428	3.567	2.07964	0.893615	-0.135976		324.08	23.895	17.165	6.73	23.375	18.39	4.985	3.35195	1.44032	0.562799
PLATE 1	255	K9	318.11	22.61		324.2	23.9567	18.5633	5.39333	24.132	18.105	6.027	0.644536	0.276955	-0.92416
PLATE 1	255	L7	318.12	23.64		MEAN							0.998857	0.429206	-0.72956		MEAN							2.67702	1.15031	0.192119
PLATE 1	255	L8	318.12	22.91		S.E.M.							0.140048	0.0601784	0.076917		S.E.M.							0.487868	0.209635	0.267945
PLATE 1	255	L9	318.12	23.65		OUTLIER							2.10604	0.904958	-0.121478		OUTLIER							6.33603	2.72257	2.20171
PLATE 1	255	M7	318.13	22.94
PLATE 1	255	M8	318.13	22.66		qPCR, CHRONIC MALE											qPCR, CHRONIC FEMALE
PLATE 1	255	M9	318.13	22.54			SAMPLE			CALIBRATOR			DELTA DELTA Cp	STANDARD	Z SCORE			SAMPLE			CALIBRATOR			DELTA DELTA Cp	STANDARD	Z SCORE
PLATE 1	255	N7	318.14	22.33		ANIMAL ID	Cp AVERAGE	REFERENCE	DELTA Cp	Cp AVERAGE	REFERENCE	DELTA Cp					ANIMAL ID	Cp AVERAGE	REFERENCE	DELTA Cp	Cp AVERAGE	REFERENCE	DELTA Cp
PLATE 1	255	N8	318.14	22.02		318.01	23.885	17.3933	6.49167	22.995	19.428	3.567	7.59298	3.26268	2.89205		318.07	22.5433	16.97	5.57333	22.995	19.428	3.567	4.0176	1.72635	0.928385
PLATE 1	255	N9	318.14	22.34		318.02	22.4	16.3233	6.07667	22.8175	19.2675	3.55	5.76239	2.47608	1.88665		318.08	24.55	18.8167	5.73333	22.8175	19.2675	3.55	4.54202	1.95169	1.21641
PLATE 1	32768	O7	POOL	22.83		318.03	23.9767	19.9967	3.98	22.8175	19.2675	3.55	1.34723	0.578902	-0.538226		318.09	23.71	17.9467	5.76333	22.8175	19.2675	3.55	4.63746	1.9927	1.26882
PLATE 1	32768	O8	POOL	22.74		318.04	24.64	19.48	5.16	22.8175	19.2675	3.55	3.05252	1.31166	0.398346		318.1	23.6767	19.47	4.20667	22.8175	19.2675	3.55	1.57644	0.67739	-0.412344
PLATE 1	32768	O9	POOL	23.03		318.05	23.145	18.635	4.51	22.8175	19.2675	3.55	1.94531	0.835894	-0.209752		318.11	23.35	19.2267	4.12333	22.8175	19.2675	3.55	1.48796	0.639371	-0.460938
PLATE 1	32768	P7	POOL	22.67		318.06	23.675	18.0567	5.61833	22.8175	19.2675	3.55	4.19402	1.80216	1.02528		318.12	23.4	18.7967	4.60333	22.8175	19.2675	3.55	2.07532	0.891759	-0.138348
PLATE 1	8388736	P8	NTC			324.13	25.71	18.8967	6.81333	23.375	18.39	4.985	3.55127	1.52597	0.672267		324.01	23.34	18.2867	5.05333	23.75	18.575	5.175	0.919125	0.394946	-0.773351
PLATE 1	8388736	P9	NTC	40.5		324.14	22.37	17.5133	4.85667	23.375	18.39	4.985	0.914888	0.393125	-0.775678		324.02	22.96	17.4467	5.51333	23.75	18.575	5.175	1.2643	0.543264	-0.583777
PLATE 2	255	A7	318.15	22.35		324.15	21.65	17.2967	4.35333	23.375	18.39	4.985	0.64543	0.27734	-0.923669		324.03	23.9767	18.845	5.13167	23.75	18.575	5.175	0.97041	0.416983	-0.745184
PLATE 2	255	A8	318.15	22.16		324.16	24.65	18.575	6.075	23.375	18.39	4.985	2.12874	0.914714	-0.109009		324.04	24.67	18.5467	6.12333	23.75	18.575	5.175	1.92964	0.829162	-0.218357
PLATE 2	255	A9	318.15	22.57		MEAN							3.11348	1.33785	0.431826		MEAN							2.34203	1.00636	0.00813134
PLATE 2	255	B7	318.16	23.54		S.E.M.							0.705728	0.303249	0.387598		S.E.M.							0.465961	0.200222	0.255914
PLATE 2	255	B8	318.16	23.47		OUTLIER							8.69274	3.73525	3.49606		OUTLIER							6.02577	2.58926	2.03131
PLATE 2	255	B9	318.16	24.08
PLATE 2	255	C7	318.17	24.14		LEGEND:
PLATE 2	255	C8	318.17	24.56			OUTLIER REMOVED
PLATE 2	255	C9	318.17	24.42			DATA UNUSABLE
PLATE 2	255	D7	318.18	23.81
PLATE 2	255	D8	318.18	23.43
PLATE 2	255	D9	318.18	24.31
PLATE 2	255	E7	318.19	24.28
PLATE 2	255	E8	318.19	22.74
PLATE 2	255	E9	318.19	23.56
PLATE 2	255	F7	318.2	24.59
PLATE 2	255	F8	318.2	24.44
PLATE 2	255	F9	318.2	23.91
PLATE 2	255	G7	318.21	25.39
PLATE 2	255	G8	318.21	24.23
PLATE 2	255	G9	318.21	24.59
PLATE 2	255	H7	318.22	23.52
PLATE 2	255	H8	318.22	24.78
PLATE 2	255	H9	318.22	23.85
PLATE 2	255	I7	318.23	22.87
PLATE 2	255	I8	318.23	22.35
PLATE 2	255	I9	318.23	23.5
PLATE 2	255	J7	318.24	24.73
PLATE 2	255	J8	318.24	24.48
PLATE 2	255	J9	318.24	24.92
PLATE 2	255	K7	318.25	23.94
PLATE 2	255	K8	318.25	24.16
PLATE 2	255	K9	318.25	23.89
PLATE 2	255	L7	318.26	24.66
PLATE 2	255	L8	318.26	24.52
PLATE 2	255	L9	318.26	24.87
PLATE 2	255	M7	318.27	24.2
PLATE 2	255	M8	318.27	24.96
PLATE 2	255	M9	318.27	24.08
PLATE 2	255	N7	318.28	23.73
PLATE 2	255	N8	318.28	23.72
PLATE 2	255	N9	318.28	23.12
PLATE 2	32768	O7	POOL	23.57
PLATE 2	32768	O8	POOL	23.15
PLATE 2	32768	O9	POOL	23.61
PLATE 2	32768	P7	POOL	24.41
PLATE 2	32768	P8	POOL	25.21
PLATE 2	8388736	P9	NTC	36.05
PLATE 3	255	A7	318.3	24.32
PLATE 3	255	A8	318.3	23.76
PLATE 3	255	A9	318.3	25.63
PLATE 3	255	B7	318.31	24.8
PLATE 3	255	B8	318.31	26.16
PLATE 3	255	B9	318.31	24.49
PLATE 3	255	C7	318.32	24.65
PLATE 3	255	C8	318.32	24.49
PLATE 3	255	C9	318.32	24.86
PLATE 3	255	D7	318.33	24.88
PLATE 3	255	D8	318.33	25.5
PLATE 3	255	D9	318.33	23.82
PLATE 3	255	E7	318.34	21.95
PLATE 3	255	E8	318.34	21.83
PLATE 3	255	E9	318.34	21.82
PLATE 3	255	F7	318.35	23.98
PLATE 3	255	F8	318.35	24.72
PLATE 3	255	F9	318.35	23.78
PLATE 3	255	G7	318.36	24.75
PLATE 3	255	G8	318.36	23.41
PLATE 3	255	G9	318.36	24.96
PLATE 3	255	H7	320.07	25.12
PLATE 3	255	H8	320.07	23.89
PLATE 3	255	H9	320.07	24.81
PLATE 3	255	I7	320.08	26.79
PLATE 3	255	I8	320.08	27.17
PLATE 3	255	I9	320.08	26.8
PLATE 3	255	J7	320.09	24.54
PLATE 3	255	J8	320.09	24.86
PLATE 3	255	J9	320.09	23.83
PLATE 3	255	K7	324.01	23.51
PLATE 3	255	K8	324.01	23.36
PLATE 3	255	K9	324.01	23.15
PLATE 3	255	L7	324.02	22.6
PLATE 3	255	L8	324.02	22.66
PLATE 3	255	L9	324.02	23.62
PLATE 3	255	M7	324.03	23.91
PLATE 3	255	M8	324.03	24.53
PLATE 3	255	M9	324.03	23.49
PLATE 3	255	N7	324.04	24.73
PLATE 3	255	N8	324.04	25.46
PLATE 3	255	N9	324.04	23.82
PLATE 3	32768	O7	POOL	24.54
PLATE 3	32768	O8	POOL	22.91
PLATE 3	32768	O9	POOL	23.63
PLATE 3	32768	P7	POOL	23.92
PLATE 3	8388736	P8	NTC
PLATE 3	8388736	P9	NTC
PLATE 4	255	A7	324.19	24.85
PLATE 4	255	A8	324.19	24.46
PLATE 4	255	A9	324.19	26.23
PLATE 4	255	B7	324.06	24.72
PLATE 4	255	B8	324.06	25.77
PLATE 4	255	B9	324.06	25.87
PLATE 4	255	C7	324.07	24.4
PLATE 4	255	C8	324.07	24.66
PLATE 4	255	C9	324.07	24.37
PLATE 4	255	D7	324.08	24.13
PLATE 4	255	D8	324.08	26.37
PLATE 4	255	D9	324.08	23.66
PLATE 4	255	E7	324.09	24.82
PLATE 4	255	E8	324.09	23.79
PLATE 4	255	E9	324.09	23.38
PLATE 4	255	F7	324.1	24.57
PLATE 4	255	F8	324.1	25.15
PLATE 4	255	F9	324.1	25.52
PLATE 4	255	G7	324.11	23.82
PLATE 4	255	G8	324.11	23.61
PLATE 4	255	G9	324.11	24.42
PLATE 4	255	H7	324.12	24.38
PLATE 4	255	H8	324.12	24.7
PLATE 4	255	H9	324.12	23.92
PLATE 4	255	I7	324.13	25.21
PLATE 4	255	I8	324.13	25.92
PLATE 4	255	I9	324.13	26
PLATE 4	255	J7	324.14	22.75
PLATE 4	255	J8	324.14	21.99
PLATE 4	255	J9	324.14	23.96
PLATE 4	255	K7	324.15	21.77
PLATE 4	255	K8	324.15	21.68
PLATE 4	255	K9	324.15	21.5
PLATE 4	255	L7	324.16	22.22
PLATE 4	255	L8	324.16	24.96
PLATE 4	255	L9	324.16	24.34
PLATE 4	255	M7	324.17	17.26
PLATE 4	255	M8	324.17	23.18
PLATE 4	255	M9	324.17	22.81
PLATE 4	255	N7	324.18	22.64
PLATE 4	255	N8	324.18	24.64
PLATE 4	255	N9	324.18	23.2
PLATE 4	32768	O7	POOL	27.91
PLATE 4	32768	O8	POOL	23.9
PLATE 4	32768	O9	POOL	22.85
PLATE 4	8388736	P7	NTC
PLATE 4	8388736	P8	NTC	42.84
PLATE 4	8388736	P9	NTC
PLATE 6	255	A7	324.2	23.46
PLATE 6	255	A8	324.2	25.56
PLATE 6	255	A9	324.2	25.28
PLATE 6	255	B7	324.21	24.39
PLATE 6	255	B8	324.21	24.36
PLATE 6	255	B9	324.21	24.23
PLATE 6	255	C7	324.22	24.86
PLATE 6	255	C8	324.22	23.86
PLATE 6	255	C9	324.22	22.99
PLATE 6	255	D7	324.23	24.74
PLATE 6	255	D8	324.23	23.19
PLATE 6	255	D9	324.23	23.57
PLATE 6	8388736	E7	NTC	40.12
PLATE 6	8388736	E8	NTC	39.96
PLATE 6	8388736	E9	NTC
PLATE 6	32768	F7	POOL	22.91
PLATE 6	32768	F8	POOL	23.61
PLATE 6	32768	F9	POOL	22.64
PLATE 6	32768	G7	POOL	24.42
PLATE 6	32768	G8	POOL	22.82
PLATE 6	8388736	G9	NTC
PLATE 6	255	I4	318.01	23.54
PLATE 6	255	I5	318.01	24.23
PLATE 6	255	I6	318.01	25.57
PLATE 6	255	J4	318.07	22.56
PLATE 6	255	J5	318.07	22.51
PLATE 6	255	J6	318.07	22.56
PLATE 6	255	K4	318.3	23.76
PLATE 6	255	K5	318.3	23.8
PLATE 6	255	K6	318.3	23.7
PLATE 6	255	L4	324.06	24.91
PLATE 6	255	L5	324.06	24.64
PLATE 6	255	L6	324.06	24.92
PLATE 6	255	M4	324.19	24.3
PLATE 6	255	M5	324.19	24.71
PLATE 6	255	M6	324.19	25.22
PLATE 7	8388736	F7	NTC
PLATE 7	8388736	F8	NTC
PLATE 7	8388736	F9	NTC
PLATE 7	255	G7	318.3	23.85
PLATE 7	255	G8	318.3	23.97
PLATE 7	255	G9	318.3	24.52
PLATE 7	255	H7	324.06	25.43
PLATE 7	255	H8	324.06	24.9
PLATE 7	255	H9	324.06	24.96
PLATE 7	255	I7	324.2	24.11
PLATE 7	255	I8	324.2	23.42
PLATE 7	255	I9	324.2	24.34
PLATE 7	32768	J7	POOL	24.31
PLATE 7	32768	J8	POOL	23.98
PLATE 7	32768	J9	POOL	23.77
PLATE 7	32768	K7	POOL	24.29
PLATE 7	32768	K8	POOL	24.31
PLATE 7	32768	K9	NTC

## Sheet: CD200_A
PLATE		WELL	ANIMAL ID	RAW Cp VALUE
PLATE 1	255	A16	318.01	21.63		qPCR, CONTROL MALE											qPCR, CONTROL FEMALE											SUMMARY, CD200_A
PLATE 1	255	A17	318.01	21.46			SAMPLE			CALIBRATOR			DELTA DELTA Cp	STANDARD	Z SCORE			SAMPLE			CALIBRATOR			DELTA DELTA Cp	STANDARD	Z SCORE			UNSTRESSED	SEM	ACUTE	SEM	CHRONIC	SEM
PLATE 1	255	A18	318.01	21.39		ANIMAL ID	Cp AVERAGE	REFERENCE	DELTA Cp	Cp AVERAGE	REFERENCE	DELTA Cp					ANIMAL ID	Cp AVERAGE	REFERENCE	DELTA Cp	Cp AVERAGE	REFERENCE	DELTA Cp
PLATE 1	255	B16	318.02	19.61		318.13	21.0833	18.7633	2.32	20.2	19.2675	0.9325	2.61625	1.91532	1.95932		318.25	21.69	19.3533	2.33667	20.258	17.7633	2.49467	0.896267	0.656146	-0.736043		MALE	1.36596	0.184212	1.66698	0.277287	3.56794	0.872116
PLATE 1	255	B17	318.02	20.18		318.14	20.37	18.7	1.67	20.2	19.2675	0.9325	1.66728	1.2206	0.472207		318.26	21.8333	18.455	3.37833	20.258	17.7633	2.49467	1.84506	1.35075	0.750794		FEMALE	1.49814	0.209393	2.86437	0.690051	2.58624	0.457199
PLATE 1	255	B18	318.02	20.52		318.15	20.52	17.1667	3.35333	20.258	17.7633	2.49467	1.81336	1.32754	0.701122		318.27	22.2367	18.8367	3.4	20.258	17.7633	2.49467	1.87298	1.37118	0.794545
PLATE 1	255	C16	318.03	21.67		318.16	21.0967	17.6667	3.43	20.258	17.7633	2.49467	1.91233	1.4	0.856218		318.28	20.535	17.7133	2.82167	20.258	17.7633	2.49467	1.2544	0.918333	-0.174814
PLATE 1	255	C17	318.03	22.42		318.17	22.6033	19.67	2.93333	20.258	17.7633	2.49467	1.35535	0.992236	-0.0166186		318.29
PLATE 1	255	C18	318.03	22.85		318.18	20.44	17.8567	2.58333	20.258	17.7633	2.49467	1.06339	0.778493	-0.474151		318.3	21.4967	18.31	3.18667	19.8983	18.105	1.79333	2.62685	1.92308	1.97593
PLATE 1	255	D16	318.04	22.29		320.07	21.0533	18.0667	2.98667	20.76	18.575	2.185	1.74311	1.27611	0.591038		324.09	20.4433	18.585	1.85833	20.395	18.39	2.005	0.903335	0.661321	-0.724966
PLATE 1	255	D17	318.04	21.89		320.08	20.6333	19.7967	0.836667	20.76	18.575	2.185	0.392746	0.287524	-1.5251		324.1	20.79	18.2633	2.52667	20.395	18.39	2.005	1.43561	1.05099	0.109158
PLATE 1	255	D18	318.04	21.63		320.09	19.175	18.2067	0.968333	20.76	18.575	2.185	0.430276	0.315	-1.46629		324.11	21.485	18.5167	2.96833	20.395	18.39	2.005	1.94981	1.42743	0.914948
PLATE 1	255	E16	318.05	22		324.21	21.0567	18.7933	2.26333	19.8983	18.105	1.79333	1.38511	1.01402	0.0300152		324.12	19.5233	18.035	1.48833	20.395	18.39	2.005	0.698985	0.511719	-1.0452
PLATE 1	255	E17	318.05	22.97		324.22	20.9	18.9967	1.90333	19.8983	18.105	1.79333	1.07923	0.79009	-0.449326
PLATE 1	255	E18	318.05	21.98		324.23	20.6333	18.94	1.69333	19.8983	18.105	1.79333	0.933033	0.683062	-0.678427
PLATE 1	255	F16	318.06	22.24		324.24
PLATE 1	255	F17	318.06	21.53		MEAN							1.36596	1	-2.12793e-16		MEAN							1.49814	1.09677	0.20715
PLATE 1	255	F18	318.06	20.6		S.E.M.							0.184212	0.134859	0.288675		S.E.M.							0.209393	0.153294	0.328136
PLATE 1	255	G16	318.07	19.62		OUTLIER							2.96128	2.16791	2.5		OUTLIER							3.06859	2.24648	2.66817
PLATE 1	255	G17	318.07	21.32
PLATE 1	255	G18	318.07	21.28		qPCR, ACUTE MALE											qPCR, ACUTE FEMALE
PLATE 1	255	H16	318.08	21.93			SAMPLE			CALIBRATOR			DELTA DELTA Cp	STANDARD	Z SCORE			SAMPLE			CALIBRATOR			DELTA DELTA Cp	STANDARD	Z SCORE
PLATE 1	255	H17	318.08	22.31		ANIMAL ID	Cp AVERAGE	REFERENCE	DELTA Cp	Cp AVERAGE	REFERENCE	DELTA Cp					ANIMAL ID	Cp AVERAGE	REFERENCE	DELTA Cp	Cp AVERAGE	REFERENCE	DELTA Cp
PLATE 1	255	H18	318.08	21.96		318.19	21.49	17.4567	4.03333	20.258	17.7633	2.49467	2.90526	2.12691	2.41222		318.31	22.4633	18.07	4.39333	20.76	18.575	2.185	4.62141	3.38328	5.10157		SUMMARY, CD200_A STANDARD
PLATE 1	255	I16	318.09	20.65		318.2	21.555	18.8367	2.71833	20.258	17.7633	2.49467	1.1677	0.854857	-0.310688		318.32	22.08	17.42	4.66	20.76	18.575	2.185	5.55967	4.07017	6.57191			UNSTRESSED	SEM	ACUTE	SEM	CHRONIC	SEM
PLATE 1	255	I17	318.09	20.33		318.21	21.42	18.935	2.485	20.258	17.7633	2.49467	0.993322	0.727199	-0.583949		318.33	20.695	17.5633	3.13167	20.76	18.575	2.185	1.92741	1.41104	0.879852
PLATE 1	255	I18	318.09	19.83		318.22	20.3867	18.3	2.08667	20.258	17.7633	2.49467	0.753667	0.551751	-0.959508		318.34	19.5133	16.83	2.68333	20.76	18.575	2.185	1.41258	1.03413	0.073065		MALE	1	0.134859	1.22037	0.202998	2.61205	0.638466
PLATE 1	255	J16	318.1	21.98		318.23	20.0567	17.8867	2.17	20.258	17.7633	2.49467	0.798483	0.58456	-0.889278		318.35	20.45	18.28	2.17	20.76	18.575	2.185	0.989657	0.724516	-0.589693		FEMALE	1.09677	0.153294	2.09697	0.505178	1.89335	0.33471
PLATE 1	255	J17	318.1	22.38		318.24	21.8533	19.2767	2.57667	20.258	17.7633	2.49467	1.05848	0.774904	-0.481834		318.36	20.685	18.2633	2.42167	20.76	18.575	2.185	1.17827	0.862595	-0.294124
PLATE 1	255	J18	318.1	20.81		324.17	22.09	18.8033	3.28667	20.395	18.39	2.005	2.4312	1.77985	1.66932		324.06	21.2533	17.9333	3.32	20.395	18.39	2.005	2.48802	1.82145	1.75837
PLATE 1	255	K16	318.11	21.5		324.18	20.755	18.095	2.66	20.395	18.39	2.005	1.57462	1.15276	0.326988		324.07	21.04	18.6767	2.36333	20.395	18.39	2.005	1.28194	0.938496	-0.131654
PLATE 1	255	K17	318.11	21.49		324.19	21.8967	20.12	1.77667	19.5667	19.428	0.138667	3.11234	2.27851	2.73673		324.08	21.83	17.165	4.665	20.395	18.39	2.005	6.32033	4.62704	7.76392
PLATE 1	255	K18	318.11	20.93		324.2	21.2633	18.5633	2.7	19.8983	18.105	1.79333	1.87471	1.37245	0.797259
PLATE 1	255	L16	318.12	21.22		MEAN							1.66698	1.22037	0.471726		MEAN							2.86437	2.09697	2.34814
PLATE 1	255	L17	318.12	19.99		S.E.M.							0.277287	0.202998	0.434531		S.E.M.							0.690051	0.505178	1.08137
PLATE 1	255	L18	318.12	20.97		OUTLIER							3.85912	2.82522	3.907		OUTLIER							8.03975	5.88581	10.4584
PLATE 1	255	M16	318.13	20.84
PLATE 1	255	M17	318.13	21.6		qPCR, CHRONIC MALE											qPCR, CHRONIC FEMALE
PLATE 1	255	M18	318.13	20.81			SAMPLE			CALIBRATOR			DELTA DELTA Cp	STANDARD	Z SCORE			SAMPLE			CALIBRATOR			DELTA DELTA Cp	STANDARD	Z SCORE
PLATE 1	255	N16	318.14	20.66		ANIMAL ID	Cp AVERAGE	REFERENCE	DELTA Cp	Cp AVERAGE	REFERENCE	DELTA Cp					ANIMAL ID	Cp AVERAGE	REFERENCE	DELTA Cp	Cp AVERAGE	REFERENCE	DELTA Cp
PLATE 1	255	N17	318.14	19.78		318.01	21.4933	17.75	3.74333	20.2	19.2675	0.9325	7.0169	5.13699	8.8555		318.07	21.17	17.0567	4.11333	19.8983	18.105	1.79333	4.99332	3.65555	5.68439
PLATE 1	255	N18	318.14	20.67		318.02	20.1033	16.3233	3.78	20.2	19.2675	0.9325	7.19752	5.26922	9.13855		318.08	22.0667	18.8167	3.25	20.2	19.2675	0.9325	4.98468	3.64922	5.67084
PLATE 1	32768	O16	POOL	19.89		318.03	22.3133	19.9967	2.31667	20.2	19.2675	0.9325	2.61021	1.9109	1.94985		318.09	20.27	17.9467	2.32333	20.2	19.2675	0.9325	2.6223	1.91976	1.9688
PLATE 1	32768	O17	POOL	20.58		318.04	21.9367	19.48	2.45667	20.2	19.2675	0.9325	2.87621	2.10564	2.36669		318.1	22.18	19.47	2.71	20.2	19.2675	0.9325	3.42832	2.50983	3.23189
PLATE 1	32768	O18	POOL	19.71		318.05	22.3167	18.635	3.68167	20.2	19.2675	0.9325	6.72329	4.92204	8.39539		318.11	21.3067	19.2267	2.08	20.2	19.2675	0.9325	2.2153	1.62179	1.33099
PLATE 1	32768	P16	POOL	20.62		318.06	21.4567	18.0567	3.4	20.2	19.2675	0.9325	5.53085	4.04907	6.52673		318.12	20.7267	18.7967	1.93	20.2	19.2675	0.9325	1.99654	1.46164	0.988174
PLATE 1	8388736	P17	NTC	38.77		324.13	20.9267	18.8967	2.03	20.395	18.39	2.005	1.01748	0.744885	-0.546092		324.01	21.21	18.2867	2.92333	20.76	18.575	2.185	1.66825	1.2213	0.473716
PLATE 1	8388736	P18	NTC	41.88		324.14	19.7333	17.5133	2.22	20.395	18.39	2.005	1.1607	0.849737	-0.321647		324.02	20.445	17.4467	2.99833	20.76	18.575	2.185	1.75727	1.28647	0.613217
PLATE 2	255	A16	318.15	19.81		324.15	19.48	17.2967	2.18333	20.395	18.39	2.005	1.13158	0.828413	-0.367293		324.03	21.4467	18.845	2.60167	20.76	18.575	2.185	1.33484	0.97722	-0.0487615
PLATE 2	255	A17	318.15	20.91		324.16	19.31	18.575	0.735	20.395	18.39	2.005	0.41466	0.303567	-1.49076		324.04	20.5167	18.5467	1.97	20.76	18.575	2.185	0.861546	0.630728	-0.790453
PLATE 2	255	A18	318.15	20.84		MEAN							3.56794	2.61205	3.45069		MEAN							2.58624	1.89335	1.91228
PLATE 2	255	B16	318.16	20.78		S.E.M.							0.872116	0.638466	1.36668		S.E.M.							0.457199	0.33471	0.716469
PLATE 2	255	B17	318.16	20.93		OUTLIER							10.4626	7.65956	14.2552		OUTLIER							6.20071	4.53946	7.57646
PLATE 2	255	B18	318.16	21.58
PLATE 2	255	C16	318.17	22.61		LEGEND:
PLATE 2	255	C17	318.17	22.6			OUTLIER REMOVED
PLATE 2	255	C18	318.17	22.6			DATA UNUSABLE
PLATE 2	255	D16	318.18	20
PLATE 2	255	D17	318.18	20.88
PLATE 2	255	D18	318.18	20.44
PLATE 2	255	E16	318.19	21.54
PLATE 2	255	E17	318.19	21.54
PLATE 2	255	E18	318.19	21.39
PLATE 2	255	F16	318.2	22.66
PLATE 2	255	F17	318.2	21.5
PLATE 2	255	F18	318.2	21.61
PLATE 2	255	G16	318.21	20.73
PLATE 2	255	G17	318.21	21.93
PLATE 2	255	G18	318.21	21.6
PLATE 2	255	H16	318.22	20.15
PLATE 2	255	H17	318.22	20.55
PLATE 2	255	H18	318.22	20.46
PLATE 2	255	I16	318.23	19.84
PLATE 2	255	I17	318.23	20.6
PLATE 2	255	I18	318.23	19.73
PLATE 2	255	J16	318.24	21.77
PLATE 2	255	J17	318.24	22.52
PLATE 2	255	J18	318.24	21.27
PLATE 2	255	K16	318.25	21.6
PLATE 2	255	K17	318.25	21.75
PLATE 2	255	K18	318.25	21.72
PLATE 2	255	L16	318.26	21.79
PLATE 2	255	L17	318.26	22.76
PLATE 2	255	L18	318.26	20.95
PLATE 2	255	M16	318.27	21.49
PLATE 2	255	M17	318.27	22.3
PLATE 2	255	M18	318.27	22.92
PLATE 2	255	N16	318.28	20.54
PLATE 2	255	N17	318.28	20.53
PLATE 2	255	N18	318.28	19.5
PLATE 2	32768	O16	POOL	19.69
PLATE 2	32768	O17	POOL	20.41
PLATE 2	32768	O18	POOL	19.8
PLATE 2	32768	P16	POOL	20.66
PLATE 2	32768	P17	POOL	20.73
PLATE 2	8388736	P18	NTC	32.3
PLATE 3	255	A16	318.3	22.3
PLATE 3	255	A17	318.3	21.91
PLATE 3	255	A18	318.3	20.85
PLATE 3	255	B16	318.31	22.68
PLATE 3	255	B17	318.31	21.98
PLATE 3	255	B18	318.31	22.73
PLATE 3	255	C16	318.32	21.67
PLATE 3	255	C17	318.32	21.96
PLATE 3	255	C18	318.32	22.61
PLATE 3	255	D16	318.33	19.61
PLATE 3	255	D17	318.33	20.74
PLATE 3	255	D18	318.33	20.65
PLATE 3	255	E16	318.34	19.45
PLATE 3	255	E17	318.34	19.69
PLATE 3	255	E18	318.34	19.4
PLATE 3	255	F16	318.35	20.58
PLATE 3	255	F17	318.35	20.32
PLATE 3	255	F18	318.35	21.87
PLATE 3	255	G16	318.36	20.61
PLATE 3	255	G17	318.36	20.76
PLATE 3	255	G18	318.36	19.51
PLATE 3	255	H16	320.07	20.5
PLATE 3	255	H17	320.07	20.89
PLATE 3	255	H18	320.07	21.77
PLATE 3	255	I16	320.08	20.48
PLATE 3	255	I17	320.08	20.86
PLATE 3	255	I18	320.08	20.56
PLATE 3	255	J16	320.09	20.93
PLATE 3	255	J17	320.09	19.62
PLATE 3	255	J18	320.09	18.73
PLATE 3	255	K16	324.01	21.6
PLATE 3	255	K17	324.01	20.82
PLATE 3	255	K18	324.01	19.42
PLATE 3	255	L16	324.02	20.51
PLATE 3	255	L17	324.02	18.78
PLATE 3	255	L18	324.02	20.38
PLATE 3	255	M16	324.03	21.35
PLATE 3	255	M17	324.03	21.58
PLATE 3	255	M18	324.03	21.41
PLATE 3	255	N16	324.04	20.53
PLATE 3	255	N17	324.04	20.23
PLATE 3	255	N18	324.04	20.79
PLATE 3	32768	O16	POOL	21.32
PLATE 3	32768	O17	POOL	20.47
PLATE 3	32768	O18	POOL	22.35
PLATE 3	32768	P16	POOL	20.49
PLATE 3	8388736	P17	NTC
PLATE 3	8388736	P18	NTC	38.66
PLATE 4	255	A16	324.19	22.78
PLATE 4	255	A17	324.19	22.57
PLATE 4	255	A18	324.19	22.49
PLATE 4	255	B16	324.06	21.53
PLATE 4	255	B17	324.06	21.5
PLATE 4	255	B18	324.06	20.73
PLATE 4	255	C16	324.07	20.58
PLATE 4	255	C17	324.07	21.65
PLATE 4	255	C18	324.07	20.89
PLATE 4	255	D16	324.08	21.31
PLATE 4	255	D17	324.08	22.51
PLATE 4	255	D18	324.08	21.67
PLATE 4	255	E16	324.09	20.31
PLATE 4	255	E17	324.09	20.55
PLATE 4	255	E18	324.09	20.47
PLATE 4	255	F16	324.1	20.39
PLATE 4	255	F17	324.1	21.39
PLATE 4	255	F18	324.1	20.59
PLATE 4	255	G16	324.11	19.99
PLATE 4	255	G17	324.11	21.26
PLATE 4	255	G18	324.11	21.71
PLATE 4	255	H16	324.12	19.32
PLATE 4	255	H17	324.12	19.51
PLATE 4	255	H18	324.12	19.74
PLATE 4	255	I16	324.13	21.64
PLATE 4	255	I17	324.13	20.73
PLATE 4	255	I18	324.13	20.41
PLATE 4	255	J16	324.14	20.36
PLATE 4	255	J17	324.14	19
PLATE 4	255	J18	324.14	19.84
PLATE 4	255	K16	324.15	19.59
PLATE 4	255	K17	324.15	19.89
PLATE 4	255	K18	324.15	18.96
PLATE 4	255	L16	324.16	19.39
PLATE 4	255	L17	324.16	18.89
PLATE 4	255	L18	324.16	19.65
PLATE 4	255	M16	324.17	21.98
PLATE 4	255	M17	324.17	20.68
PLATE 4	255	M18	324.17	22.2
PLATE 4	255	N16	324.18	20.73
PLATE 4	255	N17	324.18	20.78
PLATE 4	255	N18	324.18	21.86
PLATE 4	32768	O16	POOL	19.7
PLATE 4	32768	O17	POOL	20.38
PLATE 4	32768	O18	POOL	20.87
PLATE 4	32768	P16	POOL	20.63
PLATE 4	8388736	P17	NTC
PLATE 4	8388736	P18	NTC	37.85
PLATE 6	255	A16	324.2	21.36
PLATE 6	255	A17	324.2	21.98
PLATE 6	255	A18	324.2	21.64
PLATE 6	255	B16	324.21	22.34
PLATE 6	255	B17	324.21	20.82
PLATE 6	255	B18	324.21	20.94
PLATE 6	255	C16	324.22	20.5
PLATE 6	255	C17	324.22	21.42
PLATE 6	255	C18	324.22	21.42
PLATE 6	255	D16	324.23	21.6
PLATE 6	255	D17	324.23	21.55
PLATE 6	255	D18	324.23	21.68
PLATE 6	8388736	E16	NTC	33.67
PLATE 6	8388736	E17	NTC
PLATE 6	8388736	E18	NTC	40.86
PLATE 6	32768	F16	POOL	19.47
PLATE 6	32768	F17	POOL	19.45
PLATE 6	32768	F18	POOL	19.88
PLATE 6	32768	G16	POOL	19.74
PLATE 6	32768	G17	POOL	19.88
PLATE 6	32768	G18	POOL	18.98
PLATE 6	255	N7	318.07	20.57
PLATE 6	255	N8	318.07	20.86
PLATE 6	255	N9	318.07	20.86
PLATE 6	255	O7	318.3	21.48
PLATE 6	255	O8	318.3	19.99
PLATE 6	255	O9	318.3	20.69
PLATE 6	255	P7	324.19	21.83
PLATE 6	255	P8	324.19	21.96
PLATE 6	255	P9	324.19	21.9
PLATE 7	8388736	A16	NTC
PLATE 7	8388736	A17	NTC
PLATE 7	8388736	A18	NTC
PLATE 7	255	B16	318.07	21.39
PLATE 7	255	B17	318.07	21.42
PLATE 7	255	B18	318.07	20.7
PLATE 7	255	C16	318.3	21.38
PLATE 7	255	C17	318.3	21.54
PLATE 7	255	C18	318.3	21.57
PLATE 7	255	D16	324.2	21.28
PLATE 7	255	D17	324.2	21.55
PLATE 7	255	D18	324.2	20.96
PLATE 7	255	E16	324.21	20.97
PLATE 7	255	E17	324.21	21.41
PLATE 7	255	E18	324.21	20.79
PLATE 7	255	F16	324.22	20.84
PLATE 7	255	F17	324.22	20.97
PLATE 7	255	F18	324.22	20.89
PLATE 7	255	G16	324.23	20.77
PLATE 7	255	G17	324.23	20.49
PLATE 7	255	G18	324.23	20.64
PLATE 7	32768	H16	POOL	19.8
PLATE 7	32768	H17	POOL	20.47
PLATE 7	32768	H18	POOL	19.93
PLATE 7	32768	I16	POOL	19.53
PLATE 7	32768	I17	POOL	19.92
PLATE 7	32768	I18	POOL	19.74

## Sheet: CD200R_F_10_14
PLATE		WELL	ANIMAL ID	RAW Cp VALUE
PLATE 1	255	A19	318.01	30.95		qPCR, CONTROL MALE											qPCR, CONTROL FEMALE											SUMMARY, CD200R_F_10_14
PLATE 1	255	A20	318.01	33.47			SAMPLE			CALIBRATOR			DELTA DELTA Cp	STANDARD	Z SCORE			SAMPLE			CALIBRATOR			DELTA DELTA Cp	STANDARD	Z SCORE			UNSTRESSED	SEM	ACUTE	SEM	CHRONIC	SEM
PLATE 1	255	A21	318.01	31.88		ANIMAL ID	Cp AVERAGE	REFERENCE	DELTA Cp	Cp AVERAGE	REFERENCE	DELTA Cp					ANIMAL ID	Cp AVERAGE	REFERENCE	DELTA Cp	Cp AVERAGE	REFERENCE	DELTA Cp
PLATE 1	255	B19	318.02	28.58		318.13	31.1	18.7633	12.3367	28.5225	19.2675	9.255	8.46592	1.29785	0.532969		318.25	31.1	19.3533	11.7467	28.9225	17.7633	11.1592	1.50264	0.23036	-1.37717		MALE	6.52301	1.05235	7.38203	1.83208	7.71303	1.09653
PLATE 1	255	B20	318.02	29.98		318.14	29.02	18.7	10.32	28.5225	19.2675	9.255	2.09217	0.320737	-1.21545		318.26	31.675	18.455	13.22	28.9225	17.7633	11.1592	4.17227	0.639623	-0.644845		FEMALE	7.35353	1.47424	9.03842	1.77514	8.22221	1.45621
PLATE 1	255	B21	318.02	24.19		318.15	29.7967	17.1667	12.63	28.9225	17.7633	11.1592	2.77182	0.424929	-1.02901		318.27	32.2833	18.8367	13.4467	28.9225	17.7633	11.1592	4.88209	0.748441	-0.45013
PLATE 1	255	C19	318.03	33.53		318.16	31.7667	17.6667	14.1	28.9225	17.7633	11.1592	7.67855	1.17715	0.316981		318.28	31.695	17.7133	13.9817	28.9225	17.7633	11.1592	7.07387	1.08445	0.151109
PLATE 1	255	C20	318.03	30.93		318.17	32.075	19.67	12.405	28.9225	17.7633	11.1592	2.37156	0.363567	-1.13881		318.29
PLATE 1	255	C21	318.03	31.98		318.18	31.26	17.8667	13.3933	28.7811	18.105	10.6761	6.57605	1.00813	0.01455		318.3	33.045	18.31	14.735	28.7811	18.105	10.6761	16.6666	2.55505	2.78255
PLATE 1	255	D19	318.04	31.53		320.07	32.75	18.0667	14.6833	29.56	18.575	10.985	12.981	1.99004	1.77153		324.09	31.93	18.4767	13.4533	28.7811	18.105	10.6761	6.85531	1.05094	0.0911545
PLATE 1	255	D20	318.04	33.23		320.08	32.265	19.7967	12.4683	29.56	18.575	10.985	2.79594	0.428627	-1.02239		324.1	30.7	18.2633	12.4367	28.4833	18.39	10.0933	5.07474	0.777974	-0.397284
PLATE 1	255	D21	318.04	30.97		320.09	31.045	17.8067	13.2383	28.7811	18.105	10.6761	5.90617	0.905435	-0.16921		324.11	32.425	18.4367	13.9883	28.7811	18.105	10.6761	9.93295	1.52275	0.935398
PLATE 1	255	E19	318.05	32.87		324.21	31.8333	18.2067	13.6267	29.5083	19.428	10.0803	11.683	1.79104	1.41545		324.12	31.4533	18.035	13.4183	28.4833	18.39	10.0933	10.0213	1.5363	0.959638
PLATE 1	65280	E20	318.05			324.22	30.48	17.8667	12.6133	29.5083	19.428	10.0803	5.78774	0.88728	-0.201697
PLATE 1	255	E21	318.05	32.6		324.23	32.09	18.8133	13.2767	29.5083	19.428	10.0803	9.16626	1.40522	0.725084
PLATE 1	255	F19	318.06	32.52		324.24
PLATE 1	255	F20	318.06	31.31		MEAN							6.52301	1	0		MEAN							7.35353	1.12732	0.227825
PLATE 1	255	F21	318.06	30.91		S.E.M.							1.05235	0.161328	0.288675		S.E.M.							1.47424	0.226007	0.404408
PLATE 1	255	G19	318.07	31.71		OUTLIER							15.6366	2.39714	2.5		OUTLIER							18.4104	2.82237	3.26089
PLATE 1	255	G20	318.07	31.98
PLATE 1	255	G21	318.07	29.9		qPCR, ACUTE MALE											qPCR, ACUTE FEMALE
PLATE 1	255	H19	318.08	33.19			SAMPLE			CALIBRATOR			DELTA DELTA Cp	STANDARD	Z SCORE			SAMPLE			CALIBRATOR			DELTA DELTA Cp	STANDARD	Z SCORE
PLATE 1	255	H20	318.08	33.26		ANIMAL ID	Cp AVERAGE	REFERENCE	DELTA Cp	Cp AVERAGE	REFERENCE	DELTA Cp					ANIMAL ID	Cp AVERAGE	REFERENCE	DELTA Cp	Cp AVERAGE	REFERENCE	DELTA Cp
PLATE 1	65280	H21	318.08			318.19	30.725	17.4567	13.2683	28.9225	17.7633	11.1592	4.31442	0.661415	-0.605851		318.31	31.9867	18.07	13.9167	29.56	18.575	10.985	7.62991	1.16969	0.30364		SUMMARY, CD200R_F_10_14 STANDARD
PLATE 1	255	I19	318.09	31.88		318.2	33.09	18.71	14.38	28.7811	18.105	10.6761	13.0311	1.99771	1.78527		318.32	32.0033	18.4067	13.5967	28.7811	18.105	10.6761	7.57138	1.16072	0.287582			UNSTRESSED	SEM	ACUTE	SEM	CHRONIC	SEM
PLATE 1	255	I20	318.09	30.16		318.21	31.13	18.935	12.195	28.9225	17.7633	11.1592	2.0503	0.314318	-1.22694		318.33	32.35	17.5633	14.7867	29.56	18.575	10.985	13.9449	2.1378	2.03594
PLATE 1	255	I21	318.09	30.42		318.22	33.0233	18.0433	14.98	28.7811	18.105	10.6761	19.7515	3.02797	3.62877		318.34	28.8133	16.83	11.9833	29.56	18.575	10.985	1.99769	0.306253	-1.24137		MALE	1	0.161328	1.13169	0.280865	1.18243	0.168101
PLATE 1	255	J19	318.1	32.43		318.23	31.8	17.93	13.87	28.7811	18.105	10.6761	9.15074	1.40284	0.720827		318.35	32.92	18.28	14.64	29.56	18.575	10.985	12.5969	1.93115	1.66617		FEMALE	1.12732	0.226007	1.38562	0.272135	1.26049	0.223241
PLATE 1	65280	J20	318.1			318.24	31.2233	19.2767	11.9467	28.9225	17.7633	11.1592	1.72608	0.264614	-1.31587		318.36	31	18.2633	12.7367	29.56	18.575	10.985	3.36747	0.516245	-0.865613
PLATE 1	65280	J21	318.1			324.17	30.505	18.8033	11.7017	28.4833	18.39	10.0933	3.04899	0.467421	-0.952977		324.06	31.82	18.5233	13.2967	28.7811	18.105	10.6761	6.14987	0.942796	-0.102359
PLATE 1	255	K19	318.11	30.94		324.18	31.325	18.75	12.575	28.7811	18.105	10.6761	3.72926	0.571708	-0.76637		324.07	33.005	18.6767	14.3283	28.4833	18.39	10.0933	18.8305	2.88678	3.37614
PLATE 1	65280	K20	318.11			324.19	33.405	19.31	14.095	28.7811	18.105	10.6761	10.6952	1.63961	1.14449		324.08	32.59	18.7033	13.8867	28.7811	18.105	10.6761	9.25707	1.41914	0.749994
PLATE 1	255	K21	318.11	35.95		324.2	31.9	18.5633	13.3367	28.7811	18.105	10.6761	6.32276	0.969301	-0.0549313
PLATE 1	255	L19	318.12	30.6		MEAN							7.38203	1.13169	0.235643		MEAN							9.03842	1.38562	0.690014
PLATE 1	255	L20	318.12	31.84		S.E.M.							1.83208	0.280865	0.502569		S.E.M.							1.77514	0.272135	0.486948
PLATE 1	255	L21	318.12	30.14		OUTLIER							21.8659	3.35212	4.2088		OUTLIER							22.352	3.42663	4.34213
PLATE 1	255	M19	318.13	29.56
PLATE 1	255	M20	318.13	31.44		qPCR, CHRONIC MALE											qPCR, CHRONIC FEMALE
PLATE 1	255	M21	318.13	30.76			SAMPLE			CALIBRATOR			DELTA DELTA Cp	STANDARD	Z SCORE			SAMPLE			CALIBRATOR			DELTA DELTA Cp	STANDARD	Z SCORE
PLATE 1	255	N19	318.14	28.95		ANIMAL ID	Cp AVERAGE	REFERENCE	DELTA Cp	Cp AVERAGE	REFERENCE	DELTA Cp					ANIMAL ID	Cp AVERAGE	REFERENCE	DELTA Cp	Cp AVERAGE	REFERENCE	DELTA Cp
PLATE 1	255	N20	318.14	30.32		318.01	32.24	18.0733	14.1667	28.7811	18.105	10.6761	11.2399	1.72311	1.29391		318.07	30.295	17.0567	13.2383	28.7811	18.105	10.6761	5.90617	0.905435	-0.16921
PLATE 1	255	N21	318.14	29.09		318.02	29.9067	15.5767	14.33	28.7811	18.105	10.6761	12.5872	1.92966	1.66351		318.08	33.5	18.5867	14.9133	28.7811	18.105	10.6761	18.8595	2.89123	3.3841
PLATE 1	32768	O19	POOL	28.15		318.03	31.455	19.9967	11.4583	28.5225	19.2675	9.255	4.60542	0.706027	-0.526025		318.09	30.29	17.9467	12.3433	28.5225	19.2675	9.255	8.50513	1.30387	0.543725
PLATE 1	32768	O20	POOL	28.6		318.04	31.25	19.48	11.77	28.5225	19.2675	9.255	5.71598	0.876279	-0.221383		318.1	32.2	18.6467	13.5533	29.5083	19.428	10.0803	11.1039	1.70227	1.25662
PLATE 1	32768	O21	POOL	28.68		318.05	32.0633	18.61	13.4533	28.7811	18.105	10.6761	6.85531	1.05094	0.0911545		318.11	32.535	18.2967	14.2383	28.7811	18.105	10.6761	11.8123	1.81087	1.45094
PLATE 1	32768	P19	POOL	28.66		318.06	31.11	18.0567	13.0533	28.5225	19.2675	9.255	13.9127	2.13287	2.02711		318.12	30.37	18.7967	11.5733	28.5225	19.2675	9.255	4.98756	0.764609	-0.421199
PLATE 1	8388736	P20	NTC			324.13	32.5067	19.38	13.1267	28.7811	18.105	10.6761	5.46627	0.837997	-0.289882		324.01	31.675	18.2867	13.3883	29.56	18.575	10.985	5.29024	0.811012	-0.338169
PLATE 1	8388736	P21	NTC			324.14	30.2267	17.5133	12.7133	28.4833	18.39	10.0933	6.1475	0.942433	-0.103009		324.02	31.265	17.4467	13.8183	29.56	18.575	10.985	7.12719	1.09262	0.165735
PLATE 2	255	A19	318.15	29.5		324.15	29.75	17.2967	12.4533	28.4833	18.39	10.0933	5.1337	0.787014	-0.381109		324.03	32.0567	18.845	13.2117	29.56	18.575	10.985	4.68051	0.717538	-0.505426
PLATE 2	255	A20	318.15	30.63		324.16	30.6267	17.5	13.1267	28.7811	18.105	10.6761	5.46627	0.837997	-0.289882		324.04	31.5133	18.5467	12.9667	29.56	18.575	10.985	3.94949	0.60547	-0.705957
PLATE 2	255	A21	318.15	29.26		MEAN							7.71303	1.18243	0.32644		MEAN							8.22221	1.26049	0.466116
PLATE 2	255	B19	318.16	31.79		S.E.M.							1.09653	0.168101	0.300795		S.E.M.							1.45621	0.223241	0.39946
PLATE 2	255	B20	318.16	31.7		OUTLIER							16.3818	2.51139	2.70443		OUTLIER							19.7345	3.02537	3.62412
PLATE 2	255	B21	318.16	31.81
PLATE 2	255	C19	318.17	31.61		LEGEND:
PLATE 2	255	C20	318.17	32.54			OUTLIER REMOVED
PLATE 2	255	C21	318.17	28.56			DATA UNUSABLE
PLATE 2	65280	D19	318.18
PLATE 2	255	D20	318.18	30.87
PLATE 2	255	D21	318.18	32.44
PLATE 2	255	E19	318.19	30.45
PLATE 2	255	E20	318.19	31
PLATE 2	255	E21	318.19	28.67
PLATE 2	255	F19	318.2	29.74
PLATE 2	65280	F20	318.2
PLATE 2	65280	F21	318.2
PLATE 2	255	G19	318.21	31.42
PLATE 2	65280	G20	318.21
PLATE 2	255	G21	318.21	30.84
PLATE 2	255	H19	318.22	31.47
PLATE 2	255	H20	318.22	39.27
PLATE 2	255	H21	318.22	40.54
PLATE 2	65280	I19	318.23
PLATE 2	255	I20	318.23	30.96
PLATE 2	255	I21	318.23	29.33
PLATE 2	255	J19	318.24	30.54
PLATE 2	255	J20	318.24	31.62
PLATE 2	255	J21	318.24	31.51
PLATE 2	255	K19	318.25	30.97
PLATE 2	255	K20	318.25	31.95
PLATE 2	255	K21	318.25	30.38
PLATE 2	255	L19	318.26	33.38
PLATE 2	255	L20	318.26	31.45
PLATE 2	255	L21	318.26	31.9
PLATE 2	255	M19	318.27	32.2
PLATE 2	255	M20	318.27	32.75
PLATE 2	255	M21	318.27	31.9
PLATE 2	255	N19	318.28	31.96
PLATE 2	255	N20	318.28	31.43
PLATE 2	255	N21	318.28	29.73
PLATE 2	32768	O19	POOL	27.8
PLATE 2	32768	O20	POOL	29.7
PLATE 2	32768	O21	POOL	25.88
PLATE 2	32768	P19	POOL	28.41
PLATE 2	32768	P20	POOL	29.78
PLATE 2	8388736	P21	NTC
PLATE 3	255	A19	318.3	32.33
PLATE 3	65280	A20	318.3
PLATE 3	255	A21	318.3	31.69
PLATE 3	255	B19	318.31	32.67
PLATE 3	255	B20	318.31	31.6
PLATE 3	255	B21	318.31	31.69
PLATE 3	255	C19	318.32	32.45
PLATE 3	65280	C20	318.32
PLATE 3	255	C21	318.32	31.13
PLATE 3	255	D19	318.33	32.73
PLATE 3	255	D20	318.33	32.61
PLATE 3	255	D21	318.33	31.71
PLATE 3	255	E19	318.34	28.91
PLATE 3	255	E20	318.34	28.69
PLATE 3	255	E21	318.34	28.84
PLATE 3	255	F19	318.35	31.39
PLATE 3	255	F20	318.35	33.32
PLATE 3	255	F21	318.35	32.52
PLATE 3	255	G19	318.36	30.39
PLATE 3	255	G20	318.36	31.3
PLATE 3	255	G21	318.36	31.31
PLATE 3	255	H19	320.07	32.7
PLATE 3	255	H20	320.07	32.8
PLATE 3	255	H21	320.07	30.34
PLATE 3	255	I19	320.08	32.57
PLATE 3	255	I20	320.08	31.96
PLATE 3	65280	I21	320.08
PLATE 3	255	J19	320.09	31.79
PLATE 3	65280	J20	320.09
PLATE 3	255	J21	320.09	25.74
PLATE 3	255	K19	324.01	31.87
PLATE 3	65280	K20	324.01
PLATE 3	255	K21	324.01	31.48
PLATE 3	65280	L19	324.02
PLATE 3	255	L20	324.02	31.67
PLATE 3	255	L21	324.02	30.86
PLATE 3	255	M19	324.03	31.93
PLATE 3	255	M20	324.03	32.82
PLATE 3	255	M21	324.03	31.42
PLATE 3	255	N19	324.04	31.6
PLATE 3	255	N20	324.04	31.5
PLATE 3	255	N21	324.04	31.44
PLATE 3	32768	O19	POOL	28.91
PLATE 3	32768	O20	POOL	29.41
PLATE 3	32768	O21	POOL	27.88
PLATE 3	32768	P19	POOL	30.36
PLATE 3	8388736	P20	NTC
PLATE 3	8388736	P21	NTC
PLATE 4	65280	A19	324.19
PLATE 4	255	A20	324.19	33.63
PLATE 4	65280	A21	324.19
PLATE 4	255	B19	324.06	32.38
PLATE 4	255	B20	324.06	33.49
PLATE 4	255	B21	324.06	32.64
PLATE 4	255	C19	324.07	33.28
PLATE 4	255	C20	324.07	32.73
PLATE 4	255	C21	324.07	29.92
PLATE 4	255	D19	324.08	31.96
PLATE 4	255	D20	324.08	32.09
PLATE 4	255	D21	324.08	31.71
PLATE 4	255	E19	324.09	29.92
PLATE 4	255	E20	324.09	32.8
PLATE 4	255	E21	324.09	33.17
PLATE 4	255	F19	324.1	30.84
PLATE 4	255	F20	324.1	30.56
PLATE 4	255	F21	324.1	28.35
PLATE 4	255	G19	324.11	28.87
PLATE 4	255	G20	324.11	30.23
PLATE 4	255	G21	324.11	33.49
PLATE 4	255	H19	324.12	30.61
PLATE 4	255	H20	324.12	31.41
PLATE 4	255	H21	324.12	32.34
PLATE 4	65280	I19	324.13
PLATE 4	255	I20	324.13	31.78
PLATE 4	255	I21	324.13	29.97
PLATE 4	255	J19	324.14	29.47
PLATE 4	255	J20	324.14	30.79
PLATE 4	255	J21	324.14	30.42
PLATE 4	255	K19	324.15	29.72
PLATE 4	255	K20	324.15	29.78
PLATE 4	255	K21	324.15	31.83
PLATE 4	255	L19	324.16	29.51
PLATE 4	255	L20	324.16	31.54
PLATE 4	255	L21	324.16	28.31
PLATE 4	255	M19	324.17	30.49
PLATE 4	65280	M20	324.17
PLATE 4	255	M21	324.17	30.52
PLATE 4	255	N19	324.18	39.47
PLATE 4	255	N20	324.18	30.29
PLATE 4	255	N21	324.18	32.49
PLATE 4	32768	O19	POOL	29.65
PLATE 4	32768	O20	POOL	28.37
PLATE 4	32768	O21	POOL	28.16
PLATE 4	32768	P19	POOL	28.92
PLATE 4	8388736	P20	NTC
PLATE 4	8388736	P21	NTC
PLATE 6	255	A19	324.2	33.39
PLATE 6	255	A20	324.2	34
PLATE 6	255	A21	324.2	31.6
PLATE 6	255	B19	324.21	31.1
PLATE 6	255	B20	324.21	32.47
PLATE 6	255	B21	324.21	31.93
PLATE 6	255	C19	324.22	30.49
PLATE 6	255	C20	324.22	31.65
PLATE 6	255	C21	324.22	30.47
PLATE 6	255	D19	324.23	32.07
PLATE 6	255	D20	324.23	31.3
PLATE 6	255	D21	324.23	32.9
PLATE 6	8388736	E19	NTC
PLATE 6	8388736	E20	NTC
PLATE 6	8388736	E21	NTC
PLATE 6	32768	F19	POOL	28.77
PLATE 6	32768	F20	POOL	30.62
PLATE 6	32768	F21	POOL	30.56
PLATE 6	32768	G19	POOL	28.66
PLATE 6	32768	G20	POOL	28.7
PLATE 6	32768	G21	POOL	29.74
PLATE 6	255	L13	318.1	32.42
PLATE 6	255	L14	318.1	31.98
PLATE 6	255	L15	318.1	30.16
PLATE 6	255	M13	324.19	32.56
PLATE 6	255	M14	324.19	33.75
PLATE 6	255	M15	324.19	31.38
PLATE 7	8388736	A10	NTC
PLATE 7	8388736	A11	NTC
PLATE 7	8388736	A12	NTC
PLATE 7	8388736	A13	NTC
PLATE 7	8388736	A14	NTC
PLATE 7	8388736	A15	NTC
PLATE 7	255	B10	318.01	32.51
PLATE 7	255	B11	318.01	34.05
PLATE 7	255	B12	318.01	31.97
PLATE 7	255	B13	324.09	33.93
PLATE 7	255	B14	324.09	32.07
PLATE 7	255	B15	324.09	31.79
PLATE 7	255	C10	318.02	30.53
PLATE 7	255	C11	318.02	29.61
PLATE 7	255	C12	318.02	29.58
PLATE 7	255	C13	324.11	34.37
PLATE 7	255	C14	324.11	32.15
PLATE 7	255	C15	324.11	32.7
PLATE 7	255	D10	318.05	32.69
PLATE 7	255	D11	318.05	31.99
PLATE 7	255	D12	318.05	31.51
PLATE 7	255	D13	324.13	32.49
PLATE 7	255	D14	324.13	32.48
PLATE 7	255	D15	324.13	32.55
PLATE 7	255	E10	318.07	29.87
PLATE 7	255	E11	318.07	32.11
PLATE 7	255	E12	318.07	30.72
PLATE 7	255	E13	324.16	30.95
PLATE 7	255	E14	324.16	30.6
PLATE 7	255	E15	324.16	30.33
PLATE 7	255	F10	318.08	33.49
PLATE 7	255	F11	318.08	33.51
PLATE 7	65280	F12	318.08
PLATE 7	255	F13	324.18	31.76
PLATE 7	255	F14	324.18	33.61
PLATE 7	255	F15	324.18	30.89
PLATE 7	255	G10	318.11	32.6
PLATE 7	255	G11	318.11	34.24
PLATE 7	255	G12	318.11	32.47
PLATE 7	255	G13	324.19	33.31
PLATE 7	255	G14	324.19	33.5
PLATE 7	65280	G15	324.19
PLATE 7	255	H10	318.18	32.85
PLATE 7	255	H11	318.18	31.44
PLATE 7	255	H12	318.18	31.08
PLATE 7	255	H13	324.2	31.67
PLATE 7	255	H14	324.2	32.41
PLATE 7	255	H15	324.2	31.62
PLATE 7	255	I10	318.2	33.16
PLATE 7	255	I11	318.2	33.01
PLATE 7	255	I12	318.2	33.1
PLATE 7	32768	I13	POOL	28.26
PLATE 7	32768	I14	POOL	28.82
PLATE 7	32768	I15	POOL	29.8
PLATE 7	255	J10	318.22	32.24
PLATE 7	255	J11	318.22	33.9
PLATE 7	255	J12	318.22	32.93
PLATE 7	32768	J13	POOL	28.99
PLATE 7	32768	J14	POOL	28.46
PLATE 7	32768	J15	POOL	28.84
PLATE 7	255	K10	318.23	31.72
PLATE 7	255	K11	318.23	31.88
PLATE 7	255	K12	318.23	30.64
PLATE 7	32768	K13	POOL	28.69
PLATE 7	32768	K14	POOL	28.74
PLATE 7	32768	K15	POOL	28.43
PLATE 7	255	L10	318.3	33.75
PLATE 7	65280	L11	318.3
PLATE 7	255	L12	318.3	32.34
PLATE 7	255	M10	318.32	31.29
PLATE 7	255	M11	318.32	32.81
PLATE 7	255	M12	318.32	31.91
PLATE 7	255	N10	320.09	31.31
PLATE 7	255	N11	320.09	30.78
PLATE 7	255	N12	320.09	32.32
PLATE 7	255	O10	324.06	31.82
PLATE 7	65280	O11	324.06
PLATE 7	65280	O12	324.06
PLATE 7	255	P10	324.08	32.22
PLATE 7	255	P11	324.08	32.65
PLATE 7	255	P12	324.08	32.9

## Sheet: ARG1_G_10_14
PLATE		WELL	ANIMAL ID	RAW Cp VALUE
PLATE 1	255	A10	318.01	23.62		qPCR, CONTROL MALE										qPCR, CONTROL FEMALE										SUMMARY, ARG1_G_10_14
PLATE 1	255	A11	318.01	23.33			SAMPLE			CALIBRATOR			DELTA DELTA Cp	STANDARD			SAMPLE			CALIBRATOR			DELTA DELTA Cp	STANDARD			UNSTRESSED	SEM	ACUTE	SEM	CHRONIC	SEM
PLATE 1	255	A12	318.01	22.67		ANIMAL ID	Cp AVERAGE	REFERENCE	DELTA Cp	Cp AVERAGE	REFERENCE	DELTA Cp				ANIMAL ID	Cp AVERAGE	REFERENCE	DELTA Cp	Cp AVERAGE	REFERENCE	DELTA Cp
PLATE 1	255	B10	318.02	20.99		318.13	21.89	18.7633	3.12667	25.57	19.2675	6.3025	0.110657	1.13165		318.25	22.5867	19.3533	3.23333	25.6133	17.7633	7.85	0.040761	0.416847		MALE	0.0977842	0.0134038	0.0685885	0.0137497	0.109205	0.0272403
PLATE 1	255	B11	318.02	19.63		318.14	22.17	18.7	3.47	25.57	19.2675	6.3025	0.140389	1.4357		318.26	23.66	18.455	5.205	25.6133	17.7633	7.85	0.159873	1.63496		FEMALE	0.0937782	0.0155842	0.115059	0.0178761	0.0876558	0.00790041
PLATE 1	255	B12	318.02	20.8		318.15	21.13	17.1667	3.96333	25.6133	17.7633	7.85	0.0676078	0.691398		318.27	22.715	18.8367	3.87833	25.6133	17.7633	7.85	0.0637396	0.651839
PLATE 1	255	C10	318.03	22.39		318.16	22.2333	17.6667	4.56667	25.6133	17.7633	7.85	0.102711	1.05039		318.28	22.4833	17.7133	4.77	25.6133	17.7633	7.85	0.118257	1.20937
PLATE 1	255	C11	318.03	21.98		318.17	22.815	19.67	3.145	25.6133	17.7633	7.85	0.0383402	0.39209		318.29
PLATE 1	255	C12	318.03	21.55		318.18	22.46	17.8567	4.60333	25.6133	17.7633	7.85	0.105355	1.07743		318.3	21.7833	18.31	3.47333	26.6133	18.105	8.50833	0.030501	0.311922
PLATE 1	255	D10	318.04	23.42		320.07	23.13	18.0667	5.06333	26.0067	18.575	7.43167	0.193669	1.98058		324.09	22.455	18.585	3.87	26.0525	18.39	7.6625	0.0721678	0.738032
PLATE 1	255	D11	318.04	22.81		320.08	23.37	19.7967	3.57333	26.0067	18.575	7.43167	0.0689487	0.705111		324.1	23.2367	18.2633	4.97333	26.0525	18.39	7.6625	0.155053	1.58567
PLATE 1	255	D12	318.04	21.96		320.09	21.73	18.2067	3.52333	26.0067	18.575	7.43167	0.0666	0.681092		324.11	22.6533	18.5167	4.13667	26.0525	18.39	7.6625	0.0868197	0.887871
PLATE 1	255	E10	318.05	21.53		324.21	21.6533	18.2067	3.44667	25.755	19.428	6.327	0.13581	1.38888		324.12	22.6	18.035	4.565	26.0525	18.39	7.6625	0.116831	1.19479
PLATE 1	255	E11	318.05	23.45		324.22	22.4667	18.9967	3.47	26.6133	18.105	8.50833	0.0304306	0.311202
PLATE 1	255	E12	318.05	22.1		324.23	21.9933	18.8133	3.18	25.755	19.428	6.327	0.112891	1.15449
PLATE 1	255	F10	318.06	22.48		324.24
PLATE 1	255	F11	318.06	21.8		MEAN							0.0977842	1		MEAN							0.0937782	0.959033
PLATE 1	255	F12	318.06	22.23		S.E.M.							0.0134038	0.137075		S.E.M.							0.0155842	0.159373
PLATE 1	255	G10	318.07	20.3		OUTLIER							0.213864	2.1871		OUTLIER							0.21066	2.15433
PLATE 1	255	G11	318.07	21.98
PLATE 1	255	G12	318.07	18.33		qPCR, ACUTE MALE										qPCR, ACUTE FEMALE
PLATE 1	255	H10	318.08	21.38			SAMPLE			CALIBRATOR			DELTA DELTA Cp	STANDARD			SAMPLE			CALIBRATOR			DELTA DELTA Cp	STANDARD
PLATE 1	255	H11	318.08	21.53		ANIMAL ID	Cp AVERAGE	REFERENCE	DELTA Cp	Cp AVERAGE	REFERENCE	DELTA Cp				ANIMAL ID	Cp AVERAGE	REFERENCE	DELTA Cp	Cp AVERAGE	REFERENCE	DELTA Cp
PLATE 1	255	H12	318.08	21.91		318.19	21.93	17.4567	4.47333	25.6133	17.7633	7.85	0.0962769	0.984586		318.31	22.5233	18.07	4.45333	26.0067	18.575	7.43167	0.126891	1.29767		SUMMARY, ARG1_G_10_14 STANDARD
PLATE 1	255	I10	318.09	20.94		318.2	22.0933	18.8367	3.25667	25.6133	17.7633	7.85	0.0414256	0.423643		318.32	22.5367	17.42	5.11667	26.0067	18.575	7.43167	0.200963	2.05517			UNSTRESSED	SEM	ACUTE	SEM	CHRONIC	SEM
PLATE 1	255	I11	318.09	21.29		318.21	21.265	18.935	2.33	25.6133	17.7633	7.85	0.0217929	0.222867		318.33	22.6	17.5633	5.03667	26.0067	18.575	7.43167	0.190122	1.94431
PLATE 1	255	I12	318.09	20.32		318.22	21.6067	18.3	3.30667	25.6133	17.7633	7.85	0.0428865	0.438583		318.34	20.67	16.83	3.84	26.0067	18.575	7.43167	0.082947	0.848266		MALE	1	0.137075	0.701427	0.140613	1.1168	0.278576
PLATE 1	255	J10	318.1	21.78		318.23	21.7567	17.8867	3.87	25.6133	17.7633	7.85	0.0633725	0.648085		318.35	21.8167	18.28	3.53667	26.0067	18.575	7.43167	0.0672184	0.687416		FEMALE	0.959033	0.159373	1.17666	0.182812	0.896421	0.0807943
PLATE 1	255	J11	318.1	22.52		318.24	22.75	19.2767	3.47333	25.6133	17.7633	7.85	0.0481384	0.492293		318.36	21.9433	18.2633	3.68	26.0067	18.575	7.43167	0.0742396	0.759219
PLATE 1	255	J12	318.1	22.55		324.17	22.26	18.8033	3.45667	26.0525	18.39	7.6625	0.0541899	0.554178		324.06	22.4533	17.9333	4.52	26.0525	18.39	7.6625	0.113243	1.1581
PLATE 1	255	K10	318.11	22.47		324.18	22.68	18.095	4.585	26.0525	18.39	7.6625	0.118462	1.21147		324.07	21.9433	18.6767	3.26667	26.0525	18.39	7.6625	0.0475031	0.485796
PLATE 1	255	K11	318.11	22.38		324.19	23.1	18.07	5.03	26.0525	18.39	7.6625	0.161264	1.64919		324.08	21.5933	18.1833	3.41	25.755	19.428	6.327	0.132402	1.35403
PLATE 1	255	K12	318.11	21.68		324.2	22.3567	18.5633	3.79333	26.6133	18.105	8.50833	0.0380753	0.389381
PLATE 1	255	L10	318.12	21.9		MEAN							0.0685885	0.701427		MEAN							0.115059	1.17666
PLATE 1	255	L11	318.12	22.36		S.E.M.							0.0137497	0.140613		S.E.M.							0.0178761	0.182812
PLATE 1	255	L12	318.12	22.49		OUTLIER							0.177289	1.81307		OUTLIER							0.24913	2.54775
PLATE 1	255	M10	318.13	21.76
PLATE 1	255	M11	318.13	21.59		qPCR, CHRONIC MALE										qPCR, CHRONIC FEMALE
PLATE 1	255	M12	318.13	22.32			SAMPLE			CALIBRATOR			DELTA DELTA Cp	STANDARD			SAMPLE			CALIBRATOR			DELTA DELTA Cp	STANDARD
PLATE 1	255	N10	318.14	22.26		ANIMAL ID	Cp AVERAGE	REFERENCE	DELTA Cp	Cp AVERAGE	REFERENCE	DELTA Cp				ANIMAL ID	Cp AVERAGE	REFERENCE	DELTA Cp	Cp AVERAGE	REFERENCE	DELTA Cp
PLATE 1	255	N11	318.14	22.37		318.01	22.79	18.0733	4.71667	26.6133	18.105	8.50833	0.0722095	0.738458		318.07	21.5167	17.0567	4.46	26.6133	18.105	8.50833	0.0604408	0.618104
PLATE 1	255	N12	318.14	21.88		318.02	20.895	16.3233	4.57167	25.57	19.2675	6.3025	0.301278	3.08105		318.08	21.6067	18.8167	2.79	25.57	19.2675	6.3025	0.0876258	0.896115
PLATE 1	32768	O10	POOL	25.65		318.03	21.9733	19.9967	1.97667	25.57	19.2675	6.3025	0.0498648	0.509948		318.09	20.85	17.9467	2.90333	25.57	19.2675	6.3025	0.094787	0.969349
PLATE 1	32768	O11	POOL	25.37		318.04	22.73	19.48	3.25	25.57	19.2675	6.3025	0.120533	1.23264		318.1	22.2833	19.47	2.81333	25.57	19.2675	6.3025	0.0890546	0.910726
PLATE 1	32768	O12	POOL	25.56		318.05	21.815	18.635	3.18	25.57	19.2675	6.3025	0.114824	1.17426		318.11	22.1767	19.2267	2.95	25.57	19.2675	6.3025	0.0979032	1.00122
PLATE 1	32768	P10	POOL	25.7		318.06	22.17	18.0567	4.11333	25.57	19.2675	6.3025	0.219278	2.24247		318.12	22.25	18.7967	3.45333	25.57	19.2675	6.3025	0.138776	1.41921
PLATE 1	8388736	P11	NTC			324.13	22.6767	18.8967	3.78	26.0525	18.39	7.6625	0.0678033	0.693398		324.01	21.59	18.2867	3.30333	26.0067	18.575	7.43167	0.0571805	0.584762
PLATE 1	8388736	P12	NTC			324.14	20.9733	17.5133	3.46	26.0525	18.39	7.6625	0.0543152	0.55546		324.02	21.6933	17.4467	4.24667	26.0067	18.575	7.43167	0.109956	1.12448
PLATE 2	255	A10	318.15	21.17		324.15	20.49	17.2967	3.19333	26.0525	18.39	7.6625	0.0451489	0.461719		324.03	22.5767	18.845	3.73167	26.0067	18.575	7.43167	0.0769465	0.786902
PLATE 2	255	A11	318.15	20.94		324.16	21.82	18.575	3.245	26.0525	18.39	7.6625	0.0467951	0.478555		324.04	22.01	18.5467	3.46333	26.0067	18.575	7.43167	0.063887	0.653347
PLATE 2	255	A12	318.15	21.28		MEAN							0.109205	1.1168		MEAN							0.0876558	0.896421
PLATE 2	255	B10	318.16	22.59		S.E.M.							0.0272403	0.278576		S.E.M.							0.00790041	0.0807943
PLATE 2	255	B11	318.16	22.44		OUTLIER							0.324559	3.31913		OUTLIER							0.150114	1.53516
PLATE 2	255	B12	318.16	21.67
PLATE 2	255	C10	318.17	22.82		LEGEND:
PLATE 2	255	C11	318.17	22.81			OUTLIER REMOVED
PLATE 2	255	C12	318.17	24.2			DATA UNUSABLE
PLATE 2	255	D10	318.18	22.97
PLATE 2	255	D11	318.18	21.97
PLATE 2	255	D12	318.18	22.44
PLATE 2	255	E10	318.19	21.82
PLATE 2	255	E11	318.19	21.59
PLATE 2	255	E12	318.19	22.38
PLATE 2	255	F10	318.2	21.84
PLATE 2	255	F11	318.2	21.92
PLATE 2	255	F12	318.2	22.52
PLATE 2	255	G10	318.21	23.33
PLATE 2	255	G11	318.21	21.39
PLATE 2	255	G12	318.21	21.14
PLATE 2	255	H10	318.22	21.46
PLATE 2	255	H11	318.22	21.7
PLATE 2	255	H12	318.22	21.66
PLATE 2	255	I10	318.23	21.87
PLATE 2	255	I11	318.23	21.92
PLATE 2	255	I12	318.23	21.48
PLATE 2	255	J10	318.24	22.61
PLATE 2	255	J11	318.24	22.97
PLATE 2	255	J12	318.24	22.67
PLATE 2	255	K10	318.25	22.73
PLATE 2	255	K11	318.25	22.58
PLATE 2	255	K12	318.25	22.45
PLATE 2	255	L10	318.26	23.35
PLATE 2	255	L11	318.26	23.97
PLATE 2	255	L12	318.26	22.31
PLATE 2	255	M10	318.27	22.71
PLATE 2	255	M11	318.27	21.63
PLATE 2	255	M12	318.27	22.72
PLATE 2	255	N10	318.28	22.56
PLATE 2	255	N11	318.28	21.94
PLATE 2	255	N12	318.28	22.95
PLATE 2	32768	O10	POOL	25.3
PLATE 2	32768	O11	POOL	25.68
PLATE 2	32768	O12	POOL	25.86
PLATE 2	32768	P10	POOL	26.43
PLATE 2	32768	P11	POOL	27.33
PLATE 2	8388736	P12	NTC
PLATE 3	255	A10	318.3	23.19
PLATE 3	255	A11	318.3	21.38
PLATE 3	255	A12	318.3	22.66
PLATE 3	255	B10	318.31	22.94
PLATE 3	255	B11	318.31	22.76
PLATE 3	255	B12	318.31	21.87
PLATE 3	255	C10	318.32	23.57
PLATE 3	255	C11	318.32	21.51
PLATE 3	255	C12	318.32	22.53
PLATE 3	255	D10	318.33	22.71
PLATE 3	255	D11	318.33	21.05
PLATE 3	255	D12	318.33	22.49
PLATE 3	255	E10	318.34	20.71
PLATE 3	255	E11	318.34	19.47
PLATE 3	255	E12	318.34	20.63
PLATE 3	255	F10	318.35	21.49
PLATE 3	255	F11	318.35	21.5
PLATE 3	255	F12	318.35	22.46
PLATE 3	255	G10	318.36	21.76
PLATE 3	255	G11	318.36	21.75
PLATE 3	255	G12	318.36	22.32
PLATE 3	255	H10	320.07	22.71
PLATE 3	255	H11	320.07	23.55
PLATE 3	255	H12	320.07	21.51
PLATE 3	255	I10	320.08	23.38
PLATE 3	255	I11	320.08	23.36
PLATE 3	255	I12	320.08	21.49
PLATE 3	255	J10	320.09	21.74
PLATE 3	255	J11	320.09	22.54
PLATE 3	255	J12	320.09	20.91
PLATE 3	255	K10	324.01	21.68
PLATE 3	255	K11	324.01	21.13
PLATE 3	255	K12	324.01	21.96
PLATE 3	255	L10	324.02	21.96
PLATE 3	255	L11	324.02	21.7
PLATE 3	255	L12	324.02	21.42
PLATE 3	255	M10	324.03	22.77
PLATE 3	255	M11	324.03	22.36
PLATE 3	255	M12	324.03	22.6
PLATE 3	255	N10	324.04	21.87
PLATE 3	255	N11	324.04	21.88
PLATE 3	255	N12	324.04	22.28
PLATE 3	32768	O10	POOL	25.85
PLATE 3	32768	O11	POOL	26.52
PLATE 3	32768	O12	POOL	27.58
PLATE 3	32768	P10	POOL	25.65
PLATE 3	8388736	P11	NTC
PLATE 3	8388736	P12	NTC
PLATE 4	255	A10	324.19	22.99
PLATE 4	255	A11	324.19	23.57
PLATE 4	255	A12	324.19	22.74
PLATE 4	255	B10	324.06	22.33
PLATE 4	255	B11	324.06	22.52
PLATE 4	255	B12	324.06	22.51
PLATE 4	255	C10	324.07	21.79
PLATE 4	255	C11	324.07	22.27
PLATE 4	255	C12	324.07	21.77
PLATE 4	255	D10	324.08	22.3
PLATE 4	255	D11	324.08	23.62
PLATE 4	255	D12	324.08	20.64
PLATE 4	255	E10	324.09	23.6
PLATE 4	255	E11	324.09	22.52
PLATE 4	255	E12	324.09	22.39
PLATE 4	255	F10	324.1	23.28
PLATE 4	255	F11	324.1	23.57
PLATE 4	255	F12	324.1	22.86
PLATE 4	255	G10	324.11	22.26
PLATE 4	255	G11	324.11	23.3
PLATE 4	255	G12	324.11	22.4
PLATE 4	255	H10	324.12	22.69
PLATE 4	255	H11	324.12	22.55
PLATE 4	255	H12	324.12	22.56
PLATE 4	255	I10	324.13	23.25
PLATE 4	255	I11	324.13	21.92
PLATE 4	255	I12	324.13	22.86
PLATE 4	255	J10	324.14	20.78
PLATE 4	255	J11	324.14	20.84
PLATE 4	255	J12	324.14	21.3
PLATE 4	255	K10	324.15	20.66
PLATE 4	255	K11	324.15	20.41
PLATE 4	255	K12	324.15	20.4
PLATE 4	255	L10	324.16	23.59
PLATE 4	255	L11	324.16	21.97
PLATE 4	255	L12	324.16	21.67
PLATE 4	255	M10	324.17	21.96
PLATE 4	255	M11	324.17	23.76
PLATE 4	255	M12	324.17	22.56
PLATE 4	255	N10	324.18	22.44
PLATE 4	255	N11	324.18	22.81
PLATE 4	255	N12	324.18	22.79
PLATE 4	32768	O10	POOL	26.35
PLATE 4	32768	O11	POOL	25.82
PLATE 4	32768	O12	POOL	26.59
PLATE 4	32768	P10	POOL	25.45
PLATE 4	8388736	P11	NTC	38.35
PLATE 4	8388736	P12	NTC
PLATE 6	255	A10	324.2	21.98
PLATE 6	255	A11	324.2	22.62
PLATE 6	255	A12	324.2	21.87
PLATE 6	255	B10	324.21	21.65
PLATE 6	255	B11	324.21	22
PLATE 6	255	B12	324.21	21.31
PLATE 6	255	C10	324.22	22.63
PLATE 6	255	C11	324.22	22.47
PLATE 6	255	C12	324.22	21.67
PLATE 6	255	D10	324.23	22.43
PLATE 6	255	D11	324.23	21.88
PLATE 6	255	D12	324.23	21.67
PLATE 6	8388736	E10	NTC
PLATE 6	8388736	E11	NTC
PLATE 6	8388736	E12	NTC
PLATE 6	32768	F10	POOL	25.3
PLATE 6	32768	F11	POOL	25.71
PLATE 6	32768	F12	POOL	25.51
PLATE 6	32768	G10	POOL	26.5
PLATE 6	32768	G11	POOL	27.5
PLATE 6	8388736	G12	NTC
PLATE 6	255	I7	318.01	22.59
PLATE 6	255	I8	318.01	22
PLATE 6	255	I9	318.01	22.61
PLATE 6	255	J7	318.07	21.47
PLATE 6	255	J8	318.07	21.57
PLATE 6	255	J9	318.07	21.7
PLATE 6	255	K7	318.3	21.72
PLATE 6	255	K8	318.3	22.22
PLATE 6	255	K9	318.3	21.89
PLATE 6	255	L7	324.08	21.75
PLATE 6	255	L8	324.08	21.72
PLATE 6	255	L9	324.08	21.31
PLATE 7	8388736	J1	NTC
PLATE 7	8388736	J2	NTC
PLATE 7	8388736	J3	NTC
PLATE 7	255	K1	318.01	22.74
PLATE 7	255	K2	318.01	22.68
PLATE 7	255	K3	318.01	22.95
PLATE 7	255	L1	318.07	21.58
PLATE 7	255	L2	318.07	21.45
PLATE 7	255	L3	318.07	21.52
PLATE 7	255	M1	318.3	21.93
PLATE 7	255	M2	318.3	21.49
PLATE 7	255	M3	318.3	21.93
PLATE 7	255	N1	324.2	22.72
PLATE 7	255	N2	324.2	21.75
PLATE 7	255	N3	324.2	22.6
PLATE 7	255	O1	324.22	22.58
PLATE 7	255	O2	324.22	22.89
PLATE 7	255	O3	324.22	21.93
PLATE 7	32768	P1	POOL	26.57
PLATE 7	32768	P2	POOL	26.53
PLATE 7	32768	P3	POOL	26.74

## Sheet: iNOS_AA
PLATE		WELL	ANIMAL ID	RAW Cp VALUE
PLATE 1	255	A13	318.01	34.77		qPCR, CONTROL MALE										qPCR, CONTROL FEMALE										SUMMARY, iNOS_AA
PLATE 1	255	A14	318.01	33.24			SAMPLE			CALIBRATOR			DELTA DELTA Cp	STANDARD			SAMPLE			CALIBRATOR			DELTA DELTA Cp	STANDARD			UNSTRESSED	SEM	ACUTE	SEM	CHRONIC	SEM
PLATE 1	255	A15	318.01	34.61		ANIMAL ID	Cp AVERAGE	REFERENCE	DELTA Cp	Cp AVERAGE	REFERENCE	DELTA Cp				ANIMAL ID	Cp AVERAGE	REFERENCE	DELTA Cp	Cp AVERAGE	REFERENCE	DELTA Cp
PLATE 1	255	B13	318.02	29.82		318.13	31.15	18.7633	12.3867	31.9375	19.2675	12.67	0.82169	1.16516		318.25	32.925	19.3533	13.5717	32.1975	17.7633	14.4342	0.549999	0.779899		MALE	0.705218	0.152086	1.0898	0.226686	2.00013	0.43262
PLATE 1	255	B14	318.02	31.49		318.14	30.0067	18.7	11.3067	31.9375	19.2675	12.67	0.388683	0.551153		318.26	32.79	18.455	14.335	32.1975	17.7633	14.4342	0.933572	1.32381		FEMALE	1.18677	0.2528	1.77448	0.466406	0.887304	0.236663
PLATE 1	255	B15	318.02	30.3		318.15	31.0133	17.1667	13.8467	32.1975	17.7633	14.4342	0.665495	0.943673		318.27	32.6333	18.8367	13.7967	32.1975	17.7633	14.4342	0.642826	0.911528
PLATE 1	255	C13	318.03	34.21		318.16	32.19	17.4667	14.7233	31.8517	18.105	13.7467	1.96791	2.7905		318.28	32.615	17.7133	14.9017	32.1975	17.7633	14.4342	1.38271	1.96069
PLATE 1	255	C14	318.03	34.39		318.17	33.325	19.67	13.655	32.1975	17.7633	14.4342	0.582703	0.826274		318.29
PLATE 1	255	C15	318.03	34.51		318.18	30.9433	17.8567	13.0867	32.1975	17.7633	14.4342	0.392972	0.557235		318.3	32.575	16.4133	16.1617	33.66	18.575	15.085	2.10916	2.99079
PLATE 1	255	D13	318.04	33.3		320.07	30.61	18.0667	12.5433	33.66	18.575	15.085	0.171744	0.243534		324.09	30.96	18.585	12.375	31.4	18.39	13.01	0.643941	0.913109
PLATE 1	255	D14	318.04	31.16		320.08	30.86	19.7967	11.0633	33.66	18.575	15.085	0.0615684	0.087304		324.1	32.725	18.2633	14.4617	31.4	18.39	13.01	2.73524	3.87857
PLATE 1	255	D15	318.04	34.14		320.09	33.0667	18.2067	14.86	33.66	18.575	15.085	0.855595	1.21323		324.11	31.115	18.5167	12.5983	31.4	18.39	13.01	0.751754	1.06599
PLATE 1	255	E13	318.05	30.95		324.21	32.34	18.7933	13.5467	31.8517	18.105	13.7467	0.870551	1.23444		324.12	30.32	18	12.32	31.85	19.428	12.422	0.93174	1.32121
PLATE 1	255	E14	318.05	32.79		324.22	31.31	18.9967	12.3133	31.8517	18.105	13.7467	0.370274	0.52505
PLATE 1	255	E15	318.05	31.23		324.23	33.08	18.94	14.14	31.8517	18.105	13.7467	1.31342	1.86244
PLATE 1	255	F13	318.06	32.21		324.24
PLATE 1	255	F14	318.06	30.85		MEAN							0.705218	1		MEAN							1.18677	1.68284
PLATE 1	255	F15	318.06	29.95		S.E.M.							0.152086	0.215658		S.E.M.							0.2528	0.35847
PLATE 1	255	G13	318.07	29.1		OUTLIER							2.02232	2.86765		OUTLIER							3.08277	4.37137
PLATE 1	255	G14	318.07	29.89
PLATE 1	255	G15	318.07	30.82		qPCR, ACUTE MALE										qPCR, ACUTE FEMALE
PLATE 1	255	H13	318.08	32.97			SAMPLE			CALIBRATOR			DELTA DELTA Cp	STANDARD			SAMPLE			CALIBRATOR			DELTA DELTA Cp	STANDARD
PLATE 1	255	H14	318.08	32.67		ANIMAL ID	Cp AVERAGE	REFERENCE	DELTA Cp	Cp AVERAGE	REFERENCE	DELTA Cp				ANIMAL ID	Cp AVERAGE	REFERENCE	DELTA Cp	Cp AVERAGE	REFERENCE	DELTA Cp
PLATE 1	255	H15	318.08	32.19		318.19	32.085	17.4567	14.6283	32.1975	17.7633	14.4342	1.14406	1.62228		318.31	35.15	18.07	17.08	33.66	18.575	15.085	3.98616	5.65238		SUMMARY, iNOS_AA STANDARD
PLATE 1	255	I13	318.09	30.39		318.2	31.935	18.8367	13.0983	32.1975	17.7633	14.4342	0.396163	0.56176		318.32	33.605	17.42	16.185	33.66	18.575	15.085	2.14355	3.03955			UNSTRESSED	SEM	ACUTE	SEM	CHRONIC	SEM
PLATE 1	255	I14	318.09	32.13		318.21	35.26	18.52	16.74	31.8517	18.105	13.7467				318.33	32.54	17.5633	14.9767	33.66	18.575	15.085	0.927659	1.31542
PLATE 1	255	I15	318.09	29.86		318.22	31.84	18.3	13.54	32.1975	17.7633	14.4342	0.538058	0.762967		318.34	30.215	16.83	13.385	33.66	18.575	15.085	0.307786	0.436441		MALE	1	0.215658	1.54534	0.321441	2.83619	0.613456
PLATE 1	255	J13	318.1	32.58		318.23	31.93	17.8867	14.0433	32.1975	17.7633	14.4342	0.762689	1.08149		318.35	30.89	18.28	12.61	33.66	18.575	15.085	0.179867	0.255051		FEMALE	1.68284	0.35847	2.51622	0.661364	1.2582	0.335589
PLATE 1	255	J14	318.1	30.62		318.24	33.1367	19.84	13.2967	31.8517	18.105	13.7467	0.732043	1.03804		318.36	31.835	18.2633	13.5717	33.66	18.575	15.085	0.350301	0.496727
PLATE 1	255	J15	318.1	38.71		324.17	32.025	18.8033	13.2217	31.4	18.39	13.01	1.15803	1.64208		324.06	33.99	18.5233	15.4667	31.8517	18.105	13.7467	3.29436	4.67141
PLATE 1	255	K13	318.11	29.37		324.18	31.59	18.095	13.495	31.4	18.39	13.01	1.39959	1.98461		324.07	32.7833	18.6767	14.1067	31.4	18.39	13.01	2.1386	3.03254
PLATE 1	255	K14	318.11	34.19		324.19	34.485	19.31	15.175	31.8517	18.105	13.7467	2.69136	3.81635		324.08	31.5767	17.165	14.4117	31.4	18.39	13.01	2.64207	3.74645
PLATE 1	255	K15	318.11	29.62		324.2	32.29	18.5633	13.7267	31.8517	18.105	13.7467	0.986233	1.39848
PLATE 1	255	L13	318.12	31.55		MEAN							1.0898	1.54534		MEAN							1.77448	2.51622
PLATE 1	255	L14	318.12	31.78		S.E.M.							0.226686	0.321441		S.E.M.							0.466406	0.661364
PLATE 1	255	L15	318.12	29.54		OUTLIER							2.78994	3.95614		OUTLIER							5.27252	7.47645
PLATE 1	255	M13	318.13	31.17
PLATE 1	255	M14	318.13	31.59		qPCR, CHRONIC MALE										qPCR, CHRONIC FEMALE
PLATE 1	255	M15	318.13	30.69			SAMPLE			CALIBRATOR			DELTA DELTA Cp	STANDARD			SAMPLE			CALIBRATOR			DELTA DELTA Cp	STANDARD
PLATE 1	255	N13	318.14	29.53		ANIMAL ID	Cp AVERAGE	REFERENCE	DELTA Cp	Cp AVERAGE	REFERENCE	DELTA Cp				ANIMAL ID	Cp AVERAGE	REFERENCE	DELTA Cp	Cp AVERAGE	REFERENCE	DELTA Cp
PLATE 1	255	N14	318.14	30.64		318.01	31.7533	17.3933	14.36	31.85	19.428	12.422	3.83174	5.43341		318.07	29.9367	17.4033	12.5333	31.9375	19.2675	12.67	0.909618	1.28984
PLATE 1	255	N15	318.14	29.85		318.02	30.06	16.3233	13.7367	31.9375	19.2675	12.67	2.09459	2.97013		318.08	32.61	18.8167	13.7933	31.9375	19.2675	12.67	2.1785	3.08911
PLATE 1	32768	O13	POOL	31.64		318.03	34.37	19.9967	14.3733	31.9375	19.2675	12.67	3.25653	4.61776		318.09	30.125	17.9467	12.1783	31.9375	19.2675	12.67	0.711203	1.00849
PLATE 1	32768	O14	POOL	32.89		318.04	33.72	19.48	14.24	31.9375	19.2675	12.67	2.96905	4.21011		318.1	32.2	18.6467	13.5533	31.85	19.428	12.422	2.19061	3.10629
PLATE 1	32768	O15	POOL	31.11		318.05	31.09	18.635	12.455	31.9375	19.2675	12.67	0.861546	1.22167		318.11	29.495	19.2267	10.2683	31.9375	19.2675	12.67	0.189246	0.268351
PLATE 1	32768	P13	POOL	32.11		318.06	30.4	18.0567	12.3433	31.9375	19.2675	12.67	0.797377	1.13068		318.12	31.665	18.7967	12.8683	31.9375	19.2675	12.67	1.14737	1.62698
PLATE 1	8388736	P14	NTC			324.13	33.865	18.8967	14.9683	31.4	18.39	13.01	3.88613	5.51053		324.01	31.025	18.2867	12.7383	33.66	18.575	15.085	0.1966	0.278779
PLATE 1	8388736	P15	NTC			324.14	30.23	17.5133	12.7167	31.4	18.39	13.01	0.816014	1.15711		324.02	30.77	17.4467	13.3233	33.66	18.575	15.085	0.294907	0.418179
PLATE 2	255	A13	318.15	30.98		324.15	30.27	17.2967	12.9733	31.4	18.39	13.01	0.974905	1.38242		324.03	32.925	18.845	14.08	33.66	18.575	15.085	0.49827	0.706548
PLATE 2	255	A14	318.15	31.14		324.16	30.6233	18.575	12.0483	31.4	18.39	13.01	0.513463	0.728092		324.04	32.7867	18.5467	14.24	33.66	18.575	15.085	0.556711	0.789417
PLATE 2	255	A15	318.15	30.92		MEAN							2.00013	2.83619		MEAN							0.887304	1.2582
PLATE 2	255	B13	318.16	31.64		S.E.M.							0.43262	0.613456		S.E.M.							0.236663	0.335589
PLATE 2	255	B14	318.16	33.47		OUTLIER							5.4203	7.68599		OUTLIER							2.75829	3.91126
PLATE 2	255	B15	318.16	30.48
PLATE 2	255	C13	318.17	33.66		LEGEND:
PLATE 2	255	C14	318.17	31.18			OUTLIER REMOVED
PLATE 2	255	C15	318.17	32.99			DATA UNUSABLE
PLATE 2	255	D13	318.18	30.66
PLATE 2	255	D14	318.18	31.42
PLATE 2	255	D15	318.18	30.75
PLATE 2	255	E13	318.19	31.68
PLATE 2	255	E14	318.19	36.2
PLATE 2	255	E15	318.19	32.49
PLATE 2	255	F13	318.2	31.74
PLATE 2	255	F14	318.2	32.13
PLATE 2	65280	F15	318.2
PLATE 2	255	G13	318.21	32.9
PLATE 2	255	G14	318.21	27.69
PLATE 2	255	G15	318.21	40.79
PLATE 2	255	H13	318.22	30.38
PLATE 2	255	H14	318.22	31.6
PLATE 2	255	H15	318.22	32.08
PLATE 2	255	I13	318.23	31.4
PLATE 2	255	I14	318.23	32.69
PLATE 2	255	I15	318.23	31.7
PLATE 2	65280	J13	318.24
PLATE 2	255	J14	318.24	38.85
PLATE 2	255	J15	318.24	30.91
PLATE 2	255	K13	318.25	33.45
PLATE 2	255	K14	318.25	30.37
PLATE 2	255	K15	318.25	32.4
PLATE 2	255	L13	318.26	32.67
PLATE 2	255	L14	318.26	31.61
PLATE 2	255	L15	318.26	32.91
PLATE 2	255	M13	318.27	33.18
PLATE 2	255	M14	318.27	32.65
PLATE 2	255	M15	318.27	32.07
PLATE 2	255	N13	318.28	32.57
PLATE 2	255	N14	318.28	32.66
PLATE 2	255	N15	318.28	31.48
PLATE 2	32768	O13	POOL	31.9
PLATE 2	32768	O14	POOL	31.9
PLATE 2	32768	O15	POOL	32.27
PLATE 2	32768	P13	POOL	33.64
PLATE 2	32768	P14	POOL	32.72
PLATE 2	8388736	P15	NTC
PLATE 3	255	A13	318.3	32.51
PLATE 3	255	A14	318.3	35.16
PLATE 3	255	A15	318.3	32.64
PLATE 3	255	B13	318.31	32.78
PLATE 3	255	B14	318.31	34.86
PLATE 3	255	B15	318.31	35.44
PLATE 3	255	C13	318.32	33.35
PLATE 3	65280	C14	318.32
PLATE 3	255	C15	318.32	33.86
PLATE 3	255	D13	318.33	32.49
PLATE 3	255	D14	318.33	33.73
PLATE 3	255	D15	318.33	32.59
PLATE 3	255	E13	318.34	30.64
PLATE 3	255	E14	318.34	29.79
PLATE 3	255	E15	318.34	26.36
PLATE 3	255	F13	318.35	31.35
PLATE 3	65280	F14	318.35
PLATE 3	255	F15	318.35	30.43
PLATE 3	255	G13	318.36	31.91
PLATE 3	255	G14	318.36	31.76
PLATE 3	255	G15	318.36	33.97
PLATE 3	255	H13	320.07	30.44
PLATE 3	255	H14	320.07	27.04
PLATE 3	255	H15	320.07	30.78
PLATE 3	255	I13	320.08	30.75
PLATE 3	255	I14	320.08	30.97
PLATE 3	255	I15	320.08	33.45
PLATE 3	255	J13	320.09	32.61
PLATE 3	255	J14	320.09	32.87
PLATE 3	255	J15	320.09	33.72
PLATE 3	255	K13	324.01	31.42
PLATE 3	255	K14	324.01	30.63
PLATE 3	255	K15	324.01	39.06
PLATE 3	255	L13	324.02	34.32
PLATE 3	255	L14	324.02	30.3
PLATE 3	255	L15	324.02	31.24
PLATE 3	255	M13	324.03	31.16
PLATE 3	255	M14	324.03	33.45
PLATE 3	255	M15	324.03	32.4
PLATE 3	255	N13	324.04	32.8
PLATE 3	255	N14	324.04	32.16
PLATE 3	255	N15	324.04	33.4
PLATE 3	32768	O13	POOL	33.99
PLATE 3	32768	O14	POOL	30.87
PLATE 3	32768	O15	POOL	33.33
PLATE 3	32768	P13	POOL	31.99
PLATE 3	8388736	P14	NTC
PLATE 3	8388736	P15	NTC
PLATE 4	255	A13	324.19	32.92
PLATE 4	255	A14	324.19	42.39
PLATE 4	255	A15	324.19	33.48
PLATE 4	255	B13	324.06	33.59
PLATE 4	65280	B14	324.06
PLATE 4	255	B15	324.06	33.81
PLATE 4	255	C13	324.07	32.77
PLATE 4	255	C14	324.07	33.25
PLATE 4	255	C15	324.07	32.33
PLATE 4	255	D13	324.08	31.66
PLATE 4	255	D14	324.08	31.82
PLATE 4	255	D15	324.08	31.25
PLATE 4	255	E13	324.09	31.09
PLATE 4	255	E14	324.09	32.65
PLATE 4	255	E15	324.09	30.83
PLATE 4	255	F13	324.1	33
PLATE 4	255	F14	324.1	32.45
PLATE 4	255	F15	324.1	31.06
PLATE 4	255	G13	324.11	30.74
PLATE 4	255	G14	324.11	33.88
PLATE 4	255	G15	324.11	31.49
PLATE 4	255	H13	324.12	34.36
PLATE 4	255	H14	324.12	31.33
PLATE 4	255	H15	324.12	33.74
PLATE 4	255	I13	324.13	39.46
PLATE 4	255	I14	324.13	33.79
PLATE 4	255	I15	324.13	33.94
PLATE 4	255	J13	324.14	30.52
PLATE 4	255	J14	324.14	31.96
PLATE 4	255	J15	324.14	29.94
PLATE 4	255	K13	324.15	29.98
PLATE 4	255	K14	324.15	30.56
PLATE 4	255	K15	324.15	28.85
PLATE 4	255	L13	324.16	31.08
PLATE 4	255	L14	324.16	30.58
PLATE 4	255	L15	324.16	30.21
PLATE 4	255	M13	324.17	32.35
PLATE 4	255	M14	324.17	31.7
PLATE 4	65280	M15	324.17
PLATE 4	255	N13	324.18	31.63
PLATE 4	255	N14	324.18	31.55
PLATE 4	255	N15	324.18	30.31
PLATE 4	32768	O13	POOL	31.71
PLATE 4	32768	O14	POOL	30.98
PLATE 4	32768	O15	POOL	31.51
PLATE 4	32768	P13	POOL	33.34
PLATE 4	8388736	P14	NTC
PLATE 4	8388736	P15	NTC
PLATE 6	255	A13	324.2	33.74
PLATE 6	255	A14	324.2	35.84
PLATE 6	255	A15	324.2	34.79
PLATE 6	255	B13	324.21	31.84
PLATE 6	255	B14	324.21	35.29
PLATE 6	255	B15	324.21	34.6
PLATE 6	255	C13	324.22	30.98
PLATE 6	255	C14	324.22	32.33
PLATE 6	255	C15	324.22	32.63
PLATE 6	255	D13	324.23	32.63
PLATE 6	255	D14	324.23	34.72
PLATE 6	255	D15	324.23	32.86
PLATE 6	8388736	E13	NTC
PLATE 6	8388736	E14	NTC
PLATE 6	8388736	E15	NTC
PLATE 6	32768	F13	POOL	29.9
PLATE 6	32768	F14	POOL	31.84
PLATE 6	32768	F15	POOL	33.81
PLATE 6	32768	G13	POOL
PLATE 6	32768	G14	POOL
PLATE 6	8388736	G15	NTC	31.73
PLATE 6	255	I10	318.01	32.44
PLATE 6	255	I11	318.01	31.88
PLATE 6	255	I12	318.01	30.94
PLATE 6	255	I13	324.12	29.88
PLATE 6	255	I14	324.12	30.76
PLATE 6	255	I15	324.12	31.79
PLATE 6	255	J10	318.06	32.23
PLATE 6	255	J11	318.06	31.97
PLATE 6	255	J12	318.06	31.92
PLATE 6	255	J13	324.19	32.62
PLATE 6	255	J14	324.19	32.56
PLATE 6	255	J15	324.19	32.81
PLATE 6	255	K10	318.08	35.42
PLATE 6	255	K11	318.08	33.72
PLATE 6	255	K12	318.08	30.76
PLATE 6	255	L10	318.1	32.63
PLATE 6	255	L11	318.1	31.77
PLATE 6	255	L12	318.1	29.59
PLATE 6	255	M10	318.16	33.45
PLATE 6	255	M11	318.16	32.57
PLATE 6	255	M12	318.16	31.12
PLATE 6	255	N10	318.21	35.49
PLATE 6	255	N11	318.21	32.7
PLATE 6	255	N12	318.21	31.78
PLATE 6	255	O10	318.24	34.95
PLATE 6	255	O11	318.24	34.87
PLATE 6	65280	O12	318.24
PLATE 6	255	P10	324.06	35.43
PLATE 6	255	P11	324.06	38.82
PLATE 6	255	P12	324.06	35
PLATE 7	8388736	A4	NTC
PLATE 7	8388736	A5	NTC
PLATE 7	8388736	A6	NTC
PLATE 7	255	B4	318.16	32.32
PLATE 7	255	B5	318.16	31.92
PLATE 7	255	B6	318.16	32.33
PLATE 7	255	C4	318.21	35.34
PLATE 7	65280	C5	318.21
PLATE 7	255	C6	318.21	35.18
PLATE 7	255	D4	318.24	33.3
PLATE 7	255	D5	318.24	32.67
PLATE 7	255	D6	318.24	33.44
PLATE 7	255	E4	324.06	33.4
PLATE 7	65280	E5	324.06
PLATE 7	255	E6	324.06	34.58
PLATE 7	255	F4	324.19	31.98
PLATE 7	255	F5	324.19	34.64
PLATE 7	255	F6	324.19	34.33
PLATE 7	255	G4	324.2	32.76
PLATE 7	255	G5	324.2	34.32
PLATE 7	255	G6	324.2	31.82
PLATE 7	255	H4	324.21	33.22
PLATE 7	255	H5	324.21	32.31
PLATE 7	255	H6	324.21	31.49
PLATE 7	255	I4	324.22	31.85
PLATE 7	255	I5	324.22	31.3
PLATE 7	255	I6	324.22	30.78
PLATE 7	255	J4	324.23	32.77
PLATE 7	255	J5	324.23	32.75
PLATE 7	255	J6	324.23	33.72
PLATE 7	32768	K4	POOL	31.36
PLATE 7	32768	K5	POOL	32.16
PLATE 7	32768	K6	POOL	31.76
PLATE 7	32768	L4	POOL	32.36
PLATE 7	32768	L5	POOL	31.42
PLATE 7	32768	L6	POOL	32.05

## Sheet: GAPDH_A
PLATE		WELL	ANIMAL ID	RAW Cp VALUE
PLATE 1	255	A22	318.01	17.99		qPCR, CONTROL MALE					qPCR, CONTROL FEMALE
PLATE 1	255	A23	318.01	17.57		ANIMAL ID	Cp AVERAGE	POOL			ANIMAL ID	Cp AVERAGE	POOL
PLATE 1	255	A24	318.01	17.69		318.13	18.7633	19.2675			318.25	19.3533	17.7633
PLATE 1	255	B22	318.02	15.7		318.14	18.7	19.2675			318.26	18.455	17.7633
PLATE 1	255	B23	318.02	16.56		318.15	17.1667	17.7633			318.27	18.8367	17.7633
PLATE 1	255	B24	318.02	16.71		318.16	17.6667	17.7633			318.28	17.7133	17.7633
PLATE 1	255	C22	318.03	19.82		318.17	19.67	17.7633			318.29
PLATE 1	255	C23	318.03	19.96		318.18	17.8567	17.7633			318.3	16.4133	18.575
PLATE 1	255	C24	318.03	20.21		320.07	18.0667	18.575			324.09	18.585	18.39
PLATE 1	255	D22	318.04	19.37		320.08	19.7967	18.575			324.1	18.2633	18.39
PLATE 1	255	D23	318.04	19.52		320.09	18.2067	18.575			324.11	18.5167	18.39
PLATE 1	255	D24	318.04	19.55		324.21					324.12	18.035	18.39
PLATE 1	255	E22	318.05	18.58		324.22
PLATE 1	255	E23	318.05	18.69		324.23
PLATE 1	255	E24	318.05	19.86		324.24
PLATE 1	255	F22	318.06	18.42		MEAN	18.4326	18.3681			MEAN	18.2413	18.132
PLATE 1	255	F23	318.06	17.81		S.E.M.	0.295302	0.211122			S.E.M.	0.276234	0.118214
PLATE 1	255	F24	318.06	17.94		OUTLIER	20.6474	19.9516			OUTLIER	20.313	19.0186
PLATE 1	255	G22	318.07	16.87
PLATE 1	255	G23	318.07	17.8		qPCR, ACUTE MALE					qPCR, ACUTE FEMALE
PLATE 1	255	G24	318.07	17.54		ANIMAL ID	Cp AVERAGE	POOL			ANIMAL ID	Cp AVERAGE	POOL
PLATE 1	255	H22	318.08	18.45		318.19	17.4567	17.7633			318.31	18.07	18.575
PLATE 1	255	H23	318.08	19.44		318.2	18.8367	17.7633			318.32	17.42	18.575
PLATE 1	255	H24	318.08	18.56		318.21	18.935	17.7633			318.33	17.5633	18.575
PLATE 1	255	I22	318.09	17.42		318.22	18.3	17.7633			318.34	16.83	18.575
PLATE 1	255	I23	318.09	18.34		318.23	17.8867	17.7633			318.35	18.28	18.575
PLATE 1	255	I24	318.09	18.08		318.24	19.2767	17.7633			318.36	18.2633	18.575
PLATE 1	255	J22	318.1	19.48		324.17	18.8033	18.39			324.06	17.9333	18.39
PLATE 1	255	J23	318.1	19.57		324.18	18.095	18.39			324.07	18.6767	18.39
PLATE 1	255	J24	318.1	19.36		324.19	18.07	18.39			324.08	17.165	18.39
PLATE 1	255	K22	318.11	19.41		324.2
PLATE 1	255	K23	318.11	18.94		MEAN	18.4067	17.9722			MEAN	17.8002	18.5133
PLATE 1	255	K24	318.11	19.33		S.E.M.	0.196251	0.104444			S.E.M.	0.198915	0.0308333
PLATE 1	255	L22	318.12	18.75		OUTLIER	19.8785	18.7556			OUTLIER	19.292	18.7446
PLATE 1	255	L23	318.12	18.72
PLATE 1	255	L24	318.12	18.92		qPCR, CHRONIC MALE					qPCR, CHRONIC FEMALE
PLATE 1	255	M22	318.13	18.87		ANIMAL ID	Cp AVERAGE	POOL			ANIMAL ID	Cp AVERAGE	POOL
PLATE 1	255	M23	318.13	19.45		318.01	17.75	19.2675			318.07	17.4033	19.2675
PLATE 1	255	M24	318.13	17.97		318.02	16.3233	19.2675			318.08	18.8167	19.2675
PLATE 1	255	N22	318.14	18.71		318.03	19.9967	19.2675			318.09	17.9467	19.2675
PLATE 1	255	N23	318.14	18.65		318.04	19.48	19.2675			318.1	19.47	19.2675
PLATE 1	255	N24	318.14	18.74		318.05	18.635	19.2675			318.11	19.2267	19.2675
PLATE 1	32768	O22	POOL	18.65		318.06	18.0567	19.2675			318.12	18.7967	19.2675
PLATE 1	32768	O23	POOL	19.51		324.13	18.8967	18.39			324.01	18.2867	18.575
PLATE 1	32768	O24	POOL	19.59		324.14	17.5133	18.39			324.02	17.4467	18.575
PLATE 1	32768	P22	POOL	19.32		324.15	17.2967	18.39			324.03	18.845	18.575
PLATE 1	8388736	P23	NTC			324.16	18.575	18.39			324.04	18.5467	18.575
PLATE 1	8388736	P24	NTC	28.94		MEAN	18.2523	18.9165			MEAN	18.4785	18.9905
PLATE 2	255	A22	318.15	16.76		S.E.M.	0.344588	0.143295			S.E.M.	0.222053	0.113085
PLATE 2	255	A23	318.15	17.24		OUTLIER	20.9765	20.0493			OUTLIER	20.234	19.8845
PLATE 2	255	A24	318.15	17.5
PLATE 2	255	B22	318.16	17.67		qPCR, PLATE 6 / RE-RUN 1					qPCR, PLATE 7 / RE-RUN 2
PLATE 2	255	B23	318.16	17.8		ANIMAL ID	Cp AVERAGE	POOL			ANIMAL ID	Cp AVERAGE	POOL
PLATE 2	255	B24	318.16	17.53		324.2	17.795	19.428			318.01	18.0733	18.105
PLATE 2	255	C22	318.17	19.9		324.21	18.2067	19.428			318.34	16.44	18.105
PLATE 2	255	C23	318.17	19.77		324.22	17.8667	19.428			318.02	15.5767	18.105
PLATE 2	255	C24	318.17	19.34		324.23	18.8133	19.428			320.07	18.68	18.105
PLATE 2	255	D22	318.18	18.18		318.01	17.3933	19.428			318.05	18.61	18.105
PLATE 2	255	D23	318.18	17.74		318.3	17.43	19.428			320.09	17.8067	18.105
PLATE 2	255	D24	318.18	17.65		318.06	17.2133	19.428			318.07	17.0567	18.105
PLATE 2	255	E22	318.19	17.42		318.31	18.3967	19.428			324.06	18.5233	18.105
PLATE 2	255	E23	318.19	17.32		318.07	16.97	19.428			318.08	18.5867	18.105
PLATE 2	255	E24	318.19	17.63		320.07	17.27	19.428			324.08	18.7033	18.105
PLATE 2	255	F22	318.2	18.92		318.08	17.3567	19.428			318.11	18.2967	18.105
PLATE 2	255	F23	318.2	19.28		324.06	17.4633	19.428			324.09	18.4767	18.105
PLATE 2	255	F24	318.2	18.31		318.1	18.6467	19.428			318.16	17.4667	18.105
PLATE 2	255	G22	318.21	19.12		324.08	18.1833	19.428			324.11	18.4367	18.105
PLATE 2	255	G23	318.21	18.75		318.16	16.7967	19.428			318.18	17.8667	18.105
PLATE 2	255	G24	318.21	17.4		324.12	18	19.428			324.13	19.38	18.105
PLATE 2	255	H22	318.22	18.32		318.21	19.03	19.428			318.2	18.71	18.105
PLATE 2	255	H23	318.22	18.3		324.14	18.16	19.428			324.16	17.5	18.105
PLATE 2	255	H24	318.22	18.28		318.24	18.9233	19.428			318.21	18.52	18.105
PLATE 2	255	I22	318.23	17.96		324.19	20.12	19.428			324.18	18.75	18.105
PLATE 2	255	I23	318.23	17.93		MEAN	18.0018	19.428			318.22	18.0433	18.105
PLATE 2	255	I24	318.23	17.77		S.E.M.	0.183977	0			324.19	19.31	18.105
PLATE 2	255	J22	318.24	19.5		OUTLIER	20.0587	19.428			318.23	17.93	18.105
PLATE 2	255	J23	318.24	19.7							324.2	18.5633	18.105
PLATE 2	255	J24	318.24	18.63							318.24	19.84	18.105
PLATE 2	255	K22	318.25	19.6							324.21	18.7933	18.105
PLATE 2	255	K23	318.25	19.84							318.3	18.31	18.105
PLATE 2	255	K24	318.25	18.62							324.22	18.9967	18.105
PLATE 2	255	L22	318.26	19.75							318.32	18.4067	18.105
PLATE 2	255	L23	318.26	18.53							324.23	18.94	18.105
PLATE 2	255	L24	318.26	18.38
PLATE 2	255	M22	318.27	18.73
PLATE 2	255	M23	318.27	19.23
PLATE 2	255	M24	318.27	18.55
PLATE 2	255	N22	318.28	18.14							MEAN	18.2864
PLATE 2	255	N23	318.28	17.51							S.E.M.	0.156167
PLATE 2	255	N24	318.28	17.49							OUTLIER	20.4248
PLATE 2	32768	O22	POOL	17.87
PLATE 2	32768	O23	POOL	18.3
PLATE 2	32768	O24	POOL	16.85
PLATE 2	32768	P22	POOL	17.24
PLATE 2	32768	P23	POOL	18.79
PLATE 2	32768	P24	POOL	17.53
PLATE 3	255	A22	318.3	16.69
PLATE 3	255	A23	318.3	16.37
PLATE 3	255	A24	318.3	16.18
PLATE 3	255	B22	318.31	17.85
PLATE 3	255	B23	318.31	18.12
PLATE 3	255	B24	318.31	18.24
PLATE 3	255	C22	318.32	17.9
PLATE 3	255	C23	318.32	17.59
PLATE 3	255	C24	318.32	16.77
PLATE 3	255	D22	318.33	17.43
PLATE 3	255	D23	318.33	17.51
PLATE 3	255	D24	318.33	17.75
PLATE 3	255	E22	318.34	16.38
PLATE 3	255	E23	318.34	17.41
PLATE 3	255	E24	318.34	16.7
PLATE 3	255	F22	318.35	19.66
PLATE 3	255	F23	318.35	18.51
PLATE 3	255	F24	318.35	18.05
PLATE 3	255	G22	318.36	17.93
PLATE 3	255	G23	318.36	18.87
PLATE 3	255	G24	318.36	17.99
PLATE 3	255	H22	320.07	18.48
PLATE 3	255	H23	320.07	17.97
PLATE 3	255	H24	320.07	17.75
PLATE 3	255	I22	320.08	19.6
PLATE 3	255	I23	320.08	20.44
PLATE 3	255	I24	320.08	19.35
PLATE 3	255	J22	320.09	18.46
PLATE 3	255	J23	320.09	18.49
PLATE 3	255	J24	320.09	17.67
PLATE 3	255	K22	324.01	18.62
PLATE 3	255	K23	324.01	18.27
PLATE 3	255	K24	324.01	17.97
PLATE 3	255	L22	324.02	16.75
PLATE 3	255	L23	324.02	17.7
PLATE 3	255	L24	324.02	17.89
PLATE 3	255	M22	324.03	17.46
PLATE 3	255	M23	324.03	19.14
PLATE 3	255	M24	324.03	18.55
PLATE 3	255	N22	324.04	18.87
PLATE 3	255	N23	324.04	18.58
PLATE 3	255	N24	324.04	18.19
PLATE 3	32768	O22	POOL	18.75
PLATE 3	32768	O23	POOL	18.49
PLATE 3	32768	O24	POOL	18.48
PLATE 3	32768	P22	POOL	18.58
PLATE 3	8388736	P23	NTC
PLATE 3	8388736	P24	NTC
PLATE 4	255	A22	324.19	17.65
PLATE 4	255	A23	324.19	18.28
PLATE 4	255	A24	324.19	18.28
PLATE 4	255	B22	324.06	17.41
PLATE 4	255	B23	324.06	18.17
PLATE 4	255	B24	324.06	18.22
PLATE 4	255	C22	324.07	18.77
PLATE 4	255	C23	324.07	18.62
PLATE 4	255	C24	324.07	18.64
PLATE 4	255	D22	324.08	17.52
PLATE 4	255	D23	324.08	18.55
PLATE 4	255	D24	324.08	16.81
PLATE 4	255	E22	324.09	9.84
PLATE 4	255	E23	324.09	18.68
PLATE 4	255	E24	324.09	18.49
PLATE 4	255	F22	324.1	18.62
PLATE 4	255	F23	324.1	18.29
PLATE 4	255	F24	324.1	17.88
PLATE 4	255	G22	324.11	18.44
PLATE 4	255	G23	324.11	18.36
PLATE 4	255	G24	324.11	18.75
PLATE 4	255	H22	324.12	17.98
PLATE 4	255	H23	324.12	18.09
PLATE 4	255	H24	324.12	16.94
PLATE 4	255	I22	324.13	18.82
PLATE 4	255	I23	324.13	18.9
PLATE 4	255	I24	324.13	18.97
PLATE 4	255	J22	324.14	17.49
PLATE 4	255	J23	324.14	17.45
PLATE 4	255	J24	324.14	17.6
PLATE 4	255	K22	324.15	17.43
PLATE 4	255	K23	324.15	17.46
PLATE 4	255	K24	324.15	17
PLATE 4	255	L22	324.16	16.71
PLATE 4	255	L23	324.16	18.61
PLATE 4	255	L24	324.16	18.54
PLATE 4	255	M22	324.17	17.87
PLATE 4	255	M23	324.17	18.78
PLATE 4	255	M24	324.17	19.76
PLATE 4	255	N22	324.18	17.81
PLATE 4	255	N23	324.18	20.34
PLATE 4	255	N24	324.18	18.38
PLATE 4	32768	O22	POOL	18
PLATE 4	32768	O23	POOL	18.41
PLATE 4	32768	O24	POOL	18.7
PLATE 4	32768	P22	POOL	18.45
PLATE 4	8388736	P23	NTC	32.38
PLATE 4	8388736	P24	NTC	32.24
PLATE 6	255	A22	324.2	17.89
PLATE 6	255	A23	324.2	19.07
PLATE 6	255	A24	324.2	17.7
PLATE 6	255	B22	324.21	18.42
PLATE 6	255	B23	324.21	17.93
PLATE 6	255	B24	324.21	18.27
PLATE 6	255	C22	324.22	17.61
PLATE 6	255	C23	324.22	18.31
PLATE 6	255	C24	324.22	17.68
PLATE 6	255	D22	324.23	18.58
PLATE 6	255	D23	324.23	18.94
PLATE 6	255	D24	324.23	18.92
PLATE 6	8388736	E22	NTC	35.34
PLATE 6	8388736	E23	NTC	33.7
PLATE 6	8388736	E24	NTC	34.59
PLATE 6	32768	F22	POOL	17.56
PLATE 6	32768	F23	POOL	19.84
PLATE 6	32768	F24	POOL	19.38
PLATE 6	32768	G22	POOL	19.43
PLATE 6	32768	G23	POOL	19.89
PLATE 6	32768	G24	POOL	18.6
PLATE 6	255	I16	318.01	17.46
PLATE 6	255	I17	318.01	16.79
PLATE 6	255	I18	318.01	17.93
PLATE 6	255	I19	318.3	17.18
PLATE 6	255	I20	318.3	17.42
PLATE 6	255	I21	318.3	17.69
PLATE 6	255	J16	318.06	16.87
PLATE 6	255	J17	318.06	16.94
PLATE 6	255	J18	318.06	17.83
PLATE 6	255	J19	318.31	18.51
PLATE 6	255	J20	318.31	18.69
PLATE 6	255	J21	318.31	17.99
PLATE 6	255	K16	318.07	16.63
PLATE 6	255	K17	318.07	16.92
PLATE 6	255	K18	318.07	17.36
PLATE 6	255	K19	320.07	17.34
PLATE 6	255	K20	320.07	16.95
PLATE 6	255	K21	320.07	17.52
PLATE 6	255	L16	318.08	17.92
PLATE 6	255	L17	318.08	17.03
PLATE 6	255	L18	318.08	17.12
PLATE 6	255	L19	324.06	17.27
PLATE 6	255	L20	324.06	17.7
PLATE 6	255	L21	324.06	17.42
PLATE 6	255	M16	318.1	18.55
PLATE 6	255	M17	318.1	18.86
PLATE 6	255	M18	318.1	18.53
PLATE 6	255	M19	324.08	18.47
PLATE 6	255	M20	324.08	18.48
PLATE 6	255	M21	324.08	17.6
PLATE 6	255	N16	318.16	16.73
PLATE 6	255	N17	318.16	16.67
PLATE 6	255	N18	318.16	16.99
PLATE 6	255	N19	324.12	17.48
PLATE 6	255	N20	324.12	17.96
PLATE 6	255	N21	324.12	18.56
PLATE 6	255	O16	318.21	18.85
PLATE 6	255	O17	318.21	19.21
PLATE 6	255	O18	318.21	17.6
PLATE 6	255	O19	324.14	18.05
PLATE 6	255	O20	324.14	16.39
PLATE 6	255	O21	324.14	18.27
PLATE 6	255	P16	318.24	18.76
PLATE 6	255	P17	318.24	18.75
PLATE 6	255	P18	318.24	19.26
PLATE 6	255	P19	324.19	20.26
PLATE 6	255	P20	324.19	20.36
PLATE 6	255	P21	324.19	19.74
PLATE 7	8388736	A19	NTC
PLATE 7	8388736	A20	NTC
PLATE 7	8388736	A21	NTC
PLATE 7	8388736	A22	NTC
PLATE 7	8388736	A23	NTC
PLATE 7	8388736	A24	NTC
PLATE 7	255	B19	318.01	17.8
PLATE 7	255	B20	318.01	18.13
PLATE 7	255	B21	318.01	18.29
PLATE 7	255	B22	318.34	16.42
PLATE 7	255	B23	318.34	16.5
PLATE 7	255	B24	318.34	16.4
PLATE 7	255	C19	318.02	15.31
PLATE 7	255	C20	318.02	15.96
PLATE 7	255	C21	318.02	15.46
PLATE 7	255	C22	320.07	18.71
PLATE 7	255	C23	320.07	18.9
PLATE 7	255	C24	320.07	18.43
PLATE 7	255	D19	318.05	18.53
PLATE 7	255	D20	318.05	18.71
PLATE 7	255	D21	318.05	18.59
PLATE 7	255	D22	320.09	17.93
PLATE 7	255	D23	320.09	17.65
PLATE 7	255	D24	320.09	17.84
PLATE 7	255	E19	318.07	16.95
PLATE 7	255	E20	318.07	17.26
PLATE 7	255	E21	318.07	16.96
PLATE 7	255	E22	324.06	18.57
PLATE 7	255	E23	324.06	18.6
PLATE 7	255	E24	324.06	18.4
PLATE 7	255	F19	318.08	18.46
PLATE 7	255	F20	318.08	18.76
PLATE 7	255	F21	318.08	18.54
PLATE 7	255	F22	324.08	18.79
PLATE 7	255	F23	324.08	18.55
PLATE 7	255	F24	324.08	18.77
PLATE 7	255	G19	318.11	17.98
PLATE 7	255	G20	318.11	18.3
PLATE 7	255	G21	318.11	18.61
PLATE 7	255	G22	324.09	18.51
PLATE 7	255	G23	324.09	18.53
PLATE 7	255	G24	324.09	18.39
PLATE 7	255	H19	318.16	17.55
PLATE 7	255	H20	318.16	17.34
PLATE 7	255	H21	318.16	17.51
PLATE 7	255	H22	324.11	18.42
PLATE 7	255	H23	324.11	18.63
PLATE 7	255	H24	324.11	18.26
PLATE 7	255	I19	318.18	17.67
PLATE 7	255	I20	318.18	17.95
PLATE 7	255	I21	318.18	17.98
PLATE 7	255	I22	324.13	19.46
PLATE 7	255	I23	324.13	19.18
PLATE 7	255	I24	324.13	19.5
PLATE 7	255	J19	318.2	18.88
PLATE 7	255	J20	318.2	18.53
PLATE 7	255	J21	318.2	18.72
PLATE 7	255	J22	324.16	17.6
PLATE 7	255	J23	324.16	17.33
PLATE 7	255	J24	324.16	17.57
PLATE 7	255	K19	318.21	18.74
PLATE 7	255	K20	318.21	17.88
PLATE 7	255	K21	318.21	18.94
PLATE 7	255	K22	324.18	18.71
PLATE 7	255	K23	324.18	18.96
PLATE 7	255	K24	324.18	18.58
PLATE 7	255	L19	318.22	18.46
PLATE 7	255	L20	318.22	17.71
PLATE 7	255	L21	318.22	17.96
PLATE 7	255	L22	324.19	20.53
PLATE 7	255	L23	324.19	19.46
PLATE 7	255	L24	324.19	19.16
PLATE 7	255	M19	318.23	18.08
PLATE 7	255	M20	318.23	17.93
PLATE 7	255	M21	318.23	17.78
PLATE 7	255	M22	324.2	18.36
PLATE 7	255	M23	324.2	18.62
PLATE 7	255	M24	324.2	18.71
PLATE 7	255	N19	318.24	19.73
PLATE 7	255	N20	318.24	19.91
PLATE 7	255	N21	318.24	19.88
PLATE 7	255	N22	324.21	18.86
PLATE 7	255	N23	324.21	18.74
PLATE 7	255	N24	324.21	18.78
PLATE 7	32768	O16	POOL	17.54
PLATE 7	32768	O17	POOL	18.45
PLATE 7	32768	O18	POOL	18.47
PLATE 7	255	O19	318.3	18.48
PLATE 7	255	O20	318.3	18.47
PLATE 7	255	O21	318.3	17.98
PLATE 7	255	O22	324.22	18.94
PLATE 7	255	O23	324.22	19.36
PLATE 7	255	O24	324.22	18.69
PLATE 7	32768	P16	POOL	18.12
PLATE 7	32768	P17	POOL	18.1
PLATE 7	32768	P18	POOL	17.95
PLATE 7	255	P19	318.32	18.37
PLATE 7	255	P20	318.32	18.51
PLATE 7	255	P21	318.32	18.34
PLATE 7	255	P22	324.23	19.5
PLATE 7	255	P23	324.23	18.71
PLATE 7	255	P24	324.23	18.61

## Sheet: Z_COMBO
qPCR, CONTROL MALE											qPCR, CONTROL FEMALE
	CX3CL1 Z SCORE	CD200 Z SCORE	NEURONAL FACTORS	CX3CR1 Z SCORE	CD200R Z SCORE	MICROGLIAL FACTORS						CX3CL1 Z SCORE	CD200 Z SCORE	NEURONAL FACTORS	CX3CR1 Z SCORE	CD200R Z SCORE	MICROGLIAL FACTORS
ANIMAL ID											ANIMAL ID
318.13	-0.041028	1.95932	1.91829	-0.553453	0.532969	-0.0204843					318.25	-1.21524	-0.736043	-1.95128	-1.01043	-1.37717	-2.3876
318.14	1.6085	0.472207	2.08071	-0.736494	-1.21545	-1.95194					318.26	0.414623	0.750794	1.16542	-0.474977	-0.644845	-1.11982
318.15	-0.615836	0.701122	0.0852866	-0.886189	-1.02901	-1.9152					318.27	-0.977292	0.794545	-0.182747	-0.766895	-0.45013	-1.21702
318.16	0.471104	0.856218	1.32732	-0.578139	0.316981	-0.261158					318.28	-0.106093	-0.174814	-0.280907	-0.677145	0.151109	-0.526036
318.17	-1.16158	-0.0166186	-1.1782	-0.999064	-1.13881	-2.13787					318.29
318.18	0.345513	-0.474151	-0.128638	-0.595706	0.01455	-0.581156					318.3	-0.67875	1.97593	1.29718	-0.807808	2.78255	1.97474
320.07	-0.606674	0.591038	-0.0156361	0.136504	1.77153	1.90804					324.09	-0.852454	-0.724966	-1.57742	-0.723193	0.0911545	-0.632038
320.08	0.364347	-1.5251	-1.16076	0.841436	-1.02239	-0.180958					324.1	-0.369176	0.109158	-0.260018	0.676779	-0.397284	0.279494
320.09	-0.253575	-1.46629	-1.71986	-0.15793	-0.16921	-0.32714					324.11	-0.378251	0.914948	0.536697	-0.528763	0.935398	0.406635
324.21	-0.800627	0.0300152	-0.770612	1.94495	1.41545	3.3604					324.12	-0.614602	-1.0452	-1.6598	0.0867381	0.959638	1.04638
324.22	-1.21986	-0.449326	-1.66919	1.76405	-0.201697	1.56236
324.23	1.90972	-0.678427	1.23129	-0.179969	0.725084	0.545115
324.24
MEAN	0	-2.12793e-16	0	-1.78098e-16	0	-1.11022e-16					MEAN	-0.530804	0.20715	-0.323654	-0.469522	0.227825	-0.241697
S.E.M.	0.288675	0.288675	0.392974	0.288675	#NAME?	0.478838					S.E.M.	0.16346	0.328136	0.401676	0.175984	0.404408	0.438181
OUTLIER	2.5	2.5	3.40325	2.5	2.5	4.14686					OUTLIER	0.695145	2.66817	2.68892	0.850362	3.26089	3.04466
qPCR, ACUTE MALE											qPCR, ACUTE FEMALE
	CX3CL1 Z SCORE	CD200 Z SCORE	NEURONAL FACTORS	CX3CR1 Z SCORE	CD200R Z SCORE	MICROGLIAL FACTORS						CX3CL1 Z SCORE	CD200 Z SCORE	NEURONAL FACTORS	CX3CR1 Z SCORE	CD200R Z SCORE	MICROGLIAL FACTORS
ANIMAL ID											ANIMAL ID
318.19	0.647144	2.41222	3.05936	-0.558459	-0.605851	-1.16431					318.31	3.14717	5.10157	8.24874	0.171244	0.30364	0.474883
318.2	-1.07077	-0.310688	-1.38145	-0.801132	1.78527	0.984142					318.32	2.78741	6.57191	9.35932	1.03061	0.287582	1.31819
318.21	-1.1111	-0.583949	-1.69505	-0.680607	-1.22694	-1.90754					318.33	1.37392	0.879852	2.25377	1.72633		1.72633
318.22	0.124204	-0.959508	-0.835303	-0.701627	3.62877	2.92715					318.34	-0.823763	0.073065	-0.750698	-0.779149	-1.24137	-2.02051
318.23	-0.661668	-0.889278	-1.55095	-0.930562	0.720827	-0.209735					318.35	1.17581	-0.589693	0.586116	-0.382846	1.66617	1.28332
318.24	0.0306764	-0.481834	-0.451157	-0.815247	-1.31587	-2.13112					318.36	-0.100618	-0.294124	-0.394743	0.188085	-0.865613	-0.677529
324.17	-0.552381	1.66932	1.11694	-0.961247	-0.952977	-1.91422					324.06	2.95576	1.75837	4.71414	-0.47609	-0.102359	-0.578449
324.18	3.19201	0.326988	3.519	-0.786587	-0.76637	-1.55296					324.07	-0.842804	-0.131654	-0.974458	-0.311913	3.37614	3.06422
324.19	3.98853	2.73673	6.72526	-0.135976	1.14449	1.00851					324.08	4.7037	7.76392	12.4676	0.562799	0.749994	1.31279
324.2	-0.426474	0.797259	0.370785	-0.92416		-0.92416
MEAN	0.416017	0.471726	0.887744	-0.72956	0.267929	-0.488425					MEAN	1.5974	2.34814	3.94553	0.192119	0.521773	0.655917
S.E.M.	0.558845	0.434531	0.872828	0.076917	#NAME?	0.523644					S.E.M.	0.648071	1.08137	1.66787	0.267945	0.518145	0.509728
OUTLIER	4.83407	3.907	7.78806	-0.121478	4.47339	3.65134					OUTLIER	6.45793	10.4584	16.4546	2.20171	4.18561	4.47888
qPCR, CHRONIC MALE											qPCR, CHRONIC FEMALE
	CX3CL1 Z SCORE	CD200 Z SCORE	NEURONAL FACTORS	CX3CR1 Z SCORE	CD200R Z SCORE	MICROGLIAL FACTORS						CX3CL1 Z SCORE	CD200 Z SCORE	NEURONAL FACTORS	CX3CR1 Z SCORE	CD200R Z SCORE	MICROGLIAL FACTORS
ANIMAL ID											ANIMAL ID
318.01	7.26811	8.8555	16.1236	2.89205	1.29391	4.18596					318.07	2.29509	5.68439	7.97948	0.928385	-0.16921	0.759175
318.02	8.24888	9.13855	17.3874	1.88665	1.66351	3.55016					318.08	2.77194	5.67084	8.44278	1.21641	3.3841	4.6005
318.03	0.524001	1.94985	2.47385	-0.538226	-0.526025	-1.06425					318.09	1.33184	1.9688	3.30064	1.26882	0.543725	1.81255
318.04	1.20903	2.36669	3.57571	0.398346	-0.221383	0.176964					318.1				-0.412344		-0.412344
318.05	2.29969	8.39539	10.6951	-0.209752	0.0911545	-0.118597					318.11	0.233877	1.33099	1.56487	-0.460938	1.45094	0.990005
318.06	5.67205	6.52673	12.1988	1.02528	2.02711	3.05239					318.12	-0.0785298	0.988174	0.909644	-0.138348	-0.421199	-0.559548
324.13	0.511289	-0.546092	-0.0348022	0.672267	-0.289882	0.382385					324.01	0.58081	0.473716	1.05453	-0.773351	-0.338169	-1.11152
324.14	2.1058	-0.321647	1.78416	-0.775678	-0.103009	-0.878687					324.02	0.765816	0.613217	1.37903	-0.583777	0.165735	-0.418042
324.15	-0.271624	-0.367293	-0.638918	-0.923669	-0.381109	-1.30478					324.03	-0.0617611	-0.0487615	-0.110523	-0.745184	-0.505426	-1.25061
324.16	-0.145665	-1.49076	-1.63643	-0.109009	-0.289882	-0.398891					324.04	1.27662	-0.790453	0.486171	-0.218357	-0.705957	-0.924314
MEAN	2.74216	3.45069	6.19285	0.431826	0.32644	0.758266					MEAN	1.01286	1.76566	2.77851	0.00813134	0.378282	0.348585
S.E.M.	0.998127	1.36668	2.27828	0.387598	#NAME?	0.646797					S.E.M.	0.335622	0.784083	1.07306	0.255914	0.43568	0.568654
OUTLIER	10.633	14.2552	24.2042	3.49606	2.70443	5.87165					OUTLIER	3.53002	7.64628	10.8264	2.03131	3.64588	4.84419

## Sheet: RATIO
INOS/ARG1 RATIO																						CX3CR1/CX3CL1 RATIO																						CD200R/CD200 RATIO
qPCR, CONTROL MALE				ARG/NOS		qPCR, CONTROL FEMALE				ARG/NOS		SUMMARY, iNOS/ARG1										qPCR, CONTROL MALE				CX3CR1/CL1		qPCR, CONTROL FEMALE				CX3CR1/CL1		SUMMARY, CX3CR1/CX3CL1										qPCR, CONTROL MALE				CD200R/CD200
	ARG1 DELTA DELTA Cp	iNOS DELTA DELTA Cp	RATIO	STANDARD RATIO			ARG1 DELTA DELTA Cp	iNOS DELTA DELTA Cp	RATIO	STANDARD RATIO			UNSTRESSED	SEM	ACUTE	SEM	CHRONIC	SEM					CX3CL1 DELTA DELTA Cp	CX3CR1 DELTA DELTA Cp	RATIO	STANDARD RATIO			CX3CL1 DELTA DELTA Cp	CX3CR1 DELTA DELTA Cp	RATIO	STANDARD RATIO			UNSTRESSED	SEM	ACUTE	SEM	CHRONIC	SEM					CD200 DELTA DELTA Cp	CD200R DELTA DELTA Cp	RATIO	STANDARD RATIO
ANIMAL ID						ANIMAL ID																ANIMAL ID						ANIMAL ID																ANIMAL ID
318.13	0.140389	0.82169	5.85296	1.36339		318.25	0.040761	0.549999	13.4933	3.14313		MALE	4.29294	0.70356	15.2233	2.31657	26.6	7.39624				318.13	2.18606	1.31951	0.603601	0.786893		318.25	0.622725	0.487452	0.782773	1.02047		MALE	0.767069	0.159428	0.537006	0.129153	0.589987	0.113951				318.13	1.66728	8.46592	5.07767	1.07716
318.14	0.0676078	0.388683	5.74909	1.3392		318.26	0.159873	0.933572	5.83945	1.36025		FEMALE	10.5385	1.30592	16.9034	5.12141	10.3523	2.72151				318.14	4.38223	0.986233	0.225052	0.293393		318.26	2.79271	1.4624	0.523647	0.68266		FEMALE	0.993379	0.179313	0.79489	0.174308	0.657915	0.101928				318.14	1.81336	2.09217	1.15375	0.244753
318.15	0.102711	0.665495	6.47928	1.50929		318.27	0.0637396	0.642826	10.0852	2.34925												318.15	1.42076	0.713672	0.502316	0.654851		318.27	0.939523	0.93088	0.990801	1.29167												318.15	1.91233	2.77182	1.44944	0.30748
318.16	0.0383402	1.96791				318.28	0.118257	1.38271	11.6924	2.72364												318.16	2.86791	1.27456	0.444421	0.579376		318.28	2.09943	1.09429	0.521233	0.679513												318.16	1.35535	7.67855	5.66536	1.20183
318.17	0.105355	0.582703	5.53085	1.28836		318.29																318.17	0.694157	0.508152	0.732043	0.954338		318.29																318.17	1.06339	2.37156	2.23019	0.473104
318.18	0.193669	0.392972	2.02909	0.472658		318.3	0.030501	2.10916														318.18	2.7007	1.24258	0.460094	0.599808		318.3	1.337	0.856386	0.640528	0.835033												318.18	1.74311	6.57605	3.77259	0.800304
320.07	0.0689487	0.171744	2.4909	0.580231		324.09	0.0721678	0.643941	8.92282	2.07849												320.07	1.43296	2.57576	1.79751	2.34335		324.09	1.10573	1.01045	0.913831	1.19133												320.07	0.392746	12.981
320.08	0.0666	0.0615684	0.92445	0.215342		324.1	0.155053	2.73524	17.6407	4.10923												320.08	2.72578	3.85928	1.41585	1.84579		324.1	1.74917	3.55948	2.03496	2.6529												320.08	0.430276	2.79594	6.49802	1.37847
320.09	0.13581	0.855595	6.29992	1.46751		324.11	0.0868197	0.751754	8.6588	2.01699												320.09	1.90308	2.03967	1.07177	1.39723		324.11	1.73708	1.36446	0.785491	1.02402												320.09	1.38511	5.90617	4.26404	0.904559
324.21	0.0304306	0.870551				324.12	0.116831	0.93174	7.97509	1.85772												324.21	1.17473	5.86853				324.12	1.42241	2.48515	1.74715	2.27769												324.21	1.07923	11.683	10.8253	2.29644
324.22	0.112891	0.370274	3.27993	0.76403																		324.22	0.616569	5.53916																				324.22	0.933033	5.78774	6.20315	1.31591
324.23																						324.23	4.78328	1.99954	0.418027	0.544966																		324.23		9.16626
324.24	0.0977842																					324.24																						324.24	1.36596
MEAN			4.29294	1		MEAN	1.074	0.705359	10.5385	2.45483												MEAN			0.767069	1		MEAN			0.993379	1.29503												MEAN			4.71395	1
S.E.M.			0.70356	0.163888		S.E.M.	0.23	0.168423	1.30592	0.304202												S.E.M.			0.159428	0.207841		S.E.M.			0.179313	0.233764												S.E.M.			0.909066	0.192846
OUTLIER			9.56964	2.22916		OUTLIER	2.892	2.03686	19.7727	4.60587												OUTLIER			2.02746	2.64313		OUTLIER			2.33823	3.04827												OUTLIER			11.9008	2.52458
qPCR, ACUTE MALE				ARG/NOS		qPCR, ACUTE FEMALE				ARG/NOS												qPCR, ACUTE MALE				CX3CR1/CL1		qPCR, ACUTE FEMALE				CX3CR1/CL1												qPCR, ACUTE MALE				CD200R/CD200
	ARG1 DELTA DELTA Cp	iNOS DELTA DELTA Cp	RATIO	STANDARD RATIO			ARG1 DELTA DELTA Cp	iNOS DELTA DELTA Cp	RATIO	STANDARD RATIO													CX3CL1 DELTA DELTA Cp	CX3CR1 DELTA DELTA Cp	RATIO	STANDARD RATIO			CX3CL1 DELTA DELTA Cp	CX3CR1 DELTA DELTA Cp	RATIO	STANDARD RATIO													CD200 DELTA DELTA Cp	CD200R DELTA DELTA Cp	RATIO	STANDARD RATIO
ANIMAL ID						ANIMAL ID																ANIMAL ID						ANIMAL ID																ANIMAL ID
318.19	0.0962769	1.14406	11.8831	2.76804		318.31	0.126891	3.98616	31.4139	7.31758												318.19	3.10229	1.31039	0.422396	0.550662		318.31	6.43081	2.63902	0.410371	0.534986												318.19	2.90526	4.31442	1.48504	0.315031
318.2	0.0414256	0.396163	9.56324	2.22767		318.32	0.200963	2.14355	10.6664	2.48463												318.2	0.815072	0.868541	1.0656	1.38919		318.32	5.95183	4.20372	0.70629	0.920766												318.2	1.1677	13.0311	11.1597	2.36737
318.21	0.0217929					318.33	0.190122	0.927659	4.87927	1.13658												318.21	0.761368	1.08799	1.42899	1.86293		318.33	4.06992	5.47048	1.34412	1.75229												318.21	0.993322	2.0503	2.06408	0.437867
318.22	0.0428865	0.538058	12.5461	2.92249		318.34	0.082947	0.307786	3.71064	0.864358												318.22	2.40605	1.04972	0.436282	0.568766		318.34	1.14393	0.908568	0.794251	1.03544												318.22	0.753667	19.7515
318.23	0.0633725	0.762689	12.035	2.80344		318.35	0.0672184	0.179867	2.67586	0.623315												318.23	1.35974	0.632878	0.46544	0.606777		318.35	3.80615	1.63014	0.428292	0.558349												318.23	0.798483	9.15074	11.4602	2.43112
318.24	0.0481384	0.732043	15.207	3.54233		318.36	0.0742396	0.350301	4.71852	1.09913		SUMMARY, iNOS/ARG1 STANDARD										318.24	2.28153	0.842842	0.36942	0.4816		318.36	2.10672	2.66968	1.26722	1.65203		SUMMARY, CX3CR1/CX3CL1 STANDARD										318.24	1.05848	1.72608	1.63071	0.345933
324.17	0.0541899	1.15803	21.3698	4.97789		324.06	0.113243	3.29436	29.091	6.77647			UNSTRESSED	SEM	ACUTE	SEM	CHRONIC	SEM				324.17	1.50525	0.577009	0.383332	0.499736		324.06	6.17597	1.46037	0.23646	0.308264			UNSTRESSED	SEM	ACUTE	SEM	CHRONIC	SEM				324.17	2.4312	3.04899	1.25411	0.266043
324.18	0.118462	1.39959	11.8146	2.7521		324.07	0.0475031	2.1386	45.0202	10.487												324.18	6.49052	0.895025	0.137897	0.179772		324.07	1.11858	1.7593	1.5728	2.0504												324.18	1.57462	3.72926	2.36836	0.502415
324.19	0.161264	2.69136	16.6891	3.88757		324.08	0.132402	2.64207	19.9548	4.64829		MALE	1	0.163888	3.54613	0.60412	6.19622	1.72131				324.19	7.55099	2.07964	0.275413	0.359046		324.08	8.50317	3.35195	0.3942	0.513905		MALE	1	0.207841	0.700076	0.170726	0.769146	0.155358				324.19	3.11234	10.6952	3.43638	0.728981
324.2	0.0380753	0.986233	25.9022	6.03366								FEMALE	2.45483	0.304202	3.93749	1.1863	2.41148	0.636715				324.2	1.67288	0.644536	0.385286	0.502283								FEMALE	1.29503	0.233764	1.03627	0.235075	0.842829	0.14666				324.2	1.87471	6.32276	3.37266	0.715465
MEAN			15.2233	3.54613		MEAN			16.9034	3.93749												MEAN			0.537006	0.700076		MEAN			0.79489	1.03627												MEAN			4.24791	0.901136
S.E.M.			2.31657	0.60412		S.E.M.			5.12141	1.1863												S.E.M.			0.129153	0.170726		S.E.M.			0.174308	0.235075												S.E.M.			1.3572	0.28504
OUTLIER			32.5976	8.07703		OUTLIER			55.314	12.8348												OUTLIER			1.55805	2.04979		OUTLIER			2.1022	2.79933												OUTLIER			14.4269	3.03894
qPCR, CHRONIC MALE				ARG/NOS		qPCR, CHRONIC FEMALE				ARG/NOS												qPCR, CHRONIC MALE				CX3CR1/CL1		qPCR, CHRONIC FEMALE				CX3CR1/CL1												qPCR, CHRONIC MALE				CD200R/CD200
	ARG1 DELTA DELTA Cp	iNOS DELTA DELTA Cp	RATIO	STANDARD RATIO			ARG1 DELTA DELTA Cp	iNOS DELTA DELTA Cp	RATIO	STANDARD RATIO													CX3CL1 DELTA DELTA Cp	CX3CR1 DELTA DELTA Cp	RATIO	STANDARD RATIO			CX3CL1 DELTA DELTA Cp	CX3CR1 DELTA DELTA Cp	RATIO	STANDARD RATIO													CD200 DELTA DELTA Cp	CD200R DELTA DELTA Cp	RATIO	STANDARD RATIO
ANIMAL ID						ANIMAL ID																ANIMAL ID						ANIMAL ID																ANIMAL ID
318.01	0.0722095	3.83174	53.0642	12.3608		318.07	0.0604408	0.909618	15.0497	3.50569												318.01	11.9174	7.59298	0.637133	0.830608		318.07	5.29636	4.0176	0.758559	0.988906												318.01	7.0169	11.2399	1.60183	0.339807
318.02	0.301278	2.09459	6.95235	1.61948		318.08	0.0876258	2.1785	24.8614	5.79122												318.02	13.2232	5.76239	0.435778	0.568109		318.08	5.93124	4.54202	0.765779	0.998319												318.02	7.19752	12.5872	1.74883	0.37099
318.03	0.0498648	3.25653	65.307	15.2127		318.09	0.094787	0.711203	7.50317	1.74779												318.03	2.93834	1.34723	0.458502	0.597733		318.09	4.01389	4.63746	1.15535	1.50619												318.03	2.61021	4.60542	1.76439	0.37429
318.04	0.120533	2.96905	24.6327	5.73794		318.1	0.0890546	2.19061	24.5985	5.72999												318.04	3.85038	3.05252	0.792784	1.03352		318.1	2.21146	1.57644	0.712848	0.929315												318.04	2.87621	5.71598	1.98733	0.421585
318.05	0.114824	0.861546	7.50317	1.74779		318.11	0.0979032	0.189246	1.93299	0.450271												318.05	5.30248	1.94531	0.366868	0.478273		318.11	2.55207	1.48796	0.58304	0.760088												318.05	6.72329	6.85531	1.01964	0.216302
318.06	0.219278	0.797377	3.63637	0.847059		318.12	0.138776	1.14737	8.26778	1.9259												318.06	9.79243	4.19402	0.428292	0.558349		318.12	2.13613	2.07532	0.971532	1.26655												318.06	5.53085	13.9127	2.51548	0.533625
324.13	0.0678033	3.88613	57.3147	13.3509		324.01	0.0571805	0.1966	3.43823	0.800904												324.13	2.92141	3.55127	1.2156	1.58473		324.01	3.01397	0.919125	0.304955	0.397559												324.13	1.01748	5.46627	5.37236	1.13967
324.14	0.0543152	0.816014	15.0237	3.49963		324.02	0.109956	0.294907	2.68204	0.624757												324.14	5.04434	0.914888	0.181369	0.236444		324.02	3.26029	1.2643	0.387786	0.505543												324.14	1.1607	6.1475	5.29636	1.12355
324.15	0.0451489	0.974905	21.5931	5.02991		324.03	0.0769465	0.49827	6.47554	1.50842												324.15	1.87905	0.64543	0.343488	0.447794		324.03	2.15846	0.97041	0.449585	0.586108												324.15	1.13158	5.1337	4.53677	0.962414
324.16	0.0467951	0.513463	10.9726	2.55596		324.04	0.063887	0.556711	8.71399	2.02984												324.16	2.04675	2.12874	1.04006	1.35589		324.04	3.94038	1.92964	0.48971	0.48971												324.16	0.41466	5.46627
MEAN			26.6	6.19622		MEAN			10.3523	2.41148												MEAN			0.589987	0.769146		MEAN			0.657915	0.842829												MEAN			2.87144	0.609137
S.E.M.			7.39624	1.72131		S.E.M.			2.72151	0.636715												S.E.M.			0.113951	0.155358		S.E.M.			0.101928	0.14666												S.E.M.			0.616282	0.135715
OUTLIER			85.0724	19.8043		OUTLIER			31.8677	7.33468												OUTLIER			1.49085	1.99736		OUTLIER			1.46373	2.00228												OUTLIER			7.49356	1.627
[truncated: 12 more columns]
