# Supplementary material for: Behavioral stress alters corticolimbic microglia in a sex- and brain region-specific manner
Source: PLoS One. 2017 Dec 1;12(12):e0187631. doi: 10.1371/journal.pone.0187631 (PMC5711022; doi:10.1371/journal.pone.0187631)
Supplement: S1 File — (ZIP) [file pone.0187631.s001.zip › Bollinger_2017_Data/Bollinger_2017_PLOS_qPCR_OFC_Data.xlsx]

## Sheet: CD40_B_12_16
PLATE		WELL	ANIMAL ID	RAW Cp VALUE
PLATE 1	255	A1	318.01	28.69		qPCR, CONTROL MALE											qPCR, CONTROL FEMALE											SUMMARY, CD40_B
PLATE 1	255	A2	318.01	27.77			SAMPLE			CALIBRATOR			DELTA DELTA Cp	STANDARD	Z SCORE			SAMPLE			CALIBRATOR			DELTA DELTA Cp	STANDARD	Z SCORE			UNSTRESSED	SEM	ACUTE	SEM	CHRONIC	SEM
PLATE 1	255	A3	318.01	28.4		ANIMAL ID	Cp AVERAGE	REFERENCE	DELTA Cp	Cp AVERAGE	REFERENCE	DELTA Cp					ANIMAL ID	Cp AVERAGE	REFERENCE	DELTA Cp	Cp AVERAGE	REFERENCE	DELTA Cp
PLATE 1	255	B1	318.02	28.5		318.13											318.25	28.665	17.8	10.865	28.55	16.96	11.59	0.604997	0.281077	-0.91281		MALE	2.15242	0.511132	1.96801	0.423785	2.77845	0.40494
PLATE 1	255	B2	318.02	28.97		318.14	27.815	17.8967	9.91833	26.81	19.115	7.695	4.66971	2.16951	1.48492		318.26	28.8667	16.75	12.1167	28.55	16.96	11.59	1.4406	0.669291	-0.419899		FEMALE	1.16896	0.150581	1.57166	0.323103	2.08312	0.405701
PLATE 1	255	B3	318.02	26.97		318.15	27.5967	17.61	9.98667	26.81	19.115	7.695	4.89621	2.27475	1.61853		318.27	27.8667	17.9567	9.91	27.2817	17.9083	9.37333	1.45062	0.673946	-0.413988
PLATE 1	255	C1	318.03	25.46		318.16	26.8467	17.0767	9.77	26.81	19.115	7.695	4.21344	1.95754	1.21577		318.28	29.6833	17.34	12.3433	28.55	16.96	11.59	1.68568	0.783156	-0.275325
PLATE 1	255	C2	318.03	25.87		318.17	29.8	16.9367	12.8633	28.55	16.96	11.59	2.41719	1.12301	0.156186		318.29	28.39	18.105	10.285	28.55	16.96	11.59	0.404721	0.18803	-1.03095
PLATE 1	255	C3	318.03	25.99		318.18	27.855	16.025	11.83	28.55	16.96	11.59	1.18099	0.548681	-0.573036		318.3	29.54	18.1433	11.3967	28.55	16.96	11.59	0.874583	0.406325	-0.753784
PLATE 1	255	D1	318.04	26.12		320.07	28.24	18.78	9.46	28.39	17.95	10.44	0.50698	0.235539	-0.97063		324.09
PLATE 1	255	D2	318.04	26.48		320.08	27.7933	17.905	9.88833	28.39	17.95	10.44	0.682232	0.31696	-0.86725		324.1	28.2233	17.69	10.5333	27.8	17.505	10.295	1.17963	0.548047	-0.573841
PLATE 1	255	D3	318.04	26.58		320.09	25.87	16.175	9.695	28.39	17.95	10.44	0.596668	0.277208	-0.917723		324.11	29.6	20.33	9.27	27.948	19.388	8.56	1.6358	0.759983	-0.304748
PLATE 1	255	E1	318.05	28.42		324.21	26.825	18.1233	8.70167	27.948	19.388	8.56	1.10318	0.512529	-0.618938		324.12	27.7867	17.1767	10.61	27.8	17.505	10.295	1.24401	0.577959	-0.535862
PLATE 1	255	E2	318.05	26.59		324.22	27.8233	18.0333	9.79	27.948	19.388	8.56	2.34567	1.08978	0.113994
PLATE 1	255	E3	318.05	26.92		324.23
PLATE 1	255	F1	318.06	29.72		324.24	26.98	17.5167	9.46333	27.2817	17.9083	9.37333	1.06437	0.494499	-0.641831
PLATE 1	255	F2	318.06	27.9		MEAN							2.15242	1	0		MEAN							1.16896	0.54309	-0.580134
PLATE 1	255	F3	318.06	27.79		S.E.M.							0.511132	0.237468	0.301511		S.E.M.							0.150581	0.069959	0.0888264
PLATE 1	255	G1	318.07	27.66		OUTLIER							6.39051	2.96898	2.5		OUTLIER							2.29832	1.06778	0.0860636
PLATE 1	255	G2	318.07	26.47
PLATE 1	255	G3	318.07	26.72		qPCR, ACUTE MALE											qPCR, ACUTE FEMALE
PLATE 1	255	H1	318.08	27.64			SAMPLE			CALIBRATOR			DELTA DELTA Cp	STANDARD	Z SCORE			SAMPLE			CALIBRATOR			DELTA DELTA Cp	STANDARD	Z SCORE
PLATE 1	255	H2	318.08	27.96		ANIMAL ID	Cp AVERAGE	REFERENCE	DELTA Cp	Cp AVERAGE	REFERENCE	DELTA Cp					ANIMAL ID	Cp AVERAGE	REFERENCE	DELTA Cp	Cp AVERAGE	REFERENCE	DELTA Cp
PLATE 1	255	H3	318.08	26.96		318.19	29.32	18.3933	10.9267	28.55	16.96	11.59	0.631418	0.293352			318.31											SUMMARY, CD40_B STANDARD
PLATE 1	255	I1	318.09	29.09		318.2	29.0867	16.7067	12.38	28.55	16.96	11.59	1.72907	0.803315	-0.249729		318.32	29.285	17.8133	11.4717	27.8	17.505	10.295	2.26054	1.05023	0.0637763			UNSTRESSED	SEM	ACUTE	SEM	CHRONIC	SEM
PLATE 1	255	I2	318.09	27.36		318.21	31.64	19.035	12.605	28.55	16.96	11.59	2.0209	0.938897	-0.0775824		318.33	29.1133	17.28	11.8333	28.39	17.95	10.44	2.62685	1.22041	0.279859
PLATE 1	255	I3	318.09	27.76		318.22	28.62	18.385	10.235	28.55	16.96	11.59	0.390935	0.181625	-1.03908		318.34	28.2633	18.7667	9.49667	28.39	17.95	10.44	0.52003	0.241602	-0.962931		MALE	1	0.237468	0.914322	0.196888	1.29085	0.188132
PLATE 1	255	J1	318.1	29.97		318.23	28.11	17.7467	10.3633	27.2817	17.9083	9.37333	1.98618	0.922767	-0.0980621		318.35	28.6533	19.7	8.95333	28.39	17.95	10.44	0.356836	0.165783	-1.0592		FEMALE	0.54309	0.069959	0.730181	0.150111	0.967804	0.188486
PLATE 1	255	J2	318.1	29.2		318.24	28.53	17.52	11.01	28.55	16.96	11.59	0.668964	0.310796	-0.875077		318.36	30.3733	19.3067	11.0667	28.39	17.95	10.44	1.54399	0.717328	-0.358906
PLATE 1	255	J3	318.1	28.96		324.17	29.21	18.6167	10.5933	27.948	19.388	8.56	4.0935	1.90181	1.14502		324.06	29.6833	17.8233	11.86	28.39	17.95	10.44	2.67586	1.24318	0.308767
PLATE 1	65280	K1	318.11			324.18	28.4633	17.8233	10.64	27.948	19.388	8.56	4.22807	1.96433	1.2244		324.07	27.6567	17.36	10.2967	28.39	17.95	10.44	0.905425	0.420654	-0.735591
PLATE 1	255	K2	318.11	29.5		324.19	28.2633	19.16	9.10333	27.948	19.388	8.56	1.45734	0.677068	-0.410025		324.08	28.9933	17.9467	11.0467	27.8	17.505	10.295	1.68374	0.782252	-0.276473
PLATE 1	65280	K3	318.11			324.2	27.7167	17.85	9.86667	27.948	19.388	8.56	2.47369	1.14926	0.189514
PLATE 1	255	L1	318.14	28.04		MEAN							1.96801	0.914322	-0.0211803		MEAN							1.57166	0.730181	-0.342587
PLATE 1	255	L2	318.14	27.59		S.E.M.							0.423785	0.196888	0.26177		S.E.M.							0.323103	0.150111	0.190595
PLATE 1	255	L3	318.14	25.77		OUTLIER							5.31832	2.47085	1.94209		OUTLIER							3.85634	1.79163	1.00512
PLATE 1	255	M1	318.15	27.54
PLATE 1	255	M2	318.15	27.85		qPCR, CHRONIC MALE											qPCR, CHRONIC FEMALE
PLATE 1	255	M3	318.15	27.4			SAMPLE			CALIBRATOR			DELTA DELTA Cp	STANDARD	Z SCORE			SAMPLE			CALIBRATOR			DELTA DELTA Cp	STANDARD	Z SCORE
PLATE 1	255	N1	318.16	27.52		ANIMAL ID	Cp AVERAGE	REFERENCE	DELTA Cp	Cp AVERAGE	REFERENCE	DELTA Cp					ANIMAL ID	Cp AVERAGE	REFERENCE	DELTA Cp	Cp AVERAGE	REFERENCE	DELTA Cp
PLATE 1	255	N2	318.16	26.92		318.01	28.2867	19.315	8.97167	26.81	19.115	7.695	2.42279	1.12561			318.07	26.95	17.7867	9.16333	26.81	19.115	7.695	2.76702	1.28554	0.362544
PLATE 1	255	N3	318.16	26.1		318.02	28.735	19.25	9.485	26.81	19.115	7.695	3.45815	1.60663	0.770234		318.08	27.52	17.8767	9.64333	26.81	19.115	7.695	3.85928	1.793	1.00686
PLATE 1	8388736	P1	H2O			318.03	25.7733	15.795	9.97833	26.81	19.115	7.695	4.86801	2.26164	1.6019		318.09	27.56	18.51	9.05	26.81	19.115	7.695	2.55797	1.18841	0.239228
PLATE 1	8388736	P2	H2O			318.04	26.3933	16.89	9.50333	26.81	19.115	7.695	3.50237	1.62718	0.796322		318.1	29.3767	20.1833	9.19333	26.81	19.115	7.695	2.82516	1.31255	0.396841
PLATE 1	8388736	P3	H2O			318.05	26.755	17.38	9.375	26.81	19.115	7.695	3.20428	1.48868	0.620479		318.11
PLATE 1	32768	O1	POOL	26.87		318.06	27.845	18.455	9.39	26.81	19.115	7.695	3.23777	1.50424	0.640234		318.12
PLATE 1	32768	O2	POOL			324.13	26.53	17.8467	8.68333	27.948	19.388	8.56	1.08925	0.506057	-0.627155		324.01	28.1233	17.1167	11.0067	28.39	17.95	10.44	1.4811	0.688107	-0.396008
PLATE 1	32768	O3	POOL	26.75		324.14	27.46	17.8733	9.58667	27.948	19.388	8.56	2.03731	0.94652	-0.067903		324.02	27.74	16.31	11.43	28.39	17.95	10.44	1.98618	0.922767	-0.0980621
PLATE 2	255	A1	318.17	30.52		324.15	28.04	17.7	10.34	27.948	19.388	8.56	3.43426	1.59553	0.756143		324.03	26.465	16.9833	9.48167	28.39	17.95	10.44	0.514651	0.239103	-0.966104
PLATE 2	255	A2	318.17	29.85		324.16	25.38	17.735	7.645	27.948	19.388	8.56	0.530344	0.246394	-0.956847		324.04	28.38	18.51	9.87	28.39	17.95	10.44	0.673617	0.312957	-0.872332
PLATE 2	255	A3	318.17	29.03		MEAN							2.77845	1.29085	0.3926		MEAN							2.08312	0.967804	-0.0408791
PLATE 2	255	B1	318.18	27.76		S.E.M.							0.40494	0.188132	0.26579		S.E.M.							0.405701	0.188486	0.239319
PLATE 2	255	B2	318.18	29.21		OUTLIER							5.97979	2.77817	2.38602		OUTLIER							4.95186	2.3006	1.65136
PLATE 2	255	B3	318.18	27.95
PLATE 2	255	C1	318.19	29.75		LEGEND:
PLATE 2	255	C2	318.19	29.6			OUTLIER REMOVED
PLATE 2	255	C3	318.19	28.61			DATA UNUSABLE
PLATE 2	255	D1	318.2	28.97
PLATE 2	255	D2	318.2	29.33
PLATE 2	255	D3	318.2	28.96
PLATE 2	255	E1	318.21	32.72
PLATE 2	255	E2	318.21	31.57
PLATE 2	255	E3	318.21	31.71
PLATE 2	255	F1	318.22	28.66
PLATE 2	255	F2	318.22	30.86
PLATE 2	255	F3	318.22	28.58
PLATE 2	255	G1	318.23	28.24
PLATE 2	255	G2	318.23	31.37
PLATE 2	255	G3	318.23	29.76
PLATE 2	255	H1	318.24	28.63
PLATE 2	255	H2	318.24	28.43
PLATE 2	255	H3	318.24	26.93
PLATE 2	255	I1	318.25	28.98
PLATE 2	255	I2	318.25	28.35
PLATE 2	255	I3	318.25	31.28
PLATE 2	255	J1	318.26	28.74
PLATE 2	255	J2	318.26	28.32
PLATE 2	255	J3	318.26	29.54
PLATE 2	255	K1	318.27	29.04
PLATE 2	255	K2	318.27	31.12
PLATE 2	255	K3	318.27	27.22
PLATE 2	255	L1	318.28	29.41
PLATE 2	255	L2	318.28	30.12
PLATE 2	255	L3	318.28	29.52
PLATE 2	255	M1	318.29	28.69
PLATE 2	255	M2	318.29	27.94
PLATE 2	255	M3	318.29	28.54
PLATE 2	255	N1	318.3	30.08
PLATE 2	255	N2	318.3	29.21
PLATE 2	255	N3	318.3	29.33
PLATE 2	32768	O1	POOL	28.39
PLATE 2	32768	O2	POOL	28.67
PLATE 2	32768	O3	POOL	28.59
PLATE 2	8388736	P1	H2O
PLATE 2	8388736	P2	H2O	40.9
PLATE 2	8388736	P3	H2O
PLATE 3	255	A1	318.32	30.07
PLATE 3	255	A2	318.32	30.37
PLATE 3	255	A3	318.32	30.77
PLATE 3	255	B1	318.33	29.78
PLATE 3	255	B2	318.33	28.66
PLATE 3	255	B3	318.33	28.9
PLATE 3	255	C1	318.34	28.42
PLATE 3	255	C2	318.34	28.8
PLATE 3	255	C3	318.34	27.57
PLATE 3	255	D1	318.35	28.74
PLATE 3	255	D2	318.35	28.44
PLATE 3	255	D3	318.35	28.78
PLATE 3	255	E1	318.36	30.38
PLATE 3	255	E2	318.36	30.7
PLATE 3	255	E3	318.36	30.04
PLATE 3	255	F1	320.07	27.75
PLATE 3	255	F2	320.07	28.91
PLATE 3	255	F3	320.07	28.06
PLATE 3	255	G1	320.08	27.93
PLATE 3	255	G2	320.08	27.82
PLATE 3	255	G3	320.08	27.63
PLATE 3	255	H1	320.09	26.23
PLATE 3	255	H2	320.09	25.74
PLATE 3	255	H3	320.09	25.64
PLATE 3	255	I1	324.01	28.57
PLATE 3	255	I2	324.01	27.82
PLATE 3	255	I3	324.01	27.98
PLATE 3	255	J1	324.02	28
PLATE 3	255	J2	324.02	27.86
PLATE 3	255	J3	324.02	27.36
PLATE 3	255	K1	324.03	24.03
PLATE 3	255	K2	324.03	26.93
PLATE 3	255	K3	324.03	26
PLATE 3	255	L1	324.04	28.43
PLATE 3	255	L2	324.04	28.98
PLATE 3	255	L3	324.04	27.73
PLATE 3	255	M1	324.06	29.66
PLATE 3	255	M2	324.06	30.52
PLATE 3	255	M3	324.06	28.87
PLATE 3	255	N1	324.07	28.24
PLATE 3	255	N2	324.07	27.73
PLATE 3	255	N3	324.07	27
PLATE 3	32768	O1	POOL	28.49
PLATE 3	32768	O2	POOL	28.71
PLATE 3	32768	O3	POOL	27.97
PLATE 3	8388736	P1	H2O
PLATE 3	8388736	P2	H2O
PLATE 3	8388736	P3	H2O
PLATE 4	255	A1	324.08	27.97
PLATE 4	255	A2	324.08	27.62
PLATE 4	255	A3	324.08	27.84
PLATE 4	255	B1	324.22	27.98
PLATE 4	255	B2	324.22	27.65
PLATE 4	255	B3	324.22	27.84
PLATE 4	255	C1	324.1	27.94
PLATE 4	255	C2	324.1	27.45
PLATE 4	255	C3	324.1	28.35
PLATE 4	255	D1	324.11	29.59
PLATE 4	255	D2	324.11	31.24
PLATE 4	255	D3	324.11	29.61
PLATE 4	255	E1	324.12	28.53
PLATE 4	255	E2	324.12	27.97
PLATE 4	255	E3	324.12	27.95
PLATE 4	255	F1	324.13	26.61
PLATE 4	255	F2	324.13	26.7
PLATE 4	255	F3	324.13	26.28
PLATE 4	255	G1	324.14	28.78
PLATE 4	255	G2	324.14	27.38
PLATE 4	255	G3	324.14	27.54
PLATE 4	255	H1	324.15	28.1
PLATE 4	255	H2	324.15	29.48
PLATE 4	255	H3	324.15	27.98
PLATE 4	255	I1	324.16	25.58
PLATE 4	255	I2	324.16	25.18
PLATE 4	255	I3	324.16	26.98
PLATE 4	255	J1	324.17	29.14
PLATE 4	255	J2	324.17	27.36
PLATE 4	255	J3	324.17	29.28
PLATE 4	255	K1	324.18	28.41
PLATE 4	255	K2	324.18	28.63
PLATE 4	255	K3	324.18	28.35
PLATE 4	255	L1	324.19	28.82
PLATE 4	255	L2	324.19	27.74
PLATE 4	255	L3	324.19	28.23
PLATE 4	255	M1	324.2	27.95
PLATE 4	255	M2	324.2	27.79
PLATE 4	255	M3	324.2	27.41
PLATE 4	255	N1	324.21	26.65
PLATE 4	255	N2	324.21	27
PLATE 4	255	N3	324.21	25.45
PLATE 4	32768	O1	POOL	28.34
PLATE 4	32768	O2	POOL	27.75
PLATE 4	32768	O3	POOL	27.59
PLATE 4	32768	P1	POOL	28.24
PLATE 4	32768	P2	POOL	27.82
PLATE 4	32768	P3	POOL	26.73
PLATE 5	255	A1	324.09A	28.01
PLATE 5	255	A2	324.09A	28.02
PLATE 5	255	A3	324.09A	28.71
PLATE 5	255	B1	324.09B	30.79
PLATE 5	255	B2	324.09B	27.21
PLATE 5	255	B3	324.09B	27.64
PLATE 5	65280	C1	324.23
PLATE 5	65280	C2	324.23
PLATE 5	65280	C3	324.23
PLATE 5	255	D1	324.24	27.28
PLATE 5	255	D2	324.24	26.79
PLATE 5	255	D3	324.24	26.87
PLATE 5	65280	E1	318.11
PLATE 5	65280	E2	318.11
PLATE 5	65280	E3	318.11
PLATE 5	255	F1	318.23	28.31
PLATE 5	255	F2	318.23	28.03
PLATE 5	255	F3	318.23	27.99
PLATE 5	255	G1	318.27	28.29
PLATE 5	255	G2	318.27	27.74
PLATE 5	255	G3	318.27	27.57
PLATE 5	32768	H1	POOL	27.56
PLATE 5	32768	H2	POOL	27.11
PLATE 5	32768	H3	POOL	26.48
PLATE 5	32768	I1	POOL	27.84
PLATE 5	32768	I2	POOL	28
PLATE 5	32768	I3	POOL	26.7
PLATE 5	65280	K1	324.23
PLATE 5	65280	K2	324.23
PLATE 5	65280	K3	324.23
PLATE 5	255	L1	324.24	25.57
PLATE 5	255	L2	324.24	24.98
PLATE 5	255	L3	324.24	26.57
PLATE 6	65280	A1	318.11
PLATE 6	65280	A2	318.11
PLATE 6	65280	A3	318.11
PLATE 6	255	B1	318.32	29.7
PLATE 6	255	B2	318.32	28.9
PLATE 6	255	B3	318.32	29.28
PLATE 6	255	C1	324.08	29.62
PLATE 6	255	C2	324.08	28.89
PLATE 6	255	C3	324.08	28.47
PLATE 6	255	D1	324.1	28.41
PLATE 6	255	D2	324.1	27.99
PLATE 6	255	D3	324.1	28.27
PLATE 6	255	E1	324.12	27.8
PLATE 6	255	E2	324.12	26.57
PLATE 6	255	E3	324.12	27.69
PLATE 6	65280	F1	324.23
PLATE 6	65280	F2	324.23
PLATE 6	65280	F3	324.23
PLATE 6	32768	G1	POOL	27.74
PLATE 6	32768	G2	POOL	28.04
PLATE 6	32768	G3	POOL	27.51
PLATE 6	32768	H1	POOL	27.91
PLATE 6	255	H2	324.12	27.87
PLATE 6	255	H3	318.32	29.26

## Sheet: CX3CL1_A
PLATE		WELL	ANIMAL ID	RAW Cp VALUE
PLATE 1	255	A4	318.01	20.57		qPCR, CONTROL MALE											qPCR, CONTROL FEMALE											SUMMARY, CX3CL1_A
PLATE 1	255	A5	318.01	21.45			SAMPLE			CALIBRATOR			DELTA DELTA Cp	STANDARD	Z SCORE			SAMPLE			CALIBRATOR			DELTA DELTA Cp	STANDARD	Z SCORE			UNSTRESSED	SEM	ACUTE	SEM	CHRONIC	SEM
PLATE 1	255	A6	318.01	21.76		ANIMAL ID	Cp AVERAGE	REFERENCE	DELTA Cp	Cp AVERAGE	REFERENCE	DELTA Cp					ANIMAL ID	Cp AVERAGE	REFERENCE	DELTA Cp	Cp AVERAGE	REFERENCE	DELTA Cp
PLATE 1	255	B4	318.02	22.93		318.13											318.25	18.7433	17.8	0.943333	21.295	16.96	4.335	0.0952811	0.0643925	-1.53479		MALE	1.47969	0.271969	0.803615	0.135556	2.72775	0.533072
PLATE 1	255	B5	318.02	23		318.14	20.1067	17.8967	2.21	20.4367	19.115	1.32167	1.85104	1.25096	0.411681		318.26	18.6433	16.75	1.89333	21.295	16.96	4.335	0.184071	0.124398	-1.43636		FEMALE	0.397476	0.088264	0.949984	0.304456	1.06728	0.2696
PLATE 1	255	B6	318.02	22.95		318.15	18.48	17.61	0.87	20.4367	19.115	1.32167	0.731198	0.494155	-0.829799		318.27	20.15	17.26	2.89	21.295	16.96	4.335	0.367292	0.248222	-1.23323
PLATE 1	255	C4	318.03	19.06		318.16	20.1233	17.0767	3.04667	20.4367	19.115	1.32167	3.3058	2.23411	2.02447		318.28	20.2933	17.34	2.95333	21.295	16.96	4.335	0.383775	0.259361	-1.21496
PLATE 1	255	C5	318.03	19.11		318.17	20.9833	18.3133	2.67	19.475	17.9083	1.56667	2.14851	1.45199	0.741462		318.29	20.1067	18.105	2.00167	21.295	16.96	4.335	0.198425	0.134099	-1.42044
PLATE 1	255	C6	318.03	18.55		318.18	20.5067	16.025	4.48167	21.295	16.96	4.335	1.10701	0.748134	-0.413166		318.3	21.25	18.1433	3.10667	21.295	16.96	4.335	0.42681	0.288445	-1.16725
PLATE 1	255	D4	318.04	18.68		320.07	21.24	18.78	2.46	20.9667	17.95	3.01667	0.679871	0.459468	-0.8867		324.09
PLATE 1	255	D5	318.04	18.93		320.08	19.995	17.905	2.09	20.9667	17.95	3.01667	0.526072	0.355528	-1.05721		324.1	19.3167	17.69	1.62667	19.6375	17.505	2.1325	0.704253	0.475946	-0.859669
PLATE 1	255	D6	318.04	19.29		320.09	18.06	16.175	1.885	20.9667	17.95	3.01667	0.456388	0.308435	-1.13446		324.11	19.3733	20.33	-0.956667	20.2017	19.388	0.813667	0.293141	0.198109	-1.31544
PLATE 1	255	E4	318.05	21.12		324.21	20.1467	18.1233	2.02333	20.2017	19.388	0.813667	2.31284	1.56306	0.923649		324.12	18.24	17.54	0.7	20.2017	19.388	0.813667	0.924236	0.624614	-0.615792
PLATE 1	255	E5	318.05	21.37		324.22	18.8467	16.95	1.89667	19.475	17.9083	1.56667	1.25701	0.84951	-0.246867
PLATE 1	255	E6	318.05	19.38		324.23	32.3967	22.1967	10.2	19.475	17.9083	1.56667
PLATE 1	255	F4	318.06	24.38		324.24	20.01	17.5167	2.49333	19.475	17.9083	1.56667	1.90088	1.28464	0.466937
PLATE 1	255	F5	318.06	21.03		MEAN							1.47969	1	1.56441e-16		MEAN							0.397476	0.268621	-1.19977
PLATE 1	255	F6	318.06	25.66		S.E.M.							0.271969	0.183801	0.301511		S.E.M.							0.088264	0.0596502	0.0978515
PLATE 1	255	G4	318.07	21.97		OUTLIER							3.73474	2.524	2.5		OUTLIER							1.05946	0.715998	-0.465884
PLATE 1	255	G5	318.07	19.39
PLATE 1	255	G6	318.07	20.99		qPCR, ACUTE MALE											qPCR, ACUTE FEMALE
PLATE 1	255	H4	318.08	19.87			SAMPLE			CALIBRATOR			DELTA DELTA Cp	STANDARD	Z SCORE			SAMPLE			CALIBRATOR			DELTA DELTA Cp	STANDARD	Z SCORE
PLATE 1	255	H5	318.08	19.99		ANIMAL ID	Cp AVERAGE	REFERENCE	DELTA Cp	Cp AVERAGE	REFERENCE	DELTA Cp					ANIMAL ID	Cp AVERAGE	REFERENCE	DELTA Cp	Cp AVERAGE	REFERENCE	DELTA Cp
PLATE 1	255	H6	318.08	19.83		318.19	22.08	18.3933	3.68667	21.295	16.96	4.335	0.638017	0.431182	-0.933101		318.31											SUMMARY, CX3CL1_A STANDARD
PLATE 1	255	I4	318.09	20.77		318.2	19.7675	17.93	1.8375	19.6375	17.505	2.1325	0.815072	0.550839	-0.736813		318.32	20.54	17.77	2.77	20.9667	17.95	3.01667	0.842842	0.569606	-0.706028			UNSTRESSED	SEM	ACUTE	SEM	CHRONIC	SEM
PLATE 1	255	I5	318.09	20.44		318.21	23.3967	19.035	4.36167	21.295	16.96	4.335	1.01866	0.688424	-0.511116		318.33	19.29	17.28	2.01	20.9667	17.95	3.01667	0.497695	0.33635	-1.08867
PLATE 1	255	I6	318.09	20.34		318.22	19.58	18.385	1.195	21.295	16.96	4.335	0.11344	0.0766645	-1.51466		318.34	20.455	18.7667	1.68833	20.9667	17.95	3.01667	0.398228	0.269129	-1.19894		MALE	1	0.183801	0.543096	0.0916107	1.84346	0.360259
PLATE 1	255	J4	318.1	22.7		318.23	19.6733	16.4167	3.25667	21.295	16.96	4.335	0.473576	0.32005	-1.1154		318.35	21.5267	19.7	1.82667	20.9667	17.95	3.01667	0.438303	0.296212	-1.15451		FEMALE	0.268621	0.0596502	0.642015	0.205756	0.721283	0.1822
PLATE 1	255	J5	318.1	22.39		318.24	19.374	17.55	1.824	19.475	17.9083	1.56667	1.19527	0.807781	-0.31532		318.36	22.91	19.18	3.73	19.6375	17.505	2.1325	3.02618	2.04514	1.71448
PLATE 1	255	J6	318.1	22.9		324.17	18.62	18.6167	0.00333333	20.2017	19.388	0.813667	0.57025	0.385384	-1.00823		324.06	20.2533	17.8233	2.43	20.9667	17.95	3.01667	0.66588	0.450012	-0.902212
PLATE 1	255	K4	318.11	27.85		324.18	19.17	17.8233	1.34667	20.2017	19.388	0.813667	1.44693	0.977862	-0.0363157		324.07	20.1033	17.36	2.74333	20.9667	17.95	3.01667	0.827406	0.559174	-0.72314
PLATE 1	255	K5	318.11	29.47		324.19	18.8467	19.16	-0.313333	20.2017	19.388	0.813667	0.457867	0.309434	-1.13282		324.08	19.3633	17.9433	1.42	19.475	17.9083	1.56667	0.903335	0.610489	-0.638963
PLATE 1	255	K6	318.11	28.1		324.2	19.05	17.85	1.2	20.2017	19.388	0.813667	1.30707	0.883337	-0.191376
PLATE 1	255	L4	318.14	20.29		MEAN							0.803615	0.543096	-0.749515		MEAN							0.949984	0.642015	-0.587247
PLATE 1	255	L5	318.14	19.55		S.E.M.							0.135556	0.0916107	0.15028		S.E.M.							0.304456	0.205756	0.337527
PLATE 1	255	L6	318.14	20.48		OUTLIER							1.87528	1.26734	0.438554		OUTLIER							3.10281	2.09693	1.79943
PLATE 1	255	M4	318.15	18.41
PLATE 1	255	M5	318.15	19.68		qPCR, CHRONIC MALE											qPCR, CHRONIC FEMALE
PLATE 1	255	M6	318.15	18.55			SAMPLE			CALIBRATOR			DELTA DELTA Cp	STANDARD	Z SCORE			SAMPLE			CALIBRATOR			DELTA DELTA Cp	STANDARD	Z SCORE
PLATE 1	255	N4	318.16	20.46		ANIMAL ID	Cp AVERAGE	REFERENCE	DELTA Cp	Cp AVERAGE	REFERENCE	DELTA Cp					ANIMAL ID	Cp AVERAGE	REFERENCE	DELTA Cp	Cp AVERAGE	REFERENCE	DELTA Cp
PLATE 1	255	N5	318.16	19.77		318.01	21.26	19.315	1.945	20.4367	19.115	1.32167	1.54043	1.04105	0.0673354		318.07	20.6	18.0067	2.59333	19.6375	17.505	2.1325	1.37634	0.930151	-0.114583
PLATE 1	255	N6	318.16	20.14		318.02	22.96	19.25	3.71	20.4367	19.115	1.32167	5.23552	3.53825	4.1638		318.08	19.8967	17.8767	2.02	20.4367	19.115	1.32167	1.62263	1.0966	0.158463
PLATE 1	32768	O4	POOL	20.38		318.03	18.9067	15.795	3.11167	20.4367	19.115	1.32167	3.45815	2.33707	2.19336		318.09	20.5167	18.51	2.00667	20.4367	19.115	1.32167	1.6077	1.08651	0.141914
PLATE 1	32768	O5	POOL	20.38		318.04	18.9667	16.89	2.07667	20.4367	19.115	1.32167	1.68763	1.14053	0.230526		318.1	22.6633	20.1833	2.48	20.4367	19.115	1.32167	2.23199	1.50842	0.834019
PLATE 1	32768	O6	POOL	20.55		318.05	21.245	17.38	3.865	20.4367	19.115	1.32167	5.82934	3.93956	4.82212		318.11	28.2167	22.8233	5.39333	19.6375	17.505	2.1325
PLATE 1	8388736	P4	H2O			318.06	21.6933	18.8	2.89333	19.475	17.9083	1.56667	2.50822	1.6951	1.14025		318.12
PLATE 1	8388736	P5	H2O	36.68		324.13	19.8767	17.8467	2.03	20.2017	19.388	0.813667	2.32355	1.5703	0.935525		324.01	20.0533	17.1167	2.93667	20.9667	17.95	3.01667	0.946058	0.639361	-0.5916
PLATE 1	8388736	P6	H2O			324.14	18.92	17.8733	1.04667	20.2017	19.388	0.813667	1.17528	0.794271	-0.337483		324.02	17.45	16.31	1.14	20.9667	17.95	3.01667	0.272312	0.184033	-1.33853
PLATE 2	255	A4	318.17	24.7		324.15	19.9967	17.7	2.29667	20.2017	19.388	0.813667	2.79529	1.8891	1.45851		324.03	17.6367	16.9833	0.653333	20.9667	17.95	3.01667	0.194342	0.131339	-1.42497
PLATE 2	255	A5	318.17	22.66		324.16	17.49	15.8233	1.66667	19.6375	17.505	2.1325	0.724053	0.489327	-0.83772		324.04	19.725	18.51	1.215	20.9667	17.95	3.01667	0.286843	0.193853	-1.32242
PLATE 2	255	A6	318.17	23.92		MEAN							2.72775	1.84346	1.38362		MEAN							1.06728	0.721283	-0.457213
PLATE 2	255	B4	318.18	21.31		S.E.M.							0.533072	0.360259	0.590976		S.E.M.							0.2696	0.1822	0.298885
PLATE 2	255	B5	318.18	19.81		OUTLIER							6.94206	4.69155	6.0557		OUTLIER							2.97364	2.00963	1.65622
PLATE 2	255	B6	318.18	20.4
PLATE 2	255	C4	318.19	22		LEGEND:											qPCR, ODD
PLATE 2	255	C5	318.19	22.16			OUTLIER REMOVED											SAMPLE			CALIBRATOR			DELTA DELTA Cp
PLATE 2	255	C6	318.19	20.7			DATA UNUSABLE										ANIMAL ID	Cp AVERAGE	REFERENCE	DELTA Cp	Cp AVERAGE	REFERENCE	DELTA Cp
PLATE 2	255	D4	318.2	22.22													324.09A	20.7333	16.5033	4.23	19.475	17.9083	1.56667	6.33495
PLATE 2	255	D5	318.2	19.78													324.09B	19.95	17.765	2.185	19.475	17.9083	1.56667	1.5351
PLATE 2	255	D6	318.2	23.17
PLATE 2	255	E4	318.21	23.52
PLATE 2	255	E5	318.21	23.42
PLATE 2	255	E6	318.21	23.25
PLATE 2	255	F4	318.22	19.61
PLATE 2	255	F5	318.22	22.14
PLATE 2	255	F6	318.22	19.55
PLATE 2	255	G4	318.23	19.44
PLATE 2	255	G5	318.23	19.24
PLATE 2	255	G6	318.23	20.34
PLATE 2	255	H4	318.24	22.29
PLATE 2	255	H5	318.24	19.64
PLATE 2	255	H6	318.24	20.86
PLATE 2	255	I4	318.25	18.94
PLATE 2	255	I5	318.25	18.91
PLATE 2	255	I6	318.25	18.38
PLATE 2	255	J4	318.26	18.72
PLATE 2	255	J5	318.26	18.81
PLATE 2	255	J6	318.26	18.4
PLATE 2	255	K4	318.27	20.43
PLATE 2	255	K5	318.27	19.86
PLATE 2	255	K6	318.27	20.16
PLATE 2	255	L4	318.28	19.93
PLATE 2	255	L5	318.28	20.23
PLATE 2	255	L6	318.28	20.72
PLATE 2	255	M4	318.29	20.29
PLATE 2	255	M5	318.29	20.21
PLATE 2	255	M6	318.29	19.82
PLATE 2	255	N4	318.3	21.4
PLATE 2	255	N5	318.3	21.1
PLATE 2	255	N6	318.3	23.27
PLATE 2	32768	O4	POOL	21.14
PLATE 2	32768	O5	POOL	21.45
PLATE 2	32768	O6	POOL	23.95
PLATE 2	8388736	P4	H2O
PLATE 2	8388736	P5	H2O
PLATE 2	8388736	P6	H2O
PLATE 3	255	A4	318.32	20.53
PLATE 3	255	A5	318.32	19.91
PLATE 3	255	A6	318.32	21.18
PLATE 3	255	B4	318.33	19.37
PLATE 3	255	B5	318.33	20.44
PLATE 3	255	B6	318.33	19.21
PLATE 3	255	C4	318.34	20.56
PLATE 3	255	C5	318.34	20.35
PLATE 3	255	C6	318.34	22.81
PLATE 3	255	D4	318.35	21.75
PLATE 3	255	D5	318.35	21.51
PLATE 3	255	D6	318.35	21.32
PLATE 3	255	E4	318.36	24.46
PLATE 3	255	E5	318.36	23.62
PLATE 3	255	E6	318.36	23.12
PLATE 3	255	F4	320.07	21.95
PLATE 3	255	F5	320.07	21.25
PLATE 3	255	F6	320.07	20.52
PLATE 3	255	G4	320.08	22.93
PLATE 3	255	G5	320.08	20.25
PLATE 3	255	G6	320.08	19.74
PLATE 3	255	H4	320.09	17.77
PLATE 3	255	H5	320.09	18.58
PLATE 3	255	H6	320.09	17.83
PLATE 3	255	I4	324.01	20.45
PLATE 3	255	I5	324.01	19.56
PLATE 3	255	I6	324.01	20.15
PLATE 3	255	J4	324.02	20.65
PLATE 3	255	J5	324.02	17.3
PLATE 3	255	J6	324.02	17.6
PLATE 3	255	K4	324.03	17.67
PLATE 3	255	K5	324.03	17.92
PLATE 3	255	K6	324.03	17.32
PLATE 3	255	L4	324.04	19.89
PLATE 3	255	L5	324.04	19.56
PLATE 3	255	L6	324.04	21.24
PLATE 3	255	M4	324.06	20.71
PLATE 3	255	M5	324.06	19.8
PLATE 3	255	M6	324.06	20.25
PLATE 3	255	N4	324.07	20.3
PLATE 3	255	N5	324.07	19.69
PLATE 3	255	N6	324.07	20.32
PLATE 3	32768	O4	POOL	20.82
PLATE 3	32768	O5	POOL	21.17
PLATE 3	32768	O6	POOL	20.91
PLATE 3	8388736	P4	H2O
PLATE 3	8388736	P5	H2O	41.91
PLATE 3	8388736	P6	H2O
PLATE 4	255	A4	324.08	19.66
PLATE 4	255	A5	324.08	22.69
PLATE 4	255	A6	324.08	20.97
PLATE 4	255	B4	324.22	22.17
PLATE 4	255	B5	324.22	18.99
PLATE 4	255	B6	324.22	20.45
PLATE 4	255	C4	324.1	18.71
PLATE 4	255	C5	324.1	18.26
PLATE 4	255	C6	324.1	20.38
PLATE 4	255	D4	324.11	18.86
PLATE 4	255	D5	324.11	19.53
PLATE 4	255	D6	324.11	19.73
PLATE 4	255	E4	324.12	20.56
PLATE 4	255	E5	324.12	18.56
PLATE 4	255	E6	324.12	17.92
PLATE 4	255	F4	324.13	19.92
PLATE 4	255	F5	324.13	19.41
PLATE 4	255	F6	324.13	20.3
PLATE 4	255	G4	324.14	19.32
PLATE 4	255	G5	324.14	18.7
PLATE 4	255	G6	324.14	18.74
PLATE 4	255	H4	324.15	20.23
PLATE 4	255	H5	324.15	20.24
PLATE 4	255	H6	324.15	19.52
PLATE 4	255	I4	324.16	17.86
PLATE 4	255	I5	324.16	16.92
PLATE 4	255	I6	324.16	17.57
PLATE 4	255	J4	324.17	18.82
PLATE 4	255	J5	324.17	21.45
PLATE 4	255	J6	324.17	18.42
PLATE 4	255	K4	324.18	19.28
PLATE 4	255	K5	324.18	19.28
PLATE 4	255	K6	324.18	18.95
PLATE 4	255	L4	324.19	18.68
PLATE 4	255	L5	324.19	18.78
PLATE 4	255	L6	324.19	19.08
PLATE 4	255	M4	324.2	19.77
PLATE 4	255	M5	324.2	18.61
PLATE 4	255	M6	324.2	18.77
PLATE 4	255	N4	324.21	19.74
PLATE 4	255	N5	324.21	20.31
PLATE 4	255	N6	324.21	20.39
PLATE 4	32768	O4	POOL	20.32
PLATE 4	32768	O5	POOL	20.34
PLATE 4	32768	O6	POOL	20.35
PLATE 4	32768	P4	POOL	20.24
PLATE 4	32768	P5	POOL	19.69
PLATE 4	32768	P6	POOL	20.27
PLATE 5	255	A4	324.09A	19.92
PLATE 5	255	A5	324.09A	21.43
PLATE 5	255	A6	324.09A	20.85
PLATE 5	255	B4	324.09B	20.47
PLATE 5	255	B5	324.09B	19.77
PLATE 5	255	B6	324.09B	19.61
PLATE 5	255	C4	324.23	31.65
PLATE 5	255	C5	324.23	33.2
PLATE 5	255	C6	324.23	32.34
PLATE 5	255	D4	324.24	20.71
PLATE 5	255	D5	324.24	19.37
PLATE 5	255	D6	324.24	19.95
PLATE 5	255	E4	318.06	21.96
PLATE 5	255	E5	318.06	21.53
PLATE 5	255	E6	318.06	21.59
PLATE 5	255	F4	318.11	28.04
PLATE 5	255	F5	318.11	26.91
PLATE 5	255	F6	318.11	27.74
PLATE 5	255	G4	318.17	21.4
PLATE 5	255	G5	318.17	20.65
PLATE 5	255	G6	318.17	20.9
PLATE 5	255	H4	318.24	19.41
PLATE 5	255	H5	318.24	19.8
PLATE 5	255	H6	318.24	19.54
PLATE 5	255	I4	324.08	19.35
PLATE 5	255	I5	324.08	19.38
PLATE 5	255	I6	324.08	19.36
PLATE 5	255	J4	324.22	18.36
PLATE 5	255	J5	324.22	18.72
PLATE 5	255	J6	324.22	19.46
PLATE 5	32768	K4	POOL	19.61
PLATE 5	32768	K5	POOL	19.54
PLATE 5	32768	K6	POOL	19.06
PLATE 5	32768	L4	POOL	19.51
PLATE 5	32768	L5	POOL	19.56
PLATE 5	32768	L6	POOL	19.57
PLATE 5	255	M4	318.24	18.77
PLATE 5	255	M5	318.24	19.35
PLATE 5	255	M6	324.23	29.8
PLATE 6	255	A4	318.07	20.73
PLATE 6	255	A5	318.07	20.48
PLATE 6	255	A6	318.07	20.59
PLATE 6	255	B4	318.11	28.15
PLATE 6	255	B5	318.11	28.51
PLATE 6	255	B6	318.11	27.99
PLATE 6	255	C4	318.2	19.88
PLATE 6	255	C5	318.2	19.36
PLATE 6	255	C6	318.2	19.93
PLATE 6	255	D4	318.36	22.85
PLATE 6	255	D5	318.36	22.92
PLATE 6	255	D6	318.36	22.96
PLATE 6	255	E4	324.1	19.64
PLATE 6	255	E5	324.1	19.4
PLATE 6	255	E6	324.1	18.91
PLATE 6	255	F4	324.16	17.55
PLATE 6	255	F5	324.16	17.55
PLATE 6	255	F6	324.16	17.37
PLATE 6	255	G4	324.23	33.2
PLATE 6	255	G5	324.23	31.14
PLATE 6	255	G6	324.23	35.39
PLATE 6	32768	H4	POOL	19.66
PLATE 6	32768	H5	POOL	19.66
PLATE 6	32768	H6	POOL	19.68
PLATE 6	32768	I4	POOL	19.55
PLATE 6	255	I5	318.2	19.9

## Sheet: CX3CR1_A_10_14
PLATE		WELL	ANIMAL ID	RAW Cp VALUE
PLATE 1	255	A7	318.01	25.19		qPCR, CONTROL MALE											qPCR, CONTROL FEMALE											SUMMARY, CX3CR1_A_10_14
PLATE 1	255	A8	318.01	26.62			SAMPLE			CALIBRATOR			DELTA DELTA Cp	STANDARD	Z SCORE			SAMPLE			CALIBRATOR			DELTA DELTA Cp	STANDARD	Z SCORE			UNSTRESSED	SEM	ACUTE	SEM	CHRONIC	SEM
PLATE 1	255	A9	318.01	24.19		ANIMAL ID	Cp AVERAGE	REFERENCE	DELTA Cp	Cp AVERAGE	REFERENCE	DELTA Cp					ANIMAL ID	Cp AVERAGE	REFERENCE	DELTA Cp	Cp AVERAGE	REFERENCE	DELTA Cp
PLATE 1	255	B7	318.02	24.31		318.13											318.25	24.025	17.8	6.225	24.185	16.96	7.225	0.5	0.187983	-0.76023		MALE	2.65981	0.820126	1.14331	0.239528	1.70798	0.251027
PLATE 1	255	B8	318.02	25.99		318.14	22.8567	17.8967	4.96	23.965	19.115	4.85	1.07923	0.405753	-0.556348		318.26	23.2333	16.75	6.48333	24.185	16.96	7.225	0.598048	0.224846	-0.725718		FEMALE	0.852549	0.13157	1.88605	0.610063	2.49953	0.714824
PLATE 1	255	B9	318.02	24.91		318.15	23.1267	17.61	5.51667	23.965	19.115	4.85	1.5874	0.596809	-0.377477		318.27	23.92	17.7933	6.12667	23.4425	17.505	5.9375	1.1401	0.428641	-0.53492
PLATE 1	255	C7	318.03	23.29		318.16	23.1433	17.0767	6.06667	23.965	19.115	4.85	2.32409	0.87378	-0.118171		318.28	24.1467	17.34	6.80667	24.185	16.96	7.225	0.748289	0.281331	-0.672835
PLATE 1	255	C8	318.03	21.9		318.17	26.6233	16.9367	9.68667	24.185	16.96	7.225	5.50853	2.07102	1.00271		318.29	24.135	18.105	6.03	24.185	16.96	7.225	0.436786	0.164217	-0.78248
PLATE 1	255	C9	318.03	21.49		318.18	22.59	17.73	4.86	22.6433	17.9083	4.735	1.09051	0.409994	-0.552378		318.3	24.1967	18.1433	6.05333	24.185	16.96	7.225	0.443908	0.166894	-0.779973
PLATE 1	255	D7	318.04	22.91		320.07	23.538	18.3833	5.15467	22.6433	17.9083	4.735	1.33762	0.502899	-0.465398		324.09
PLATE 1	255	D8	318.04	22.17		320.08	23.89	17.905	5.985	24.1667	17.95	6.21667	0.85165	0.320192	-0.636453		324.1	22.9933	17.75	5.24333	22.6433	17.9083	4.735	1.42241	0.534777	-0.435553
PLATE 1	255	D9	318.04	22.45		320.09	20.575	16.175	4.4	24.1667	17.95	6.21667	0.283876	0.106728	-0.836303		324.11	23.9	19.1567	4.74333	22.6433	17.9083	4.735	1.00579	0.378144	-0.582196
PLATE 1	255	E7	318.05	25.68		324.21	21.855	18.1233	3.73167	22.9125	19.388	3.5245	1.15442	0.434022	-0.529882		324.12	21.5267	17.54	3.98667	22.9125	19.388	3.5245	1.37761	0.517934	-0.451321
PLATE 1	255	E8	318.05	22.81		324.22	24.52	18.0333	6.48667	22.9125	19.388	3.5245	7.79293	2.92988	1.8068
PLATE 1	255	E9	318.05	22.35		324.23	29.975	22.1967	7.77833	22.6433	17.9083	4.735	8.24394	3.09944	1.96555
PLATE 1	255	F7	318.06	24.37		324.24	21.66	17.5167	4.14333	22.6433	17.9083	4.735	0.663576	0.249482	-0.702653
PLATE 1	255	F8	318.06	24.54		MEAN							2.65981	1	0		MEAN							0.852549	0.32053	-0.636136
PLATE 1	255	F9	318.06	25.13		S.E.M.							0.820126	0.30834	0.288675		S.E.M.							0.13157	0.049466	0.0463113
PLATE 1	255	G7	318.07	23.87		OUTLIER							9.76232	3.6703	2.5		OUTLIER							1.83933	0.691525	-0.288802
PLATE 1	255	G8	318.07	23.31
PLATE 1	255	G9	318.07	24.89		qPCR, ACUTE MALE											qPCR, ACUTE FEMALE
PLATE 1	255	H7	318.08	23.46			SAMPLE			CALIBRATOR			DELTA DELTA Cp	STANDARD	Z SCORE			SAMPLE			CALIBRATOR			DELTA DELTA Cp	STANDARD	Z SCORE
PLATE 1	255	H8	318.08	23.36		ANIMAL ID	Cp AVERAGE	REFERENCE	DELTA Cp	Cp AVERAGE	REFERENCE	DELTA Cp					ANIMAL ID	Cp AVERAGE	REFERENCE	DELTA Cp	Cp AVERAGE	REFERENCE	DELTA Cp
PLATE 1	255	H9	318.08	23.11		318.19	23.57	18.3933	5.17667	24.185	16.96	7.225	0.241763	0.0908948	-0.851126		318.31											SUMMARY, CX3CR1_A STANDARD
PLATE 1	255	I7	318.09	24.6		318.2	23.15	16.7067	6.44333	24.185	16.96	7.225	0.581694	0.218697	-0.731474		318.32	24.9067	17.77	7.13667	24.1667	17.95	6.21667	1.89212	0.711371	-0.270221			UNSTRESSED	SEM	ACUTE	SEM	CHRONIC	SEM
PLATE 1	255	I8	318.09	25.33		318.21	26.2667	19.035	7.23167	24.185	16.96	7.225	1.00463	0.377708	-0.582605		318.33	23.8167	17.28	6.53667	24.1667	17.95	6.21667	1.24833	0.46933	-0.496826
PLATE 1	255	I9	318.09	24.79		318.22	22.6867	18.385	4.30167	24.185	16.96	7.225	0.131822	0.0495607	-0.889824		318.34	25.16	18.7667	6.39333	24.1667	17.95	6.21667	1.13027	0.424943	-0.538382		MALE	1	0.30834	0.429848	0.0900544	0.642142	0.0943776
PLATE 1	255	J7	318.1	26.4		318.23	23.46	16.4167	7.04333	24.185	16.96	7.225	0.881684	0.331483	-0.625881		318.35	23.99	19.7	4.29	24.1667	17.95	6.21667	0.263036	0.0988927	-0.843638		FEMALE	0.32053	0.049466	0.70909	0.229363	0.939738	0.268749
PLATE 1	255	J8	318.1	25.69		318.24	25.3967	17.52	7.87667	24.185	16.96	7.225	1.57098	0.590636	-0.383256		318.36	27.535	19.3067	8.22833	24.1667	17.95	6.21667	4.03248	1.51608	0.483162
PLATE 1	255	J9	318.1	24		324.17	23.27	18.6167	4.65333	22.9125	19.388	3.5245	2.18682	0.82217	-0.166489		324.06	24.0567	17.8233	6.23333	24.1667	17.95	6.21667	1.01162	0.380335	-0.580146
PLATE 1	255	K7	318.11	31.02		324.18	22.3233	17.8233	4.5	22.9125	19.388	3.5245	1.96632	0.739271	-0.244101		324.07	22.52	17.36	5.16	24.1667	17.95	6.21667	0.480742	0.180743	-0.767008
PLATE 1	255	K8	318.11	30.81		324.19	22.36	19.16	3.2	22.9125	19.388	3.5245	0.798575	0.300237	-0.655135		324.08	23.25	17.395	5.855	22.9125	19.388	3.5245	5.0298	1.89103	0.834207
PLATE 1	255	K9	318.11	31.33		324.2	22.4233	17.85	4.57333	22.9125	19.388	3.5245	2.06886	0.77782	-0.20801
PLATE 1	255	L7	318.14	23.43		MEAN							1.14331	0.429848	-0.53379		MEAN							1.88605	0.70909	-0.272357
PLATE 1	255	L8	318.14	22.29		S.E.M.							0.239528	0.0900544	0.0843111		S.E.M.							0.610063	0.229363	0.214735
PLATE 1	255	L9	318.14	22.85		OUTLIER							3.03695	1.14179	0.132747		OUTLIER							6.19985	2.33093	1.24605
PLATE 1	255	M7	318.15	23.21
PLATE 1	255	M8	318.15	22.45		qPCR, CHRONIC MALE											qPCR, CHRONIC FEMALE
PLATE 1	255	M9	318.15	23.72			SAMPLE			CALIBRATOR			DELTA DELTA Cp	STANDARD	Z SCORE			SAMPLE			CALIBRATOR			DELTA DELTA Cp	STANDARD	Z SCORE
PLATE 1	255	N7	318.16	23.62		ANIMAL ID	Cp AVERAGE	REFERENCE	DELTA Cp	Cp AVERAGE	REFERENCE	DELTA Cp					ANIMAL ID	Cp AVERAGE	REFERENCE	DELTA Cp	Cp AVERAGE	REFERENCE	DELTA Cp
PLATE 1	255	N8	318.16	22.68		318.01	24.69	19.315	5.375	23.965	19.115	4.85	1.43893	0.54099	-0.429736		318.07	23.59	17.7867	5.80333	23.965	19.115	4.85	1.93634	0.727999	-0.254654
PLATE 1	255	N9	318.16	23.13		318.02	24.61	19.25	5.36	23.965	19.115	4.85	1.42405	0.535395	-0.434975		318.08	23.31	17.8767	5.43333	23.965	19.115	4.85	1.49831	0.563313	-0.408837
PLATE 1	32768	O7	POOL	23.47		318.03	21.695	15.795	5.9	23.965	19.115	4.85	2.07053	0.778449	-0.207421		318.09	24.9067	18.51	6.39667	23.965	19.115	4.85	2.92141	1.09835	0.0920802
PLATE 1	32768	O8	POOL	26.03		318.04	22.51	16.89	5.62	23.965	19.115	4.85	1.70527	0.641124	-0.335989		318.1	26.045	20.1833	5.86167	23.965	19.115	4.85	2.01624	0.758038	-0.226531
PLATE 1	32768	O9	POOL	24.46		318.05	22.58	17.38	5.2	23.965	19.115	4.85	1.27456	0.479192	-0.487593		318.11	30.44	23.2567	7.18333	22.6433	17.9083	4.735	5.45785	2.05197	0.984877
PLATE 1	8388736	P7	H2O	38.82		318.06	24.68	18.455	6.225	23.965	19.115	4.85	2.59368	0.975136	-0.0232787		318.12
PLATE 1	8388736	P8	H2O	37.95		324.13	20.9233	17.8467	3.07667	22.9125	19.388	3.5245	0.733143	0.275637	-0.678166		324.01	24.9267	17.485	7.44167	22.6433	17.9083	4.735	6.52812	2.45435	1.3616
PLATE 1	8388736	P9	H2O			324.14	22.915	17.8733	5.04167	22.9125	19.388	3.5245	2.86228	1.07612	0.0712671		324.02	22.7267	16.31	6.41667	24.1667	17.95	6.21667	1.1487	0.431872	-0.531895
PLATE 2	255	A7	318.17	27.11		324.15	22.545	17.7	4.845	22.9125	19.388	3.5245	2.49753	0.938985	-0.0571233		324.03	20.635	16.9833	3.65167	24.1667	17.95	6.21667	0.168989	0.0635341	-0.876742
PLATE 2	255	A8	318.17	25.95		324.16	20.2	17.735	2.465	22.9125	19.388	3.5245	0.479798	0.180388	-0.76734		324.04	24.44	18.51	5.93	24.1667	17.95	6.21667	0.819794	0.308215	-0.647666
PLATE 2	255	A9	318.17	26.81		MEAN							1.70798	0.642142	-0.335035		MEAN							2.49953	0.939738	-0.0564188
PLATE 2	255	B7	318.18	22.21		S.E.M.							0.251027	0.0943776	0.0883586		S.E.M.							0.714824	0.268749	0.25161
PLATE 2	255	B8	318.18	23.39		OUTLIER							3.69252	1.38826	0.363501		OUTLIER							7.8607	2.95536	1.83065
PLATE 2	255	B9	318.18	25.36
PLATE 2	255	C7	318.19	23.81		LEGEND:											qPCR, ODD
PLATE 2	255	C8	318.19	23.33			OUTLIER REMOVED											SAMPLE			CALIBRATOR			DELTA DELTA Cp
PLATE 2	255	C9	318.19	25.51			DATA UNUSABLE										ANIMAL ID	Cp AVERAGE	REFERENCE	DELTA Cp	Cp AVERAGE	REFERENCE	DELTA Cp
PLATE 2	255	D7	318.2	22.72													324.09A	23.5333	16.5033	7.03	22.6433	17.9083	4.735	4.90754
PLATE 2	255	D8	318.2	23.58													324.09B	22.88	17.765	5.115	22.6433	17.9083	4.735	1.30134
PLATE 2	255	D9	318.2	25.44
PLATE 2	255	E7	318.21	26.51
PLATE 2	255	E8	318.21	25.81
PLATE 2	255	E9	318.21	26.48
PLATE 2	255	F7	318.22	22.57
PLATE 2	255	F8	318.22	22.85
PLATE 2	255	F9	318.22	22.64
PLATE 2	255	G7	318.23	25.33
PLATE 2	255	G8	318.23	23.57
PLATE 2	255	G9	318.23	23.35
PLATE 2	255	H7	318.24	25.91
PLATE 2	255	H8	318.24	24.86
PLATE 2	255	H9	318.24	25.42
PLATE 2	255	I7	318.25	24.47
PLATE 2	255	I8	318.25	23.58
PLATE 2	255	I9	318.25	22.56
PLATE 2	255	J7	318.26	23.55
PLATE 2	255	J8	318.26	22.91
PLATE 2	255	J9	318.26	23.24
PLATE 2	255	K7	318.27	26.45
PLATE 2	255	K8	318.27	23.97
PLATE 2	255	K9	318.27	25.52
PLATE 2	255	L7	318.28	23.46
PLATE 2	255	L8	318.28	24.66
PLATE 2	255	L9	318.28	24.32
PLATE 2	255	M7	318.29	25.87
PLATE 2	255	M8	318.29	24.63
PLATE 2	255	M9	318.29	23.64
PLATE 2	255	N7	318.3	24.78
PLATE 2	255	N8	318.3	23.77
PLATE 2	255	N9	318.3	24.04
PLATE 2	32768	O7	POOL	25.83
PLATE 2	32768	O8	POOL	23.72
PLATE 2	32768	O9	POOL	24.65
PLATE 2	8388736	P7	H2O	40.42
PLATE 2	8388736	P8	H2O	39.22
PLATE 2	8388736	P9	H2O	41.54
PLATE 3	255	A7	318.32	24.27
PLATE 3	255	A8	318.32	24.93
PLATE 3	255	A9	318.32	25.52
PLATE 3	255	B7	318.33	23.89
PLATE 3	255	B8	318.33	23.78
PLATE 3	255	B9	318.33	23.78
PLATE 3	255	C7	318.34	25.4
PLATE 3	255	C8	318.34	23.8
PLATE 3	255	C9	318.34	24.92
PLATE 3	255	D7	318.35	27.76
PLATE 3	255	D8	318.35	23.61
PLATE 3	255	D9	318.35	24.37
PLATE 3	255	E7	318.36	27.98
PLATE 3	255	E8	318.36	25.81
PLATE 3	255	E9	318.36	27.09
PLATE 3	255	F7	320.07	28.09
PLATE 3	255	F8	320.07	24.28
PLATE 3	255	F9	320.07	26.53
PLATE 3	255	G7	320.08	23.91
PLATE 3	255	G8	320.08	23.25
PLATE 3	255	G9	320.08	24.51
PLATE 3	255	H7	320.09	20.8
PLATE 3	255	H8	320.09	20.35
PLATE 3	255	H9	320.09	22.85
PLATE 3	255	I7	324.01	25.6
PLATE 3	255	I8	324.01	22.97
PLATE 3	255	I9	324.01	24.12
PLATE 3	255	J7	324.02	22.83
PLATE 3	255	J8	324.02	22.66
PLATE 3	255	J9	324.02	22.69
PLATE 3	255	K7	324.03	22.73
PLATE 3	255	K8	324.03	20.8
PLATE 3	255	K9	324.03	20.47
PLATE 3	255	L7	324.04	25.13
PLATE 3	255	L8	324.04	23.81
PLATE 3	255	L9	324.04	24.38
PLATE 3	255	M7	324.06	23.74
PLATE 3	255	M8	324.06	24.74
PLATE 3	255	M9	324.06	23.69
PLATE 3	255	N7	324.07	22.41
PLATE 3	255	N8	324.07	22.24
PLATE 3	255	N9	324.07	22.91
PLATE 3	32768	O7	POOL	24.86
PLATE 3	32768	O8	POOL	23.74
PLATE 3	32768	O9	POOL	23.9
PLATE 3	8388736	P7	H2O
PLATE 3	8388736	P8	H2O
PLATE 3	8388736	P9	H2O
PLATE 4	255	A7	324.08	22.86
PLATE 4	255	A8	324.08	23.64
PLATE 4	255	A9	324.08	27.38
PLATE 4	255	B7	324.22	22.46
PLATE 4	255	B8	324.22	24.43
PLATE 4	255	B9	324.22	24.61
PLATE 4	255	C7	324.1	25.33
PLATE 4	255	C8	324.1	22.16
PLATE 4	255	C9	324.1	23.83
PLATE 4	255	D7	324.11	26.94
PLATE 4	255	D8	324.11	25.6
PLATE 4	255	D9	324.11	22.3
PLATE 4	255	E7	324.12	21.64
PLATE 4	255	E8	324.12	21.52
PLATE 4	255	E9	324.12	21.42
PLATE 4	255	F7	324.13	20.87
PLATE 4	255	F8	324.13	20.9
PLATE 4	255	F9	324.13	21
PLATE 4	255	G7	324.14	24.43
PLATE 4	255	G8	324.14	22.87
PLATE 4	255	G9	324.14	22.96
PLATE 4	255	H7	324.15	23.84
PLATE 4	255	H8	324.15	22.47
PLATE 4	255	H9	324.15	22.62
PLATE 4	255	I7	324.16	19.9
PLATE 4	255	I8	324.16	20.36
PLATE 4	255	I9	324.16	20.34
PLATE 4	255	J7	324.17	21.67
PLATE 4	255	J8	324.17	22.79
PLATE 4	255	J9	324.17	23.75
PLATE 4	255	K7	324.18	21.99
PLATE 4	255	K8	324.18	22.11
PLATE 4	255	K9	324.18	22.87
PLATE 4	255	L7	324.19	22.29
PLATE 4	255	L8	324.19	22.54
PLATE 4	255	L9	324.19	22.25
PLATE 4	255	M7	324.2	22.73
PLATE 4	255	M8	324.2	22.54
PLATE 4	255	M9	324.2	22
PLATE 4	255	N7	324.21	21.97
PLATE 4	255	N8	324.21	24.48
PLATE 4	255	N9	324.21	21.74
PLATE 4	32768	O7	POOL	22.86
PLATE 4	32768	O8	POOL	23.89
PLATE 4	32768	O9	POOL	22.35
PLATE 4	32768	P7	POOL	22.55
PLATE 4	32768	P8	POOL	25.4
PLATE 4	32768	P9	POOL	25.27
PLATE 5	255	A7	324.09A	23.28
PLATE 5	255	A8	324.09A	23.46
PLATE 5	255	A9	324.09A	23.86
PLATE 5	255	B7	324.09B	22.9
PLATE 5	255	B8	324.09B	22.86
PLATE 5	255	B9	324.09B	24.31
PLATE 5	255	C7	324.23	29.99
PLATE 5	255	C8	324.23	29.96
PLATE 5	255	C9	324.23	28.83
PLATE 5	255	D7	324.24	22.83
PLATE 5	255	D8	324.24	21.78
PLATE 5	255	D9	324.24	21.54
PLATE 5	255	E7	318.11	32.83
PLATE 5	255	E8	318.11	28.76
PLATE 5	255	E9	318.11	30.68
PLATE 5	255	F7	318.18	22.74
PLATE 5	255	F8	318.18	22.55
PLATE 5	255	F9	318.18	22.48
PLATE 5	255	G7	320.07	23.59
PLATE 5	255	G8	320.07	23.56
PLATE 5	255	G9	320.07	23.74
PLATE 5	32768	H7	POOL	22.7
PLATE 5	32768	H8	POOL	22.85
PLATE 5	32768	H9	POOL	21.78
PLATE 5	32768	I7	POOL	22.87
PLATE 5	32768	I8	POOL	22.76
PLATE 5	32768	I9	POOL	22.9
PLATE 5	255	K7	324.24	20.83
PLATE 5	255	K8	324.24	21.46
PLATE 5	255	K9	318.11	30.2
PLATE 5	255	L7	320.07	23.45
PLATE 5	255	L8	320.07	23.35
PLATE 5	255	N22	324.01	25.48
PLATE 5	255	N23	324.01	24.59
PLATE 5	255	N24	324.01	24.71
PLATE 5	255	O22	324.1	23
PLATE 5	255	O23	324.1	23.25
PLATE 5	255	O24	324.1	22.73
PLATE 5	255	P22	324.11	23.7
PLATE 5	255	P23	324.11	23.79
PLATE 5	255	P24	324.11	24.21
PLATE 6	255	A7	318.27	23.96
PLATE 6	255	A8	318.27	24.5
PLATE 6	255	A9	318.27	23.72
PLATE 6	32768	B7	POOL	23.2
PLATE 6	32768	B8	POOL	23.44
PLATE 6	32768	B9	POOL	24.25
PLATE 6	32768	C7	POOL	22.88
PLATE 6	255	C8	318.27	23.5

## Sheet: CD200_A
PLATE		WELL	ANIMAL ID	RAW Cp VALUE
PLATE 1	255	A16	318.01	20.96		qPCR, CONTROL MALE											qPCR, CONTROL FEMALE											SUMMARY, CD200_A
PLATE 1	255	A17	318.01	22.68			SAMPLE			CALIBRATOR			DELTA DELTA Cp	STANDARD	Z SCORE			SAMPLE			CALIBRATOR			DELTA DELTA Cp	STANDARD	Z SCORE			UNSTRESSED	SEM	ACUTE	SEM	CHRONIC	SEM
PLATE 1	255	A18	318.01	21.98		ANIMAL ID	Cp AVERAGE	REFERENCE	DELTA Cp	Cp AVERAGE	REFERENCE	DELTA Cp					ANIMAL ID	Cp AVERAGE	REFERENCE	DELTA Cp	Cp AVERAGE	REFERENCE	DELTA Cp
PLATE 1	255	B16	318.02	22.8		318.13											318.25	20.6533	17.8	2.85333	21.8633	16.96	4.90333	0.241484	0.225407	-1.94054		MALE	1.07133	0.123448	1.04991	0.286578	0.879393	0.145433
PLATE 1	255	B17	318.02	22.65		318.14	20.98	17.8967	3.08333	22.685	19.115	3.57	0.713672	0.666157	-0.836356		318.26	19.7833	16.75	3.03333	21.8633	16.96	4.90333	0.273573	0.255359	-1.8655		FEMALE	0.561481	0.102665	1.70743	0.343208	1.47554	0.18754
PLATE 1	255	B18	318.02	20.97		318.15	21.74	17.61	4.13	22.685	19.115	3.57	1.47427	1.37612	0.942258		318.27	20.155	17.26	2.895	21.8633	16.96	4.90333	0.24856	0.232011	-1.92399
PLATE 1	255	C16	318.03	19.83		318.16	21.425	17.0767	4.34833	22.685	19.115	3.57	1.71515	1.60096	1.50554		318.28	22.17	17.34	4.83	21.8633	16.96	4.90333	0.950439	0.887161	-0.282688
PLATE 1	255	C17	318.03	20.09		318.17	22.17	16.9367	5.23333	21.8633	16.96	4.90333	1.25701	1.17332	0.434218		318.29	21.9267	18.105	3.82167	21.8633	16.96	4.90333	0.472483	0.441026	-1.40036
PLATE 1	255	C18	318.03	19.25		318.18	19.81	16.025	3.785	21.8633	16.96	4.90333	0.460626	0.429958	-1.42809		318.3	21.4833	18.1433	3.34	21.8633	16.96	4.90333	0.338368	0.31584	-1.71398
PLATE 1	255	D16	318.04	18.92		320.07	21.02	18.78	2.24	21.3567	17.95	3.40667	0.445449	0.415792	-1.46358		324.09
PLATE 1	255	D17	318.04	20.29		320.08	20.91	17.905	3.005	21.3567	17.95	3.40667	0.756983	0.706585	-0.735075		324.1	20.5375	17.75	2.7875	20.7233	17.9083	2.815	0.981119	0.915798	-0.210946
PLATE 1	255	D18	318.04	19.75		320.09	19.925	16.175	3.75	21.3567	17.95	3.40667	1.26868	1.18422	0.46151		324.11	20.8267	20.33	0.496667	20.2867	19.388	0.898667	0.756808	0.706422	-0.735484
PLATE 1	255	E16	318.05	19.63		324.21	19.15	18.1233	1.02667	20.2867	19.388	0.898667	1.09278	1.02002	0.0501617		324.12	18.49	17.1767	1.31333	19.1575	17.505	1.6525	0.790498	0.737868	-0.656703
PLATE 1	255	E17	318.05	19.34		324.22	19.665	18.0333	1.63167	20.2867	19.388	0.898667	1.66209	1.55143	1.38147
PLATE 1	255	E18	318.05	19.31		324.23	24.905	22.1967	2.70833	20.7233	17.9083	2.815	0.928731	0.866898	-0.333452
PLATE 1	255	F16	318.06	21.81		324.24	20.4433	17.5167	2.92667	20.7233	17.9083	2.815	1.08048	1.00854	0.0213941
PLATE 1	255	F17	318.06	22.95		MEAN							1.07133	1	-8.76035e-17		MEAN							0.561481	0.524099	-1.19225
PLATE 1	255	F18	318.06	19.14		S.E.M.							0.123448	0.115229	0.288675		S.E.M.							0.102665	0.0958302	0.240078
PLATE 1	255	G16	318.07	21.35		OUTLIER							2.14041	1.99791	2.5		OUTLIER							1.33147	1.24283	0.608336
PLATE 1	255	G17	318.07	21.33
PLATE 1	255	G18	318.07	21.92		qPCR, ACUTE MALE											qPCR, ACUTE FEMALE
PLATE 1	255	H16	318.08	20.27			SAMPLE			CALIBRATOR			DELTA DELTA Cp	STANDARD	Z SCORE			SAMPLE			CALIBRATOR			DELTA DELTA Cp	STANDARD	Z SCORE
PLATE 1	255	H17	318.08	21.39		ANIMAL ID	Cp AVERAGE	REFERENCE	DELTA Cp	Cp AVERAGE	REFERENCE	DELTA Cp					ANIMAL ID	Cp AVERAGE	REFERENCE	DELTA Cp	Cp AVERAGE	REFERENCE	DELTA Cp
PLATE 1	255	H18	318.08	20.72		318.19	20.9467	18.3933	2.55333	21.8633	16.96	4.90333	0.196146	0.183087	-2.04656		318.31											SUMMARY, CD200_A STANDARD
PLATE 1	255	I16	318.09	19.89		318.2	20.86	16.7067	4.15333	21.8633	16.96	4.90333	0.594604	0.555016	-1.11479		318.32	22.4767	17.77	4.70667	21.3567	17.95	3.40667	2.46229	2.29835	3.25269			UNSTRESSED	SEM	ACUTE	SEM	CHRONIC	SEM
PLATE 1	255	I17	318.09	21.26		318.21	24.01	19.035	4.975	21.8633	16.96	4.90333	1.05093	0.980961	-0.0476968		318.33	22.2433	17.28	4.96333	21.3567	17.95	3.40667	2.94173	2.74588	4.37384
PLATE 1	255	I18	318.09	20.89		318.22	22.6567	18.385	4.27167	21.8633	16.96	4.90333	0.64543	0.602459	-0.995935		318.34	23.05	18.7667	4.28333	21.3567	17.95	3.40667	1.83613	1.71388	1.78845		MALE	1	0.115229	0.98001	0.267498	0.820845	0.13575
PLATE 1	255	J16	318.1	22.99		318.23	22.145	16.4167	5.72833	21.8633	16.96	4.90333	1.77154	1.65359	1.6374		318.35	21.18	19.7	1.48	21.3567	17.95	3.40667	0.263036	0.245524	-1.89014		FEMALE	0.524099	0.0958302	1.59375	0.320358	1.3773	0.175054
PLATE 1	255	J17	318.1	22.6		318.24	20.1233	17.52	2.60333	21.8633	16.96	4.90333	0.203063	0.189544	-2.03039		318.36	22.9433	19.3067	3.63667	21.3567	17.95	3.40667	1.17283	1.09475	0.237371
PLATE 1	255	J18	318.1	23.68		324.17	18.445	18.6167	-0.171667	20.2867	19.388	0.898667	0.476209	0.444504	-1.39165		324.06	22.0033	17.8233	4.18	21.3567	17.95	3.40667	1.70921	1.59542	1.49166
PLATE 1	255	K16	318.11	26.51		324.18	19.8267	17.8233	2.00333	20.2867	19.388	0.898667	2.15049	2.00732	2.52357		324.07	20.0567	17.36	2.69667	21.3567	17.95	3.40667	0.61132	0.57062	-1.0757
PLATE 1	255	K17	318.11	28.53		324.19	19.205	19.16	0.045	20.2867	19.388	0.898667	0.553377	0.516534	-1.2112		324.08	19.7067	17.395	2.31167	20.2867	19.388	0.898667	2.6629	2.48561	3.72181
PLATE 1	255	K18	318.11	27.45		324.2	20.2633	17.85	2.41333	20.2867	19.388	0.898667	2.85733	2.66709	4.17646
PLATE 1	255	L16	318.14	21.35		MEAN							1.04991	0.98001	-0.050079		MEAN							1.70743	1.59375	1.4875
PLATE 1	255	L17	318.14	20.67		S.E.M.							0.286578	0.267498	0.670147		S.E.M.							0.343208	0.320358	0.802573
PLATE 1	255	L18	318.14	20.92		OUTLIER							3.31551	3.09477	5.2479		OUTLIER							4.13428	3.85903	7.16254
PLATE 1	255	M16	318.15	19.56
PLATE 1	255	M17	318.15	21.96		qPCR, CHRONIC MALE											qPCR, CHRONIC FEMALE
PLATE 1	255	M18	318.15	21.52			SAMPLE			CALIBRATOR			DELTA DELTA Cp	STANDARD	Z SCORE			SAMPLE			CALIBRATOR			DELTA DELTA Cp	STANDARD	Z SCORE
PLATE 1	255	N16	318.16	18.63		ANIMAL ID	Cp AVERAGE	REFERENCE	DELTA Cp	Cp AVERAGE	REFERENCE	DELTA Cp					ANIMAL ID	Cp AVERAGE	REFERENCE	DELTA Cp	Cp AVERAGE	REFERENCE	DELTA Cp
PLATE 1	255	N17	318.16	20.96		318.01	21.8733	19.315	2.55833	22.685	19.115	3.57	0.495973	0.462952	-1.34543		318.07	21.5333	17.7867	3.74667	21.98	19.115	2.865	1.8425	1.71983	1.80335
PLATE 1	255	N18	318.16	21.89		318.02	22.725	19.25	3.475	22.685	19.115	3.57	0.936272	0.873937	-0.315818		318.08	20.7933	17.8767	2.91667	21.98	19.115	2.865	1.03646	0.967456	-0.0815305
PLATE 1	32768	O16	POOL	22.97		318.03	19.7233	15.795	3.92833	22.685	19.115	3.57	1.28194	1.19659	0.492517		318.09	20.68	18.51	2.17	21.98	19.115	2.865	0.617709	0.576583	-1.06076
PLATE 1	32768	O17	POOL	22.4		318.04	19.6533	16.89	2.76333	22.685	19.115	3.57	0.571701	0.533638	-1.16835		318.1	23.09	20.1833	2.90667	21.98	19.115	2.865	1.0293	0.960773	-0.0982723
PLATE 1	32768	O18	POOL	20.57		318.05	19.4267	17.38	2.04667	22.685	19.115	3.57	0.347881	0.32472	-1.69174		318.11	26.98	23.2633	3.71667	21.98	19.115	2.865	1.80458	1.68444	1.71468
PLATE 1	8388736	P16	H2O	37.48		318.06	21.3867	18.8	2.58667	20.7233	17.9083	2.815	0.85362	0.796788	-0.509094		318.12
PLATE 1	8388736	P17	H2O	37.78		324.13	18.305	17.8467	0.458333	20.2867	19.388	0.898667	0.736964	0.687899	-0.781888		324.01	20.99	17.1167	3.87333	21.3567	17.95	3.40667	1.38191	1.28991	0.726288
PLATE 1	8388736	P18	H2O			324.14	19.71	16.88	2.83	20.7233	17.9083	2.815	1.01045	0.943178	-0.142354		324.02	21	16.31	4.69	21.3567	17.95	3.40667	2.43401	2.27196	3.18655
PLATE 2	255	A16	318.17	22.04		324.15	19.55	17.7	1.85	20.2867	19.388	0.898667	1.93366	1.80492	2.01652		324.03	21.3133	16.9833	4.33	21.3567	17.95	3.40667	1.89649	1.77023	1.9296
PLATE 2	255	A17	318.17	22.65		324.16	17.9567	17.735	0.221667	20.2867	19.388	0.898667	0.625465	0.583822	-1.04262		324.04	22.2233	18.51	3.71333	21.3567	17.95	3.40667	1.23685	1.1545	0.387059
PLATE 2	255	A18	318.17	21.82		MEAN							0.879393	0.820845	-0.448826		MEAN							1.47554	1.3773	0.945219
PLATE 2	255	B16	318.18	19.77		S.E.M.							0.145433	0.13575	0.340086		S.E.M.							0.18754	0.175054	0.438551
PLATE 2	255	B17	318.18	19.85		OUTLIER							2.02914	1.89404	2.23979		OUTLIER							2.88208	2.6902	4.23435
PLATE 2	255	B18	318.18	21.11
PLATE 2	255	C16	318.19	21.61		LEGEND:											qPCR, ODD
PLATE 2	255	C17	318.19	20.98			OUTLIER REMOVED											SAMPLE			CALIBRATOR			DELTA DELTA Cp
PLATE 2	255	C18	318.19	20.25			DATA UNUSABLE										ANIMAL ID	Cp AVERAGE	REFERENCE	DELTA Cp	Cp AVERAGE	REFERENCE	DELTA Cp
PLATE 2	255	D16	318.2	21													324.09A	22.61	16.5033	6.10667	20.7233	17.9083	2.815	9.79243
PLATE 2	255	D17	318.2	22.5													324.09B	20.8067	17.765	3.04167	20.7233	17.9083	2.815	1.17013
PLATE 2	255	D18	318.2	20.72
PLATE 2	255	E16	318.21	24.03
PLATE 2	255	E17	318.21	24.22
PLATE 2	255	E18	318.21	23.78
PLATE 2	255	F16	318.22	23.19
PLATE 2	255	F17	318.22	22.6
PLATE 2	255	F18	318.22	22.18
PLATE 2	255	G16	318.23	21.84
PLATE 2	255	G17	318.23	22.45
PLATE 2	255	G18	318.23	20.55
PLATE 2	255	H16	318.24	19.45
PLATE 2	255	H17	318.24	20.36
PLATE 2	255	H18	318.24	20.56
PLATE 2	255	I16	318.25	19.89
PLATE 2	255	I17	318.25	20.88
PLATE 2	255	I18	318.25	21.19
PLATE 2	255	J16	318.26	19.72
PLATE 2	255	J17	318.26	20.28
PLATE 2	255	J18	318.26	19.35
PLATE 2	255	K16	318.27	20.55
PLATE 2	255	K17	318.27	19.76
PLATE 2	255	K18	318.27	22.31
PLATE 2	255	L16	318.28	22.23
PLATE 2	255	L17	318.28	21.99
PLATE 2	255	L18	318.28	22.29
PLATE 2	255	M16	318.29	21.95
PLATE 2	255	M17	318.29	22.41
PLATE 2	255	M18	318.29	21.42
PLATE 2	255	N16	318.3	21.59
PLATE 2	255	N17	318.3	21.33
PLATE 2	255	N18	318.3	21.53
PLATE 2	32768	O16	POOL	20.26
PLATE 2	32768	O17	POOL	22.07
PLATE 2	32768	O18	POOL	23.26
PLATE 2	8388736	P16	H2O
PLATE 2	8388736	P17	H2O
PLATE 2	8388736	P18	H2O
PLATE 3	255	A16	318.32	22.4
PLATE 3	255	A17	318.32	21.98
PLATE 3	255	A18	318.32	23.05
PLATE 3	255	B16	318.33	22.31
PLATE 3	255	B17	318.33	21.85
PLATE 3	255	B18	318.33	22.57
PLATE 3	255	C16	318.34	22.99
PLATE 3	255	C17	318.34	23.11
PLATE 3	255	C18	318.34	20.91
PLATE 3	255	D16	318.35	23.51
PLATE 3	255	D17	318.35	21.42
PLATE 3	255	D18	318.35	20.94
PLATE 3	255	E16	318.36	23.23
PLATE 3	255	E17	318.36	23.11
PLATE 3	255	E18	318.36	22.49
PLATE 3	255	F16	320.07	21.36
PLATE 3	255	F17	320.07	20.83
PLATE 3	255	F18	320.07	20.87
PLATE 3	255	G16	320.08	20.36
PLATE 3	255	G17	320.08	21.1
PLATE 3	255	G18	320.08	21.27
PLATE 3	255	H16	320.09	19.58
PLATE 3	255	H17	320.09	21.33
PLATE 3	255	H18	320.09	20.27
PLATE 3	255	I16	324.01	21.27
PLATE 3	255	I17	324.01	20.82
PLATE 3	255	I18	324.01	20.88
PLATE 3	255	J16	324.02	21.35
PLATE 3	255	J17	324.02	21.21
PLATE 3	255	J18	324.02	20.44
PLATE 3	255	K16	324.03	21.73
PLATE 3	255	K17	324.03	20.92
PLATE 3	255	K18	324.03	21.29
PLATE 3	255	L16	324.04	21.67
PLATE 3	255	L17	324.04	22.46
PLATE 3	255	L18	324.04	22.54
PLATE 3	255	M16	324.06	21.89
PLATE 3	255	M17	324.06	22.28
PLATE 3	255	M18	324.06	21.84
PLATE 3	255	N16	324.07	19.69
PLATE 3	255	N17	324.07	19.95
PLATE 3	255	N18	324.07	20.53
PLATE 3	32768	O16	POOL	21.33
PLATE 3	32768	O17	POOL	21.9
PLATE 3	32768	O18	POOL	20.84
PLATE 3	8388736	P16	H2O
PLATE 3	8388736	P17	H2O
PLATE 3	8388736	P18	H2O
PLATE 4	255	A16	324.08	19.39
PLATE 4	255	A17	324.08	19.75
PLATE 4	255	A18	324.08	19.98
PLATE 4	255	B16	324.22	22.55
PLATE 4	255	B17	324.22	19.78
PLATE 4	255	B18	324.22	19.55
PLATE 4	255	C16	324.1	20.85
PLATE 4	255	C17	324.1	19.8
PLATE 4	255	C18	324.1	19.32
PLATE 4	255	D16	324.11	20.96
PLATE 4	255	D17	324.11	21.98
PLATE 4	255	D18	324.11	19.54
PLATE 4	255	E16	324.12	20.53
PLATE 4	255	E17	324.12	18.72
PLATE 4	255	E18	324.12	19.93
PLATE 4	255	F16	324.13	20.9
PLATE 4	255	F17	324.13	18.64
PLATE 4	255	F18	324.13	17.97
PLATE 4	255	G16	324.14	20.84
PLATE 4	255	G17	324.14	20.39
PLATE 4	255	G18	324.14	18.42
PLATE 4	255	H16	324.15	19.54
PLATE 4	255	H17	324.15	19.56
PLATE 4	255	H18	324.15	20.8
PLATE 4	255	I16	324.16	17.71
PLATE 4	255	I17	324.16	17.84
PLATE 4	255	I18	324.16	18.32
PLATE 4	255	J16	324.17	18.31
PLATE 4	255	J17	324.17	18.58
PLATE 4	255	J18	324.17	17.16
PLATE 4	255	K16	324.18	20.6
PLATE 4	255	K17	324.18	19.63
PLATE 4	255	K18	324.18	19.25
PLATE 4	255	L16	324.19	19.28
PLATE 4	255	L17	324.19	17.53
PLATE 4	255	L18	324.19	19.13
PLATE 4	255	M16	324.2	20.59
PLATE 4	255	M17	324.2	19.91
PLATE 4	255	M18	324.2	20.29
PLATE 4	255	N16	324.21	20.86
PLATE 4	255	N17	324.21	18.76
PLATE 4	255	N18	324.21	19.54
PLATE 4	32768	O16	POOL	19.89
PLATE 4	32768	O17	POOL	19.83
PLATE 4	32768	O18	POOL	20.5
PLATE 4	32768	P16	POOL	20.67
PLATE 4	32768	P17	POOL	20.93
PLATE 4	32768	P18	POOL	19.9
PLATE 5	255	A16	324.09A	22.7
PLATE 5	255	A17	324.09A	22.52
PLATE 5	255	A18	324.09A	20.56
PLATE 5	255	B16	324.09B	20.84
PLATE 5	255	B17	324.09B	20.96
PLATE 5	255	B18	324.09B	20.62
PLATE 5	255	C16	324.23	24.97
PLATE 5	255	C17	324.23	24.84
PLATE 5	255	C18	324.23	26.34
PLATE 5	255	D16	324.24	20.24
PLATE 5	255	D17	324.24	20.41
PLATE 5	255	D18	324.24	20.68
PLATE 5	255	E16	318.06	21.71
PLATE 5	255	E17	318.06	21.48
PLATE 5	255	E18	318.06	20.97
PLATE 5	255	F16	324.1	20.6
PLATE 5	255	F17	324.1	20.49
PLATE 5	255	F18	324.1	20.69
PLATE 5	255	G16	324.12	19.72
PLATE 5	255	G17	324.12	19.78
PLATE 5	255	G18	324.12	19.81
PLATE 5	255	H16	324.14	19.58
PLATE 5	255	H17	324.14	19.99
PLATE 5	255	H18	324.14	19.56
PLATE 5	32768	I16	POOL	20.39
PLATE 5	32768	I17	POOL	19.7
PLATE 5	32768	I18	POOL	21.39
PLATE 5	32768	J16	POOL	20.58
PLATE 5	32768	J17	POOL	21.39
PLATE 5	32768	J18	POOL	20.89
PLATE 5	255	L16	324.1	20.37
PLATE 5	255	L17	324.12	18.66
PLATE 5	255	L18	324.14	19.76
PLATE 5	255	M16	318.06	20.76
PLATE 5	255	M17	318.06	21.42
PLATE 6	255	E7	324.12	20.69
PLATE 6	255	E8	324.12	19.64
PLATE 6	255	E9	324.12	18.35
PLATE 6	32768	F7	POOL	19.44
PLATE 6	32768	F8	POOL	19.09
PLATE 6	32768	F9	POOL	18.62
PLATE 6	32768	G7	POOL	19.48
PLATE 6	255	G8	324.12	18.63

## Sheet: CD200R_F_10_14
PLATE		WELL	ANIMAL ID	RAW Cp VALUE
PLATE 1	255	A19	318.01	32.81		qPCR, CONTROL MALE											qPCR, CONTROL FEMALE											SUMMARY, CD200R_F_10_14
PLATE 1	255	A20	318.01	32.9			SAMPLE			CALIBRATOR			DELTA DELTA Cp	STANDARD	Z SCORE			SAMPLE			CALIBRATOR			DELTA DELTA Cp	STANDARD	Z SCORE			UNSTRESSED	SEM	ACUTE	SEM	CHRONIC	SEM
PLATE 1	255	A21	318.01	35.96		ANIMAL ID	Cp AVERAGE	REFERENCE	DELTA Cp	Cp AVERAGE	REFERENCE	DELTA Cp					ANIMAL ID	Cp AVERAGE	REFERENCE	DELTA Cp	Cp AVERAGE	REFERENCE	DELTA Cp
PLATE 1	255	B19	318.02	28.42		318.13											318.25	26.9433	17.8	9.14333	28.6333	16.96	11.6733	0.173139	0.416875	-0.567515		MALE	0.415325	0.12867	0.425537	0.126827	0.880948	0.308946
PLATE 1	255	B20	318.02	29.53		318.14	26.53	17.8967	8.63333	30.99	19.115	11.875	0.105721	0.25455	-0.725494		318.26	26.07	16.75	9.32	28.6333	16.96	11.6733	0.195693	0.471181	-0.514662		FEMALE	0.176697	0.014486	0.25825	0.085206	0.519331	0.143348
PLATE 1	255	B21	318.02	29.28		318.15	28.6433	17.85	10.7933	29.21	17.505	11.705	0.531571	1.27989	0.272397		318.27	25.445	17.26	8.185	28.6333	16.96	11.6733	0.089106	0.214545	-0.764428
PLATE 1	255	C19	318.03	25.29		318.16	29.4233	17.0767	12.3467	30.99	19.115	11.875	1.38671	3.33885	2.27624		318.28	26.51	17.34	9.17	28.6333	16.96	11.6733	0.176369	0.424652	-0.559946
PLATE 1	255	C20	318.03	26.56		318.17	26.8233	16.9367	9.88667	28.6333	16.96	11.6733	0.289841	0.697865	-0.294047		318.29	27.59	18.105	9.485	28.6333	16.96	11.6733	0.219405	0.528272	-0.4591
PLATE 1	255	C21	318.03	26.51		318.18	24.7367	16.025	8.71167	28.6333	16.96	11.6733	0.128366	0.309073	-0.67243		318.3	29.45	18.1433	11.3067	28.6333	16.96	11.6733
PLATE 1	255	D19	318.04	30.98		320.07	30.65	18.8633	11.7867	29.21	17.505	11.705	1.05824	2.54798	1.50654		324.09
PLATE 1	255	D20	318.04	30.46		320.08	25.1567	17.905	7.25167	29.0367	17.95	11.0867	0.0700729	0.168718	-0.809028		324.1	25.8567	17.75	8.10667	28.61	17.9083	10.7017	0.165511	0.398509	-0.585388
PLATE 1	255	D21	318.04	29.38		320.09	24.64	16.175	8.465	29.0367	17.95	11.0867	0.16248	0.391211	-0.592491		324.11	28.1967	20.33	7.86667	29.4483	19.388	10.0603	0.218595	0.526323	-0.460997
PLATE 1	255	E19	318.05	31.36		324.21	26.66	18.1233	8.53667	29.4483	19.388	10.0603	0.347801	0.837418	-0.15823		324.12	24.7967	16.6033	8.19333	28.61	17.9083	10.7017	0.175759	0.423183	-0.561376
PLATE 1	255	E20	318.05	29.96		324.22	26.43	18.0333	8.39667	29.4483	19.388	10.0603	0.315636	0.759973	-0.233602
PLATE 1	255	E21	318.05	27.94		324.23
PLATE 1	255	F19	318.06	34.39		324.24	25.68	17.5167	8.16333	28.61	17.9083	10.7017	0.172141	0.414474	-0.569851
PLATE 1	255	F20	318.06	33.45		MEAN							0.415325	1	1.91766e-16		MEAN							0.176697	0.425442	-0.559176
PLATE 1	65280	F21	318.06			S.E.M.							0.12867	0.309805	0.301511		S.E.M.							0.014486	0.0348786	0.0339449
PLATE 1	255	G19	318.07	28.72		OUTLIER							1.4822	3.56877	2.5		OUTLIER							0.279128	0.672071	-0.31915
PLATE 1	255	G20	318.07	30.76
PLATE 1	255	G21	318.07	31.24		qPCR, ACUTE MALE											qPCR, ACUTE FEMALE
PLATE 1	255	H19	318.08	27.77			SAMPLE			CALIBRATOR			DELTA DELTA Cp	STANDARD	Z SCORE			SAMPLE			CALIBRATOR			DELTA DELTA Cp	STANDARD	Z SCORE
PLATE 1	255	H20	318.08	28.22		ANIMAL ID	Cp AVERAGE	REFERENCE	DELTA Cp	Cp AVERAGE	REFERENCE	DELTA Cp					ANIMAL ID	Cp AVERAGE	REFERENCE	DELTA Cp	Cp AVERAGE	REFERENCE	DELTA Cp
PLATE 1	255	H21	318.08	16.16		318.19	30.1867	18.21	11.9767	29.21	17.505	11.705	1.2072	2.90664	1.8556		318.31											SUMMARY, CD200R_F_10_14 STANDARD
PLATE 1	255	I19	318.09	26.75		318.2	27.93	16.7067	11.2233	28.6333	16.96	11.6733	0.732043	1.76258	0.742162		318.32	26.0733	17.8133	8.26	29.21	17.505	11.705	0.091823	0.221087	-0.758061			UNSTRESSED	SEM	ACUTE	SEM	CHRONIC	SEM
PLATE 1	255	I20	318.09	27.68		318.21	29.0867	19.035	10.0517	28.6333	16.96	11.6733	0.32496	0.782422	-0.211753		318.33	25.27	17.28	7.99	29.0367	17.95	11.0867	0.116899	0.281463	-0.699301
PLATE 1	255	I21	318.09	26.75		318.22	26.905	18.385	8.52	28.6333	16.96	11.6733	0.112396	0.270622	-0.709852		318.34	28.34	18.7667	9.57333	29.0367	17.95	11.0867	0.350301	0.843437	-0.152372		MALE	1	0.309805	1.02459	0.305369	2.1211	0.743866
PLATE 1	255	J19	318.1	32.96		318.23	27.3833	16.4167	10.9667	28.6333	16.96	11.6733	0.612734	1.47531	0.462587		318.35	27.0133	17.9667	9.04667	29.21	17.505	11.705	0.158402	0.381394	-0.602046		FEMALE	0.425442	0.0348786	0.621802	0.205155	1.25042	0.345146
PLATE 1	255	J20	318.1	33.74		318.24	24.9567	17.52	7.43667	28.6333	16.96	11.6733	0.053044	0.127717	-0.848932		318.36	30.5833	19.18	11.4033	29.21	17.505	11.705	0.811315	1.95344	0.927919
PLATE 1	255	J21	318.1	32.34		324.17	26.5133	17.8167	8.69667	29.21	17.505	11.705	0.12428	0.299235	-0.682005		324.06	26.96	17.8233	9.13667	29.0367	17.95	11.0867	0.258816	0.623165	-0.366747
PLATE 1	255	K19	318.11	31.42		324.18	27.6467	17.8233	9.82333	29.4483	19.388	10.0603	0.848508	2.043	1.01507		324.07	24.8633	17.36	7.50333	29.0367	17.95	11.0867	0.0834275	0.200873	-0.777734
PLATE 1	255	K20	318.11	33.3		324.19	25.4367	19.16	6.27667	29.4483	19.388	10.0603	0.0726111	0.174829	-0.80308		324.08	26.2867	17.9433	8.34333	28.61	17.9083	10.7017	0.195016	0.469551	-0.516249
PLATE 1	255	K21	318.11	32.7		324.2	25.3333	17.85	7.48333	29.4483	19.388	10.0603	0.167589	0.403513	-0.580519
PLATE 1	255	L19	318.14	26.98		MEAN							0.425537	1.02459	0.023928		MEAN							0.25825	0.621802	-0.368074
PLATE 1	255	L20	318.14	26.08		S.E.M.							0.126827	0.305369	0.297194		S.E.M.							0.085206	0.205155	0.199663
PLATE 1	255	L21	318.14	28.3		OUTLIER							1.4282	3.43874	2.37345		OUTLIER							0.860747	2.07246	1.04375
PLATE 1	255	M19	318.15	31
PLATE 1	255	M20	318.15	30.49		qPCR, CHRONIC MALE											qPCR, CHRONIC FEMALE
PLATE 1	255	M21	318.15	28.72			SAMPLE			CALIBRATOR			DELTA DELTA Cp	STANDARD	Z SCORE			SAMPLE			CALIBRATOR			DELTA DELTA Cp	STANDARD	Z SCORE
PLATE 1	255	N19	318.16	28.75		ANIMAL ID	Cp AVERAGE	REFERENCE	DELTA Cp	Cp AVERAGE	REFERENCE	DELTA Cp					ANIMAL ID	Cp AVERAGE	REFERENCE	DELTA Cp	Cp AVERAGE	REFERENCE	DELTA Cp
PLATE 1	255	N20	318.16	29.9		318.01	30.09	18.2733	11.8167	28.61	17.9083	10.7017	2.16595	5.21507	4.10223		318.07	29.74	17.7867	11.9533	30.99	19.115	11.875	1.0558	2.5421	1.50081
PLATE 1	255	N21	318.16	29.62		318.02	28.85	19.25	9.6	30.99	19.115	11.875	0.206613	0.497472	-0.489075		318.08	24.05	17.8767	6.17333	30.99	19.115	11.875	0.0192144	0.0462635	-0.928204
PLATE 1	32768	O19	POOL	30.47		318.03	26.535	15.795	10.74	30.99	19.115	11.875	0.455335	1.09633	0.0937539		318.09	27.06	18.51	8.55	30.99	19.115	11.875	0.0997873	0.240263	-0.739398
PLATE 1	32768	O20	POOL	31.65		318.04	30.2733	16.89	13.3833	30.99	19.115	11.875	2.84481	6.8496	5.693		318.1	30.71	19.2933	11.4167	29.21	17.505	11.705	0.818847	1.97158	0.94557
PLATE 1	32768	O21	POOL	30.85		318.05	28.38	18.06	10.32	29.21	17.505	11.705	0.382889	0.921902	-0.0760069		318.11	32.4733	23.2633	9.21	30.99	19.115	11.875	0.157672	0.379635	-0.603757
PLATE 1	8388736	P19	H2O			318.06	30.2467	18.8	11.4467	28.61	17.9083	10.7017	1.67597	4.03533	2.95407		318.12
PLATE 1	8388736	P20	H2O	36.92		324.13	26.305	17.8467	8.45833	29.4483	19.388	10.0603	0.32942	0.793161	-0.201302		324.01	27.98	17.1167	10.8633	29.0367	17.95	11.0867	0.856584	2.06244	1.034
PLATE 1	8388736	P21	H2O			324.14	25.56	17.8733	7.68667	29.4483	19.388	10.0603	0.192955	0.464587	-0.52108		324.02	26.4767	16.31	10.1667	29.0367	17.95	11.0867	0.528509	1.27252	0.265222
PLATE 2	255	A19	318.17	27		324.15	26.6167	17.7	8.91667	29.4483	19.388	10.0603	0.452608	1.08977	0.0873635		324.03	24.8467	16.9833	7.86333	29.0367	17.95	11.0867	0.107073	0.257805	-0.722326
PLATE 2	255	A20	318.17	26.91		324.16	24.515	17.735	6.78	29.4483	19.388	10.0603	0.102925	0.247818	-0.732046		324.04	29.64	18.51	11.13	29.0367	17.95	11.0867	1.03049	2.48117	1.44152
PLATE 2	255	A21	318.17	26.56		MEAN							0.880948	2.1211	1.09109		MEAN							0.519331	1.25042	0.243715
PLATE 2	255	B19	318.18	24.49		S.E.M.							0.308946	0.743866	0.723952		S.E.M.							0.143348	0.345146	0.335906
PLATE 2	255	B20	318.18	24.92		OUTLIER							3.32338	8.00188	6.81443		OUTLIER							1.59444	3.83902	2.76301
PLATE 2	255	B21	318.18	24.8
PLATE 2	255	C19	318.19	32.81		LEGEND:											qPCR, ODD
PLATE 2	255	C20	318.19	30.45			OUTLIER REMOVED											SAMPLE			CALIBRATOR			DELTA DELTA Cp
PLATE 2	255	C21	318.19	30.52			DATA UNUSABLE										ANIMAL ID	Cp AVERAGE	REFERENCE	DELTA Cp	Cp AVERAGE	REFERENCE	DELTA Cp
PLATE 2	255	D19	318.2	27.5													324.09A	28.5833	16.5033	12.08	28.61	17.9083	10.7017	2.59968
PLATE 2	255	D20	318.2	27.8													324.09B	28.4967	17.765	10.7317	28.61	17.9083	10.7017	1.02101
PLATE 2	255	D21	318.2	28.49
PLATE 2	255	E19	318.21	29.37
PLATE 2	255	E20	318.21	29
PLATE 2	255	E21	318.21	28.89
PLATE 2	255	F19	318.22	28.82
PLATE 2	255	F20	318.22	26.86
PLATE 2	255	F21	318.22	26.95
PLATE 2	255	G19	318.23	26.63
PLATE 2	255	G20	318.23	27.95
PLATE 2	255	G21	318.23	27.57
PLATE 2	255	H19	318.24	24.76
PLATE 2	255	H20	318.24	24.55
PLATE 2	255	H21	318.24	25.56
PLATE 2	255	I19	318.25	25.92
PLATE 2	255	I20	318.25	26.94
PLATE 2	255	I21	318.25	27.97
PLATE 2	255	J19	318.26	27.83
PLATE 2	255	J20	318.26	25.8
PLATE 2	255	J21	318.26	26.34
PLATE 2	255	K19	318.27	25.86
PLATE 2	255	K20	318.27	25.03
PLATE 2	255	K21	318.27	26.95
PLATE 2	255	L19	318.28	26.95
PLATE 2	255	L20	318.28	26.77
PLATE 2	255	L21	318.28	25.81
PLATE 2	255	M19	318.29	27.42
PLATE 2	255	M20	318.29	28.22
PLATE 2	255	M21	318.29	27.13
PLATE 2	255	N19	318.3	26.08
PLATE 2	255	N20	318.3	28.99
PLATE 2	255	N21	318.3	29.91
PLATE 2	32768	O19	POOL	28.82
PLATE 2	32768	O20	POOL	28.96
PLATE 2	32768	O21	POOL	28.12
PLATE 2	8388736	P19	H2O
PLATE 2	8388736	P20	H2O
PLATE 2	8388736	P21	H2O
PLATE 3	255	A19	318.32	26.36
PLATE 3	255	A20	318.32	25.32
PLATE 3	255	A21	318.32	27.62
PLATE 3	255	B19	318.33	26.96
PLATE 3	255	B20	318.33	25.67
PLATE 3	255	B21	318.33	24.87
PLATE 3	255	C19	318.34	28.73
PLATE 3	255	C20	318.34	26.75
PLATE 3	255	C21	318.34	27.95
PLATE 3	255	D19	318.35	29.94
PLATE 3	255	D20	318.35	27.44
PLATE 3	255	D21	318.35	28.86
PLATE 3	255	E19	318.36	30.82
PLATE 3	255	E20	318.36	30.82
PLATE 3	255	E21	318.36	29.4
PLATE 3	255	F19	320.07	30.72
PLATE 3	255	F20	320.07	30.45
PLATE 3	255	F21	320.07	30.95
PLATE 3	255	G19	320.08	25.67
PLATE 3	255	G20	320.08	24.69
PLATE 3	255	G21	320.08	25.11
PLATE 3	255	H19	320.09	24.63
PLATE 3	255	H20	320.09	23.47
PLATE 3	255	H21	320.09	24.65
PLATE 3	255	I19	324.01	28.29
PLATE 3	255	I20	324.01	27.67
PLATE 3	255	I21	324.01	24.18
PLATE 3	255	J19	324.02	26.11
PLATE 3	255	J20	324.02	26.9
PLATE 3	255	J21	324.02	26.42
PLATE 3	255	K19	324.03	24.93
PLATE 3	255	K20	324.03	24.98
PLATE 3	255	K21	324.03	24.63
PLATE 3	255	L19	324.04	29.67
PLATE 3	255	L20	324.04	29.61
PLATE 3	255	L21	324.04	27.89
PLATE 3	255	M19	324.06	25.76
PLATE 3	255	M20	324.06	27.07
PLATE 3	255	M21	324.06	26.85
PLATE 3	255	N19	324.07	24.8
PLATE 3	255	N20	324.07	24.92
PLATE 3	255	N21	324.07	24.87
PLATE 3	32768	O19	POOL	28.69
PLATE 3	32768	O20	POOL	28.9
PLATE 3	32768	O21	POOL	29.52
PLATE 3	8388736	P19	H2O	38.86
PLATE 3	8388736	P20	H2O	37.22
PLATE 3	8388736	P21	H2O	36.9
PLATE 4	255	A19	324.08	28.81
PLATE 4	255	A20	324.08	29.15
PLATE 4	255	A21	324.08	25.86
PLATE 4	255	B19	324.22	26.28
PLATE 4	255	B20	324.22	26.61
PLATE 4	255	B21	324.22	26.4
PLATE 4	255	C19	324.1	27.87
PLATE 4	255	C20	324.1	26.31
PLATE 4	255	C21	324.1	23.72
PLATE 4	255	D19	324.11	28.67
PLATE 4	255	D20	324.11	28.13
PLATE 4	255	D21	324.11	27.79
PLATE 4	255	E19	324.12	27.48
PLATE 4	255	E20	324.12	25.82
PLATE 4	255	E21	324.12	24.6
PLATE 4	255	F19	324.13	27.36
PLATE 4	255	F20	324.13	26.32
PLATE 4	255	F21	324.13	26.29
PLATE 4	255	G19	324.14	25.75
PLATE 4	255	G20	324.14	25.37
PLATE 4	255	G21	324.14	23.93
PLATE 4	255	H19	324.15	27.22
PLATE 4	255	H20	324.15	26.35
PLATE 4	255	H21	324.15	26.28
PLATE 4	255	I19	324.16	21.49
PLATE 4	255	I20	324.16	24.7
PLATE 4	255	I21	324.16	24.33
PLATE 4	255	J19	324.17	25.73
PLATE 4	255	J20	324.17	27.99
PLATE 4	255	J21	324.17	26.81
PLATE 4	255	K19	324.18	27.77
PLATE 4	255	K20	324.18	27.57
PLATE 4	255	K21	324.18	27.6
PLATE 4	255	L19	324.19	25.77
PLATE 4	255	L20	324.19	25.08
PLATE 4	255	L21	324.19	25.46
PLATE 4	255	M19	324.2	25.53
PLATE 4	255	M20	324.2	25.56
PLATE 4	255	M21	324.2	24.91
PLATE 4	255	N19	324.21	27.12
PLATE 4	255	N20	324.21	26.41
PLATE 4	255	N21	324.21	26.45
PLATE 4	32768	O19	POOL	28.13
PLATE 4	32768	O20	POOL	28.95
PLATE 4	32768	O21	POOL	29.93
PLATE 4	32768	P19	POOL	29.39
PLATE 4	32768	P20	POOL	29.67
PLATE 4	32768	P21	POOL	30.62
PLATE 5	255	A19	324.09A	27.99
PLATE 5	255	A20	324.09A	29.4
PLATE 5	255	A21	324.09A	28.36
PLATE 5	255	B19	324.09B	28.73
PLATE 5	255	B20	324.09B	27.98
PLATE 5	255	B21	324.09B	28.78
PLATE 5	65280	C19	324.23
PLATE 5	255	C20	324.23	33.09
PLATE 5	255	C21	324.23	41.8
PLATE 5	255	D19	324.24	26.28
PLATE 5	255	D20	324.24	24.94
PLATE 5	255	D21	324.24	25.82
PLATE 5	255	E19	318.01	30.69
PLATE 5	255	E20	318.01	29.97
PLATE 5	255	E21	318.01	29.61
PLATE 5	255	F19	318.05	26.89
PLATE 5	255	F20	318.05	27.72
PLATE 5	255	F21	318.05	27.5
PLATE 5	255	G19	318.06	29.46
PLATE 5	255	G20	318.06	30.64
PLATE 5	255	G21	318.06	30.64
PLATE 5	255	H19	324.08	25.89
PLATE 5	255	H20	324.08	26.35
PLATE 5	255	H21	324.08	26.62
PLATE 5	255	I19	324.1	26.19
PLATE 5	255	I20	324.1	25.68
PLATE 5	255	I21	324.1	25.7
PLATE 5	255	J19	324.12	24.83
PLATE 5	255	J20	324.12	24.63
PLATE 5	255	J21	324.12	24.93
PLATE 5	32768	K19	POOL	28.54
PLATE 5	32768	K20	POOL	27.43
PLATE 5	32768	K21	POOL	28.96
PLATE 5	32768	L19	POOL	28.64
PLATE 5	32768	L20	POOL	28.54
PLATE 5	32768	L21	POOL	28.37
PLATE 6	255	A22	318.05	28.78
PLATE 6	255	A23	318.05	28.48
PLATE 6	255	A24	318.05	27.88
PLATE 6	255	B22	318.1	29.3
PLATE 6	255	B23	318.1	30.43
PLATE 6	255	B24	318.1	30.99
PLATE 6	255	C22	318.15	28.41
PLATE 6	255	C23	318.15	28.55
PLATE 6	255	C24	318.15	28.97
PLATE 6	255	D22	318.19	30.2
PLATE 6	255	D23	318.19	30.26
PLATE 6	255	D24	318.19	30.1
PLATE 6	255	E22	318.32	25.97
PLATE 6	255	E23	318.32	25.93
PLATE 6	255	E24	318.32	26.32
PLATE 6	255	F22	318.35	27.35
PLATE 6	255	F23	318.35	26.82
PLATE 6	255	F24	318.35	26.87
PLATE 6	255	G22	318.36	30.94
PLATE 6	255	G23	318.36	30.34
PLATE 6	255	G24	318.36	30.47
PLATE 6	255	H22	320.07	30.83
PLATE 6	255	H23	320.07	30.91
PLATE 6	255	H24	320.07	30.21
PLATE 6	255	I22	324.17	26.9
PLATE 6	255	I23	324.17	26.25
PLATE 6	255	I24	324.17	26.39
PLATE 6	32768	J22	POOL	28.69
PLATE 6	32768	J23	POOL	28.79
PLATE 6	32768	J24	POOL	29.92
PLATE 6	32768	K22	POOL	28.95
PLATE 6	32768	K23	POOL	29.5
PLATE 6	32768	K24	POOL	29.41

## Sheet: ARG1_G_10_14
PLATE		WELL	ANIMAL ID	RAW Cp VALUE
PLATE 1	255	A10	318.01	27.62		qPCR, CONTROL MALE											qPCR, CONTROL FEMALE											SUMMARY, ARG1_G_10_14
PLATE 1	255	A11	318.01	26.41			SAMPLE			CALIBRATOR			DELTA DELTA Cp	STANDARD	Z SCORE			SAMPLE			CALIBRATOR			DELTA DELTA Cp	STANDARD	Z SCORE			UNSTRESSED	SEM	ACUTE	SEM	CHRONIC	SEM
PLATE 1	255	A12	318.01	26.54		ANIMAL ID	Cp AVERAGE	REFERENCE	DELTA Cp	Cp AVERAGE	REFERENCE	DELTA Cp					ANIMAL ID	Cp AVERAGE	REFERENCE	DELTA Cp	Cp AVERAGE	REFERENCE	DELTA Cp
PLATE 1	255	B10	318.02	26.93		318.13											318.25	25.0933	17.8	7.29333	28.195	16.96	11.235	0.0650789	0.0951453	-1.174		MALE	0.683995	0.152186	0.78685	0.235983	0.968987	0.150593
PLATE 1	255	B11	318.02	25.97		318.14	25.8567	17.8967	7.96	26.345	19.115	7.23	1.65864	2.42493	1.84877		318.26	25.19	16.75	8.44	28.195	16.96	11.235	0.144086	0.210653	-1.02413		FEMALE	0.265123	0.0765175	0.526805	0.146496	1.02306	0.232287
PLATE 1	255	B12	318.02	25.97		318.15	24.675	17.85	6.825	25.705	17.505	8.2	0.385553	0.563678	-0.566104		318.27	26.8933	17.26	9.63333	28.195	16.96	11.235	0.329496	0.481723	-0.672436
PLATE 1	255	C10	318.03	24.33		318.16	23.4333	17.0767	6.35667	26.345	19.115	7.23	0.545884	0.798082	-0.261977		318.28	25.715	17.34	8.375	28.195	16.96	11.235	0.137738	0.201373	-1.03617
PLATE 1	255	C11	318.03	24.18		318.17	28.2233	16.9367	11.2867	28.195	16.96	11.235	1.03646	1.51531	0.668581		318.29	25.79	18.105	7.685	28.195	16.96	11.235	0.0853775	0.124822	-1.1355
PLATE 1	255	C12	318.03	26.39		318.18	25.585	16.025	9.56	28.195	16.96	11.235	0.313166	0.457849	-0.703411		318.3	25.665	18.1433	7.52167	28.195	16.96	11.235	0.0762387	0.111461	-1.15283
PLATE 1	255	D10	318.04	23.16		320.07	26.78	18.78	8	27.2533	17.95	9.30333	0.405189	0.592386	-0.528857		324.09
PLATE 1	255	D11	318.04	23.41		320.08	25.86	17.905	7.955	27.2533	17.95	9.30333	0.392746	0.574194	-0.55246		324.1	24.5933	17.75	6.84333	25.8617	17.9083	7.95333	0.463294	0.677335	-0.418639
PLATE 1	255	D12	318.04	22.92		320.09	23.19	16.175	7.015	27.2533	17.95	9.30333	0.204712	0.299289	-0.909134		324.11	25.535	19.1567	6.37833	25.8617	17.9083	7.95333	0.335643	0.49071	-0.660776
PLATE 1	255	E10	318.05	23.78		324.21	24.735	18.1233	6.61167	25.2425	19.388	5.8545	1.69017	2.47102	1.90857		324.12	24.96	17.1767	7.78333	25.705	17.505	8.2	0.749154	1.09526	0.123597
PLATE 1	255	E11	318.05	23.87		324.22	24.72	16.95	7.77	25.8617	17.9083	7.95333	0.880666	1.28753	0.373058
PLATE 1	255	E12	318.05	24.63		324.23	27.54	22.1967	5.34333	25.8617	17.9083	7.95333	0.163799	0.239474	-0.98674
PLATE 1	255	F10	318.06	28.19		324.24	24.5567	17.5167	7.04	25.8617	17.9083	7.95333	0.530957	0.776258	-0.290292
PLATE 1	255	F11	318.06	24.91		MEAN							0.683995	1	2.35922e-16		MEAN							0.265123	0.387609	-0.794543
PLATE 1	255	F12	318.06	25.46		S.E.M.							0.152186	0.222495	0.288675		S.E.M.							0.0765175	0.111868	0.145143
PLATE 1	255	G10	318.07	26.64		OUTLIER							2.00196	2.92686	2.5		OUTLIER							0.839004	1.22662	0.294031
PLATE 1	255	G11	318.07	27.51
PLATE 1	255	G12	318.07	24.66		qPCR, ACUTE MALE											qPCR, ACUTE FEMALE
PLATE 1	255	H10	318.08	27.66			SAMPLE			CALIBRATOR			DELTA DELTA Cp	STANDARD	Z SCORE			SAMPLE			CALIBRATOR			DELTA DELTA Cp	STANDARD	Z SCORE
PLATE 1	255	H11	318.08	25.24		ANIMAL ID	Cp AVERAGE	REFERENCE	DELTA Cp	Cp AVERAGE	REFERENCE	DELTA Cp					ANIMAL ID	Cp AVERAGE	REFERENCE	DELTA Cp	Cp AVERAGE	REFERENCE	DELTA Cp
PLATE 1	255	H12	318.08	25.82		318.19	24.66	18.3933	6.26667	28.195	16.96	11.235	0.0319435	0.0467014	-1.23685		318.31											SUMMARY, ARG1_G_10_14 STANDARD
PLATE 1	255	I10	318.09	28.82		318.2	25.385	16.7067	8.67833	28.195	16.96	11.235	0.169968	0.248493	-0.975039		318.32	27.4067	17.77	9.63667	27.2533	17.95	9.30333	1.25992	1.842	1.09245			UNSTRESSED	SEM	ACUTE	SEM	CHRONIC	SEM
PLATE 1	255	I11	318.09	26.56		318.21	28.13	20.09	8.04	25.705	17.505	8.2	0.895025	1.30853	0.400295		318.33	26.7	17.28	9.42	27.2533	17.95	9.30333	1.08423	1.58514	0.759185
PLATE 1	255	I12	318.09	27.7		318.22	25.175	18.385	6.79	28.195	16.96	11.235	0.0459115	0.0671226	-1.21036		318.34	24.6	17.7933	6.80667	25.705	17.505	8.2	0.380684	0.55656	-0.575339		MALE	1	0.222495	1.15037	0.345007	1.41666	0.220167
PLATE 1	255	J10	318.1	27.1		318.23	27.665	16.4167	11.2483	28.195	16.96	11.235	1.00928	1.47557	0.61703		318.35	26.06	19.7	6.36	27.2533	17.95	9.30333	0.130007	0.190071	-1.05084		FEMALE	0.387609	0.111868	0.770189	0.214177	1.49572	0.339603
PLATE 1	255	J11	318.1	27.9		318.24	26.29	17.52	8.77	28.195	16.96	11.235	0.181118	0.264794	-0.953889		318.36	26.565	19.3067	7.25833	27.2533	17.95	9.30333	0.242322	0.354275	-0.837792
PLATE 1	255	J12	318.1	25.54		324.17	25.6567	18.6167	7.04	25.2425	19.388	5.8545	2.27442	3.3252	3.01682		324.06	25.3433	17.8233	7.52	27.2533	17.95	9.30333	0.290511	0.424727	-0.746384
PLATE 1	255	K10	318.11	30.17		324.18	23.5	17.8233	5.67667	25.2425	19.388	5.8545	0.88403	1.29245	0.379438		324.07	25.64	17.36	8.28	27.2533	17.95	9.30333	0.491978	0.719272	-0.364229
PLATE 1	255	K11	318.11	28.73		324.19	25.7867	19.16	6.62667	25.2425	19.388	5.8545	1.70783	2.49685	1.94208		324.08	24.318	17.9433	6.37467	25.8617	17.9083	7.95333	0.334791	0.489464	-0.662392
PLATE 1	255	K12	318.11	30.22		324.2	25.5433	17.9233	7.62	25.705	17.505	8.2	0.668964	0.978024	-0.0285121
PLATE 1	255	L10	318.14	26.13		MEAN							0.78685	1.15037	0.195102		MEAN							0.526805	0.770189	-0.298167
PLATE 1	255	L11	318.14	25.4		S.E.M.							0.235983	0.345007	0.447628		S.E.M.							0.146496	0.214177	0.277883
PLATE 1	255	L12	318.14	26.04		OUTLIER							2.65246	3.8779	3.73391		OUTLIER							1.56269	2.28465	1.66676
PLATE 1	255	M10	318.15	17.93
PLATE 1	255	M11	318.15	26.46		qPCR, CHRONIC MALE											qPCR, CHRONIC FEMALE
PLATE 1	255	M12	318.15	24.23			SAMPLE			CALIBRATOR			DELTA DELTA Cp	STANDARD	Z SCORE			SAMPLE			CALIBRATOR			DELTA DELTA Cp	STANDARD	Z SCORE
PLATE 1	255	N10	318.16	23.65		ANIMAL ID	Cp AVERAGE	REFERENCE	DELTA Cp	Cp AVERAGE	REFERENCE	DELTA Cp					ANIMAL ID	Cp AVERAGE	REFERENCE	DELTA Cp	Cp AVERAGE	REFERENCE	DELTA Cp
PLATE 1	255	N11	318.16	23.46		318.01	26.475	19.315	7.16	26.345	19.115	7.23	0.952638	1.39276	0.509579		318.07	25.4933	18.0067	7.48667	25.705	17.505	8.2	0.609909	0.891687	-0.14053
PLATE 1	255	N12	318.16	23.19		318.02	26.29	19.25	7.04	26.345	19.115	7.23	0.876606	1.2816	0.365356		318.08	25.53	17.8767	7.65333	26.345	19.115	7.23	1.34102	1.96057	1.24629
PLATE 1	32768	O10	POOL	25.85		318.03	24.0833	15.4067	8.67667	25.705	17.505	8.2	1.39152	2.03441	1.34209		318.09	26.43	17.9033	8.52667	25.705	17.505	8.2	1.25411	1.83351	1.08143
PLATE 1	32768	O11	POOL	26.84		318.04	23.1633	16.89	6.27333	26.345	19.115	7.23	0.515246	0.753289	-0.320094		318.1	27.5	20.1833	7.31667	26.345	19.115	7.23	1.06191	1.55252	0.71686
PLATE 1	32768	O12	POOL	27.89		318.05	24.0933	17.38	6.71333	26.345	19.115	7.23	0.698985	1.02192	0.0284339		318.11	30.195	23.2633	6.93167	26.345	19.115	7.23	0.813191	1.18888	0.245068
PLATE 1	8388736	P10	H2O			318.06	25.185	18.455	6.73	26.345	19.115	7.23	0.707107	1.03379	0.0438399		318.12
PLATE 1	8388736	P11	H2O			324.13	23.93	17.8467	6.08333	25.2425	19.388	5.8545	1.17189	1.7133	0.925464		324.01	27.81	17.1167	10.6933	27.2533	17.95	9.30333	2.62079	3.83159	3.67383
PLATE 1	8388736	P12	H2O			324.14	24.7867	17.8733	6.91333	25.2425	19.388	5.8545	2.08325	3.0457	2.65419		324.02	25.0233	16.31	8.71333	27.2533	17.95	9.30333	0.664343	0.971269	-0.0372773
PLATE 2	255	A10	318.17	29.14		324.15	25.7533	18.3933	7.36	25.705	17.505	8.2	0.558644	0.816736	-0.237774		324.03	25.6733	16.9833	8.69	27.2533	17.95	9.30333	0.653685	0.955686	-0.0574946
PLATE 2	255	A11	318.17	28.16		324.16	23.1433	17.735	5.40833	25.2425	19.388	5.8545	0.733991	1.07309	0.0948346		324.04	25.4067	18.51	6.89667	27.2533	17.95	9.30333	0.188591	0.27572	-0.939713
PLATE 2	255	A12	318.17	27.37		MEAN							0.968987	1.41666	0.540591		MEAN							1.02306	1.49572	0.643163
PLATE 2	255	B10	318.18	26.86		S.E.M.							0.150593	0.220167	0.285655		S.E.M.							0.232287	0.339603	0.440616
PLATE 2	255	B11	318.18	25.32		OUTLIER							2.15953	3.15723	2.79889		OUTLIER							2.76521	4.04274	3.94779
PLATE 2	255	B12	318.18	25.85
PLATE 2	255	C10	318.19	24.43		LEGEND:											qPCR, ODD
PLATE 2	255	C11	318.19	25.44			OUTLIER REMOVED											SAMPLE			CALIBRATOR			DELTA DELTA Cp
PLATE 2	255	C12	318.19	24.11			DATA UNUSABLE										ANIMAL ID	Cp AVERAGE	REFERENCE	DELTA Cp	Cp AVERAGE	REFERENCE	DELTA Cp
PLATE 2	255	D10	318.2	25.21													324.09A	24.33	16.5033	7.82667	24.906	17.9083	6.99767	1.77645
PLATE 2	255	D11	318.2	25.56													324.09B	23.3333	17.765	5.56833	24.906	17.9083	6.99767	0.371302
PLATE 2	255	D12	318.2	26.95
PLATE 2	255	E10	318.21	27.98
PLATE 2	255	E11	318.21	29.46
PLATE 2	255	E12	318.21	30.83
PLATE 2	255	F10	318.22	23.76
PLATE 2	255	F11	318.22	25.45
PLATE 2	255	F12	318.22	24.9
PLATE 2	255	G10	318.23	27.63
PLATE 2	255	G11	318.23	27.7
PLATE 2	255	G12	318.23	25.59
PLATE 2	255	H10	318.24	27.65
PLATE 2	255	H11	318.24	26
PLATE 2	255	H12	318.24	26.58
PLATE 2	255	I10	318.25	25.58
PLATE 2	255	I11	318.25	24.7
PLATE 2	255	I12	318.25	25
PLATE 2	255	J10	318.26	24.86
PLATE 2	255	J11	318.26	25.37
PLATE 2	255	J12	318.26	25.34
PLATE 2	255	K10	318.27	26.67
PLATE 2	255	K11	318.27	27.51
PLATE 2	255	K12	318.27	26.5
PLATE 2	255	L10	318.28	25.65
PLATE 2	255	L11	318.28	27.53
PLATE 2	255	L12	318.28	25.78
PLATE 2	255	M10	318.29	25.83
PLATE 2	255	M11	318.29	26.11
PLATE 2	255	M12	318.29	25.43
PLATE 2	255	N10	318.3	25.71
PLATE 2	255	N11	318.3	27.67
PLATE 2	255	N12	318.3	25.62
PLATE 2	32768	O10	POOL	28.26
PLATE 2	32768	O11	POOL	25.38
PLATE 2	32768	O12	POOL	28.13
PLATE 2	8388736	P10	H2O
PLATE 2	8388736	P11	H2O
PLATE 2	8388736	P12	H2O
PLATE 3	255	A10	318.32	27.63
PLATE 3	255	A11	318.32	27.6
PLATE 3	255	A12	318.32	26.99
PLATE 3	255	B10	318.33	28.59
PLATE 3	255	B11	318.33	26.48
PLATE 3	255	B12	318.33	26.92
PLATE 3	255	C10	318.34	24.6
PLATE 3	255	C11	318.34	26.38
PLATE 3	255	C12	318.34	27.6
PLATE 3	255	D10	318.35	25.43
PLATE 3	255	D11	318.35	25.92
PLATE 3	255	D12	318.35	26.83
PLATE 3	255	E10	318.36	15.55
PLATE 3	255	E11	318.36	26.86
PLATE 3	255	E12	318.36	26.27
PLATE 3	255	F10	320.07	26.91
PLATE 3	255	F11	320.07	26.65
PLATE 3	255	F12	320.07	25.46
PLATE 3	255	G10	320.08	25.95
PLATE 3	255	G11	320.08	25.77
PLATE 3	255	G12	320.08	27.48
PLATE 3	255	H10	320.09	24.89
PLATE 3	255	H11	320.09	22.76
PLATE 3	255	H12	320.09	23.62
PLATE 3	255	I10	324.01	26.46
PLATE 3	255	I11	324.01	27.84
PLATE 3	255	I12	324.01	27.78
PLATE 3	255	J10	324.02	24.92
PLATE 3	255	J11	324.02	24.72
PLATE 3	255	J12	324.02	25.43
PLATE 3	255	K10	324.03	24.71
PLATE 3	255	K11	324.03	25.67
PLATE 3	255	K12	324.03	26.64
PLATE 3	255	L10	324.04	25.77
PLATE 3	255	L11	324.04	25.66
PLATE 3	255	L12	324.04	24.79
PLATE 3	255	M10	324.06	25.65
PLATE 3	255	M11	324.06	24.65
PLATE 3	255	M12	324.06	25.73
PLATE 3	255	N10	324.07	25.65
PLATE 3	255	N11	324.07	25.56
PLATE 3	255	N12	324.07	25.71
PLATE 3	32768	O10	POOL	27.63
PLATE 3	32768	O11	POOL	26.68
PLATE 3	32768	O12	POOL	27.45
PLATE 3	8388736	P10	H2O
PLATE 3	8388736	P11	H2O
PLATE 3	8388736	P12	H2O
PLATE 4	255	A10	324.08	25.47
PLATE 4	255	A11	324.08	25.32
PLATE 4	255	A12	324.08	24.19
PLATE 4	255	B10	324.22	24.44
PLATE 4	255	B11	324.22	26.65
PLATE 4	255	B12	324.22	26.6
PLATE 4	255	C10	324.1	25.28
PLATE 4	255	C11	324.1	26.94
PLATE 4	255	C12	324.1	24.94
PLATE 4	255	D10	324.11	26.79
PLATE 4	255	D11	324.11	24.99
PLATE 4	255	D12	324.11	26.59
PLATE 4	255	E10	324.12	24.69
PLATE 4	255	E11	324.12	25.99
PLATE 4	255	E12	324.12	24.4
PLATE 4	255	F10	324.13	23.87
PLATE 4	255	F11	324.13	23.94
PLATE 4	255	F12	324.13	23.98
PLATE 4	255	G10	324.14	24.7
PLATE 4	255	G11	324.14	25.47
PLATE 4	255	G12	324.14	24.19
PLATE 4	255	H10	324.15	24.65
PLATE 4	255	H11	324.15	26.86
PLATE 4	255	H12	324.15	28.35
PLATE 4	255	I10	324.16	22.65
PLATE 4	255	I11	324.16	23.41
PLATE 4	255	I12	324.16	23.37
PLATE 4	255	J10	324.17	25.43
PLATE 4	255	J11	324.17	25.88
PLATE 4	255	J12	324.17	25.66
PLATE 4	255	K10	324.18	23.19
PLATE 4	255	K11	324.18	23.34
PLATE 4	255	K12	324.18	23.97
PLATE 4	255	L10	324.19	25.83
PLATE 4	255	L11	324.19	25.64
PLATE 4	255	L12	324.19	25.89
PLATE 4	255	M10	324.2	25.6
PLATE 4	255	M11	324.2	24.84
PLATE 4	255	M12	324.2	27.5
PLATE 4	255	N10	324.21	24.52
PLATE 4	255	N11	324.21	26.91
PLATE 4	255	N12	324.21	24.95
PLATE 4	32768	O10	POOL	24.9
PLATE 4	32768	O11	POOL	26.82
PLATE 4	32768	O12	POOL	25.35
PLATE 4	32768	P10	POOL	27.71
PLATE 4	32768	P11	POOL	25.25
PLATE 4	32768	P12	POOL	25.47
PLATE 5	255	A10	324.09A	24.41
PLATE 5	255	A11	324.09A	23.23
PLATE 5	255	A12	324.09A	25.35
PLATE 5	255	B10	324.09B	23.89
PLATE 5	255	B11	324.09B	23.58
PLATE 5	255	B12	324.09B	22.53
PLATE 5	255	C10	324.23	27.49
PLATE 5	255	C11	324.23	27.59
PLATE 5	255	C12	324.23	25.69
PLATE 5	255	D10	324.24	24.39
PLATE 5	255	D11	324.24	24.32
PLATE 5	255	D12	324.24	24.96
PLATE 5	255	E10	324.08	24.43
PLATE 5	255	E11	324.08	24.2
PLATE 5	255	E12	324.08	23.9
PLATE 5	255	F10	324.1	24.43
PLATE 5	255	F11	324.1	24.53
PLATE 5	255	F12	324.1	24.82
PLATE 5	255	G10	324.11	25.66
PLATE 5	255	G11	324.11	25.45
PLATE 5	255	G12	324.11	25.21
PLATE 5	255	H10	324.12	24.6
PLATE 5	255	H11	324.12	24.77
PLATE 5	255	H12	324.12	24.43
PLATE 5	255	I10	324.22	24.36
PLATE 5	255	I11	324.22	25.07
PLATE 5	255	I12	324.22	24.73
PLATE 5	32768	J10	POOL	24.51
PLATE 5	32768	J11	POOL	24.96
PLATE 5	32768	J12	POOL	25.35
PLATE 5	32768	K10	POOL	26.96
PLATE 5	32768	K11	POOL	26.78
PLATE 5	32768	K12	POOL	26.61
PLATE 5	255	L10	324.08	24.65
PLATE 5	255	L11	324.08	24.41
PLATE 5	255	L12	324.08	21.9
PLATE 5	255	M10	324.11	25.82
PLATE 6	255	A10	318.03	24.49
PLATE 6	255	A11	318.03	23.94
PLATE 6	255	A12	318.03	23.82
PLATE 6	255	B10	318.07	26.25
PLATE 6	255	B11	318.07	24.87
PLATE 6	255	B12	318.07	25.36
PLATE 6	255	C10	318.09	26.9
PLATE 6	255	C11	318.09	26.45
PLATE 6	255	C12	318.09	25.94
PLATE 6	255	D10	318.15	24.9
PLATE 6	255	D11	318.15	24.45
PLATE 6	255	D12	318.15	23.4
PLATE 6	255	E10	318.21	28.2
PLATE 6	255	E11	318.21	28.69
PLATE 6	255	E12	318.21	27.5
PLATE 6	255	F10	318.34	24.55
PLATE 6	255	F11	318.34	24.64
PLATE 6	255	F12	318.34	24.61
PLATE 6	255	G10	324.12	24.81
PLATE 6	255	G11	324.12	24.64
PLATE 6	255	G12	324.12	25.43
PLATE 6	255	H10	324.15	25.93
PLATE 6	255	H11	324.15	25.49
PLATE 6	255	H12	324.15	25.84
PLATE 6	255	I10	324.2	25.73
PLATE 6	255	I11	324.2	25.32
PLATE 6	255	I12	324.2	25.58
PLATE 6	32768	J10	POOL	25.75
PLATE 6	32768	J11	POOL	25.65
PLATE 6	32768	J12	POOL	25.55
PLATE 6	32768	K10	POOL	25.87
PLATE 6	255	K11	318.21	26.79

## Sheet: iNOS_AA
PLATE		WELL	ANIMAL ID	RAW Cp VALUE
PLATE 1	255	A13	318.01	33.58		qPCR, CONTROL MALE											qPCR, CONTROL FEMALE											SUMMARY, iNOS_AA
PLATE 1	255	A14	318.01	33.44			SAMPLE			CALIBRATOR			DELTA DELTA Cp	STANDARD	Z SCORE			SAMPLE			CALIBRATOR			DELTA DELTA Cp	STANDARD	Z SCORE			UNSTRESSED	SEM	ACUTE	SEM	CHRONIC	SEM
PLATE 1	255	A15	318.01	32.11		ANIMAL ID	Cp AVERAGE	REFERENCE	DELTA Cp	Cp AVERAGE	REFERENCE	DELTA Cp					ANIMAL ID	Cp AVERAGE	REFERENCE	DELTA Cp	Cp AVERAGE	REFERENCE	DELTA Cp
PLATE 1	255	B13	318.02	36.95		318.13											318.25	31.54	17.8	13.74	34.495	16.96	17.535	0.0720429	0.0783813	-1.92507		MALE	0.919134	0.13915	1.28108	0.36143	2.86907	0.678815
PLATE 1	255	B14	318.02	34.53		318.14	31.73	17.8967	13.8333	32.56	19.115	13.445	1.30888	1.42404	0.885725		318.26	32.34	16.75	15.59	34.495	16.96	17.535	0.259715	0.282565	-1.49858		FEMALE	0.710212	0.24573	2.89899	1.11666	4.87782	1.32509
PLATE 1	255	B15	318.02	35.63		318.15	31.5	17.85	13.65	31.655	17.505	14.15	0.707107	0.769318	-0.481847		318.27	30.6167	17.9567	12.66	30.874	17.9083	12.9657	0.809068	0.88025	-0.250132
PLATE 1	255	C13	318.03	31.69		318.16	31.84	17.5267	14.3133	31.655	17.505	14.15	1.11987	1.2184	0.456189		318.28	32.85	17.34	15.51	34.495	16.96	17.535	0.245705	0.267322	-1.53041
PLATE 1	255	C14	318.03	32.82		318.17	33.5467	16.9367	16.61	34.495	16.96	17.535	0.526681	0.573018	-0.891878		318.29	32.6967	18.105	14.5917	34.495	16.96	17.535	0.130007	0.141446	-1.79334
PLATE 1	255	C15	318.03	33.87		318.18	31.965	16.025	15.94	34.495	16.96	17.535	0.331022	0.360146	-1.33652		318.3	30.39	18.1333	12.2567	31.655	17.505	14.15	0.269184	0.292867	-1.47706
PLATE 1	255	D13	318.04	33.22		320.07	32.125	18.78	13.345	32.155	17.95	14.205	0.550953	0.599426	-0.836718		324.09
PLATE 1	255	D14	318.04	31.33		320.08	32.96	17.905	15.055	32.155	17.95	14.205	1.8025	1.96109	2.00751		324.1	30.3867	17.75	12.6367	30.874	17.9083	12.9657	0.796088	0.866128	-0.279631
PLATE 1	255	D15	318.04	32.57		320.09	31.11	15.325	15.785	31.11	17.505	13.605					324.11	33.485	20.33	13.155	31.44	19.388	12.052	2.14801	2.33699	2.7927
PLATE 1	255	E13	318.05	26.69		324.21	31.455	17.8	13.655	31.655	17.505	14.15	0.709562	0.771989	-0.476268		324.12	30.325	17.54	12.785	31.44	19.388	12.052	1.66209	1.80832	1.68842
PLATE 1	255	E14	318.05	32.89		324.22	30.05	16.95	13.1	30.874	17.9083	12.9657	1.09759	1.19415	0.405543
PLATE 1	255	E15	318.05	30.73		324.23
PLATE 1	255	F13	318.06	32.86		324.24	30.535	17.5167	13.0183	30.874	17.9083	12.9657	1.03718	1.12843	0.268268
PLATE 1	255	F14	318.06	32.96		MEAN							0.919134	1	-3.05311e-16		MEAN							0.710212	0.772697	-0.474789
PLATE 1	65280	F15	318.06			S.E.M.							0.13915	0.151392	0.316228		S.E.M.							0.24573	0.26735	0.558439
PLATE 1	255	G13	318.07	35.26		OUTLIER							2.01921	2.19686	2.5		OUTLIER							2.55319	2.77782	3.7135
PLATE 1	255	G14	318.07	32.81
PLATE 1	255	G15	318.07	34.78		qPCR, ACUTE MALE											qPCR, ACUTE FEMALE
PLATE 1	255	H13	318.08	34.92			SAMPLE			CALIBRATOR			DELTA DELTA Cp	STANDARD	Z SCORE			SAMPLE			CALIBRATOR			DELTA DELTA Cp	STANDARD	Z SCORE
PLATE 1	255	H14	318.08	17.34		ANIMAL ID	Cp AVERAGE	REFERENCE	DELTA Cp	Cp AVERAGE	REFERENCE	DELTA Cp					ANIMAL ID	Cp AVERAGE	REFERENCE	DELTA Cp	Cp AVERAGE	REFERENCE	DELTA Cp
PLATE 1	255	H15	318.08	34.94		318.19	34.095	18.3933	15.7017	34.495	16.96	17.535	0.280616	0.305304	-1.45108		318.31											SUMMARY, iNOS_AA STANDARD
PLATE 1	255	I13	318.09	34		318.2	34.205	16.7067	17.4983	34.495	16.96	17.535	0.974905	1.06068	0.126743		318.32	31.48	17.8133	13.6667	31.655	17.505	14.15	0.715323	0.778257	-0.463175			UNSTRESSED	SEM	ACUTE	SEM	CHRONIC	SEM
PLATE 1	255	I14	318.09	32.77		318.21	35.96	19.035	16.925	34.495	16.96	17.535	0.655197	0.712841	-0.599816		318.33	31.9767	17.91	14.0667	31.655	17.505	14.15	0.943874	1.02692	0.0562235
PLATE 1	255	I15	318.09	32.71		318.22	30.835	17.1567	13.6783	31.655	17.505	14.15	0.721131	0.784576	-0.449976		318.34	33.08	18.7667	14.3133	32.155	17.95	14.205	1.07798	1.17282	0.360993		MALE	1	0.151392	1.39379	0.393229	3.12149	0.738537
PLATE 1	65280	J13	318.1			318.23	33.0833	16.4167	16.6667	34.495	16.96	17.535	0.547779	0.595973	-0.843929		318.35											FEMALE	0.772697	0.26735	3.15404	1.21491	5.30697	1.44167
PLATE 1	65280	J14	318.1			318.24	30.695	17.6533	13.0417	31.655	17.505	14.15	0.46383	0.504637	-1.03471		318.36	35.13	19.3067	15.8233	32.155	17.95	14.205	3.0702	3.34032	4.88845
PLATE 1	255	J15	318.1	33.31		324.17	30.11	18.6167	11.4933	31.44	19.388	12.052	0.678929	0.738662	-0.545882		324.06	33.515	17.8233	15.6917	32.155	17.95	14.205	2.80241	3.04896	4.27987
PLATE 1	65280	K13	318.11			324.18	31.7567	17.8233	13.9333	31.44	19.388	12.052	3.68415	4.00829	6.2837		324.07	32.8533	17.36	15.4933	32.155	17.95	14.205	2.44246	2.65735	3.46186
PLATE 1	65280	K14	318.11			324.19	32.605	19.16	13.445	31.44	19.388	12.052	2.62624	2.8573	3.87952		324.08	32.655	17.395	15.26	31.44	19.388	12.052	9.24069	10.0537	18.9113
PLATE 1	65280	K15	318.11			324.2	31.025	17.85	13.175	31.44	19.388	12.052	2.17799	2.36961	2.86084
PLATE 1	255	L13	318.14	30.94		MEAN							1.28108	1.39379	0.822541		MEAN							2.89899	3.15404	4.49936
PLATE 1	255	L14	318.14	32.47		S.E.M.							0.36143	0.393229	0.821374		S.E.M.							1.11666	1.21491	2.53769
PLATE 1	255	L15	318.14	31.78		OUTLIER							4.13843	4.50253	7.31607		OUTLIER							10.285	11.1899	21.2846
PLATE 1	255	M13	318.15	32.29
PLATE 1	255	M14	318.15	33.57		qPCR, CHRONIC MALE											qPCR, CHRONIC FEMALE
PLATE 1	255	M15	318.15	33.99			SAMPLE			CALIBRATOR			DELTA DELTA Cp	STANDARD	Z SCORE			SAMPLE			CALIBRATOR			DELTA DELTA Cp	STANDARD	Z SCORE
PLATE 1	255	N13	318.16	34.14		ANIMAL ID	Cp AVERAGE	REFERENCE	DELTA Cp	Cp AVERAGE	REFERENCE	DELTA Cp					ANIMAL ID	Cp AVERAGE	REFERENCE	DELTA Cp	Cp AVERAGE	REFERENCE	DELTA Cp
PLATE 1	255	N14	318.16	31.13		318.01	33.51	19.315	14.195	32.56	19.115	13.445	1.68179	1.82976	1.73319		318.07	34.035	17.7867	16.2483	32.56	19.115	13.445	6.98051	7.59466	13.7749
PLATE 1	255	N15	318.16	32.45		318.02	34.5967	19.38	15.2167	31.655	17.505	14.15	2.09459	2.27887	2.6713		318.08	34.93	17.8767	17.0533	32.56	19.115	13.445	12.196	13.269	25.6274
PLATE 1	32768	O13	POOL	32.32		318.03	30.7625	15.4067	15.3558	31.655	17.505	14.15	2.3067	2.50965	3.15335		318.09	32.74	18.51	14.23	32.56	19.115	13.445	1.72309	1.87469	1.82705
PLATE 1	32768	O14	POOL	32.8		318.04	32.895	16.89	16.005	32.56	19.115	13.445	5.89708	6.4159	11.3127		318.1	34.3	19.2933	15.0067	31.655	17.505	14.15	1.81085	1.97017	2.02648
PLATE 1	32768	O15	POOL	34.71		318.05	30.1233	16.8	13.3233	30.874	17.9083	12.9657	1.28135	1.39409	0.823164		318.11
PLATE 1	8388736	P13	H2O			318.06	32.91	18.455	14.455	32.56	19.115	13.445	2.01391	2.1911	2.48796		318.12
PLATE 1	8388736	P14	H2O			324.13	31.225	17.8467	13.3783	31.44	19.388	12.052	2.50765	2.72827	3.61		324.01	34.84	18.2133	16.6267	31.655	17.505	14.15	5.5661	6.05581	10.5605
PLATE 1	8388736	P15	H2O			324.14	30.775	16.88	13.895	30.874	17.9083	12.9657	1.9044	2.07195	2.23907		324.02	32.715	16.31	16.405	32.155	17.95	14.205	4.59479	4.99904	8.35319
PLATE 2	255	A13	318.17	33.76		324.15	32.695	17.7	14.995	31.44	19.388	12.052	7.69009	8.36666	15.3875		324.03	29.8567	16.9067	12.95	31.655	17.505	14.15	0.435275	0.473571	-1.0996
PLATE 2	255	A14	318.17	33.51		324.16	30.18	17.735	12.445	31.44	19.388	12.052	1.31312	1.42865	0.895362		324.04	35.23	18.51	16.72	32.155	17.95	14.205	5.71598	6.21887	10.9012
PLATE 2	255	A15	318.17	33.37		MEAN							2.86907	3.12149	4.43136		MEAN							4.87782	5.30697	8.99639
PLATE 2	255	B13	318.18	31.98		S.E.M.							0.678815	0.738537	1.54265		S.E.M.							1.32509	1.44167	3.01135
PLATE 2	255	B14	318.18	31.95		OUTLIER							8.23557	8.96014	16.6271		OUTLIER							14.2476	15.5011	30.2899
PLATE 2	255	B15	318.18	33.08
PLATE 2	255	C13	318.19	36.95		LEGEND:											qPCR, ODD
PLATE 2	255	C14	318.19	34.51			OUTLIER REMOVED											SAMPLE			CALIBRATOR			DELTA DELTA Cp
PLATE 2	255	C15	318.19	33.68			DATA UNUSABLE										ANIMAL ID	Cp AVERAGE	REFERENCE	DELTA Cp	Cp AVERAGE	REFERENCE	DELTA Cp
PLATE 2	255	D13	318.2	34.57													324.09A	33.1933	16.5033	16.69	31.356	17.9083	13.4477	9.46323
PLATE 2	255	D14	318.2	32.21													324.09B
PLATE 2	255	D15	318.2	33.84
PLATE 2	255	E13	318.21	36.21
PLATE 2	255	E14	318.21	35.71
PLATE 2	65280	E15	318.21
PLATE 2	65280	F13	318.22
PLATE 2	255	F14	318.22	35.25
PLATE 2	255	F15	318.22	31.28
PLATE 2	255	G13	318.23	33.21
PLATE 2	255	G14	318.23	33.3
PLATE 2	255	G15	318.23	32.74
PLATE 2	255	H13	318.24	34.64
PLATE 2	255	H14	318.24	32.98
PLATE 2	255	H15	318.24	35.99
PLATE 2	255	I13	318.25	31.11
PLATE 2	255	I14	318.25	33.03
PLATE 2	255	I15	318.25	31.97
PLATE 2	255	J13	318.26	32.33
PLATE 2	255	J14	318.26	32.36
PLATE 2	255	J15	318.26	32.33
PLATE 2	255	K13	318.27	33.03
PLATE 2	255	K14	318.27	31.67
PLATE 2	255	K15	318.27	34.75
PLATE 2	255	L13	318.28	32.97
PLATE 2	255	L14	318.28	31.55
PLATE 2	255	L15	318.28	32.73
PLATE 2	255	M13	318.29	32.64
PLATE 2	255	M14	318.29	31.9
PLATE 2	255	M15	318.29	33.55
PLATE 2	255	N13	318.3	31.81
PLATE 2	255	N14	318.3	32.91
PLATE 2	255	N15	318.3	34.88
PLATE 2	32768	O13	POOL	34.59
PLATE 2	32768	O14	POOL	34.4
PLATE 2	32768	O15	POOL	32.78
PLATE 2	8388736	P13	H2O
PLATE 2	8388736	P14	H2O
PLATE 2	8388736	P15	H2O
PLATE 3	255	A13	318.32	36.95
PLATE 3	255	A14	318.32	36.84
PLATE 3	65280	A15	318.32
PLATE 3	65280	B13	318.33
PLATE 3	255	B14	318.33	33.43
PLATE 3	255	B15	318.33	34.59
PLATE 3	255	C13	318.34	36.26
PLATE 3	255	C14	318.34	33.48
PLATE 3	255	C15	318.34	32.68
PLATE 3	65280	D13	318.35
PLATE 3	255	D14	318.35	34.92
PLATE 3	255	D15	318.35	32.66
PLATE 3	65280	E13	318.36
PLATE 3	255	E14	318.36	34.61
PLATE 3	255	E15	318.36	35.65
PLATE 3	255	F13	320.07	31.69
PLATE 3	255	F14	320.07	32.56
PLATE 3	65280	F15	320.07
PLATE 3	255	G13	320.08	31.76
PLATE 3	255	G14	320.08	32.93
PLATE 3	255	G15	320.08	32.99
PLATE 3	255	H13	320.09	31.77
PLATE 3	255	H14	320.09	30.62
PLATE 3	255	H15	320.09	27.92
PLATE 3	255	I13	324.01	33.79
PLATE 3	65280	I14	324.01
PLATE 3	255	I15	324.01	31.97
PLATE 3	255	J13	324.02	31.86
PLATE 3	255	J14	324.02	32.94
PLATE 3	255	J15	324.02	32.49
PLATE 3	255	K13	324.03	32.53
PLATE 3	255	K14	324.03	29.25
PLATE 3	255	K15	324.03	30.7
PLATE 3	255	L13	324.04	35.64
PLATE 3	65280	L14	324.04
PLATE 3	255	L15	324.04	34.82
PLATE 3	255	M13	324.06	33.68
PLATE 3	255	M14	324.06	33.35
PLATE 3	65280	M15	324.06
PLATE 3	255	N13	324.07	32.84
PLATE 3	255	N14	324.07	32.93
PLATE 3	255	N15	324.07	32.79
PLATE 3	32768	O13	POOL	31.75
PLATE 3	32768	O14	POOL	33.91
PLATE 3	32768	O15	POOL	32.56
PLATE 3	8388736	P13	H2O
PLATE 3	8388736	P14	H2O
PLATE 3	8388736	P15	H2O
PLATE 4	255	A13	324.08	33.79
PLATE 4	255	A14	324.08	32.6
PLATE 4	255	A15	324.08	32.71
PLATE 4	255	B13	324.22	32.23
PLATE 4	255	B14	324.22	29.98
PLATE 4	255	B15	324.22	34.04
PLATE 4	255	C13	324.1	33.5
PLATE 4	255	C14	324.1	31.97
PLATE 4	255	C15	324.1	30.43
PLATE 4	255	D13	324.11	33.53
PLATE 4	65280	D14	324.11
PLATE 4	255	D15	324.11	33.44
PLATE 4	255	E13	324.12	30.86
PLATE 4	65280	E14	324.12
PLATE 4	255	E15	324.12	29.79
PLATE 4	255	F13	324.13	31.55
PLATE 4	255	F14	324.13	30.9
PLATE 4	255	F15	324.13	28.78
PLATE 4	255	G13	324.14	30.45
PLATE 4	255	G14	324.14	33.19
PLATE 4	255	G15	324.14	31.67
PLATE 4	255	H13	324.15	32.72
PLATE 4	255	H14	324.15	30.87
PLATE 4	255	H15	324.15	32.67
PLATE 4	255	I13	324.16	30.63
PLATE 4	255	I14	324.16	29.73
PLATE 4	255	I15	324.16	25.38
PLATE 4	255	J13	324.17	30.39
PLATE 4	255	J14	324.17	29.83
PLATE 4	255	J15	324.17	31.64
PLATE 4	255	K13	324.18	31.7
PLATE 4	255	K14	324.18	31.68
PLATE 4	255	K15	324.18	31.89
PLATE 4	255	L13	324.19	32.53
PLATE 4	255	L14	324.19	32.68
PLATE 4	255	L15	324.19	31.49
PLATE 4	255	M13	324.2	32.83
PLATE 4	255	M14	324.2	31.07
PLATE 4	255	M15	324.2	30.98
PLATE 4	255	N13	324.21	34.66
PLATE 4	255	N14	324.21	34.97
PLATE 4	255	N15	324.21	30.69
PLATE 4	32768	O13	POOL	31.51
PLATE 4	32768	O14	POOL	31.31
PLATE 4	32768	O15	POOL	31.58
PLATE 4	32768	P13	POOL	33.45
PLATE 4	32768	P14	POOL	31.67
PLATE 4	32768	P15	POOL	31.13
PLATE 5	255	A13	324.09A	32.43
PLATE 5	255	A14	324.09A	32.83
PLATE 5	255	A15	324.09A	34.32
PLATE 5	255	B13	324.09B	32.63
PLATE 5	255	B14	324.09B	33.94
PLATE 5	255	B15	324.09B	31.43
PLATE 5	65280	C13	324.23
PLATE 5	65280	C14	324.23
PLATE 5	65280	C15	324.23
PLATE 5	255	D13	324.24	30.38
PLATE 5	255	D14	324.24	30.69
PLATE 5	255	D15	324.24	31.85
PLATE 5	255	E13	318.05	30.13
PLATE 5	255	E14	318.05	29.96
PLATE 5	255	E15	318.05	30.28
PLATE 5	65280	F13	318.11
PLATE 5	65280	F14	318.11
PLATE 5	255	F15	318.11	39.38
PLATE 5	255	G13	318.27	31.43
PLATE 5	255	G14	318.27	29.97
PLATE 5	255	G15	318.27	32.8
PLATE 5	255	H13	324.1	31.19
PLATE 5	255	H14	324.1	30.2
PLATE 5	255	H15	324.1	29.77
PLATE 5	255	I13	324.14	30.63
PLATE 5	255	I14	324.14	27.31
PLATE 5	255	I15	324.14	30.92
PLATE 5	255	J13	324.22	29.94
PLATE 5	255	J14	324.22	28.45
PLATE 5	255	J15	324.22	30.16
PLATE 5	32768	K13	POOL	30.81
PLATE 5	32768	K14	POOL	31.05
PLATE 5	32768	K15	POOL	30.91
PLATE 5	32768	L13	POOL	33.46
PLATE 5	32768	L14	POOL	31.13
PLATE 5	32768	L15	POOL	30.47
PLATE 5	255	M13	318.11	41.94
PLATE 5	255	M14	318.27	30.45
PLATE 6	255	A13	318.02	34.95
PLATE 6	255	A14	318.02	34.43
PLATE 6	255	A15	318.02	34.41
PLATE 6	255	A16	318.02	32.25
PLATE 6	255	A17	318.35	34.56
PLATE 6	255	A18	318.35	31.72
PLATE 6	255	A19	318.35	33.12
PLATE 6	255	A20	318.35	36.61
PLATE 6	255	B13	318.03	30.72
PLATE 6	255	B14	318.03	30.5
PLATE 6	255	B15	318.03	31.09
PLATE 6	255	B16	318.03	30.74
PLATE 6	255	B17	320.09	31.77
PLATE 6	255	B18	320.09	30.66
PLATE 6	255	B19	320.09	30.19
PLATE 6	255	B20	320.09	31.82
PLATE 6	255	C13	318.1	34.53
PLATE 6	255	C14	318.1	33.65
PLATE 6	65280	C15	318.1
PLATE 6	255	C16	318.1	34.72
PLATE 6	255	C17	324.01	34.45
PLATE 6	255	C18	324.01	31.89
PLATE 6	255	C19	324.01	32.88
PLATE 6	255	C20	324.01	35.23
PLATE 6	65280	D13	318.11
PLATE 6	65280	D14	318.11
PLATE 6	65280	D15	318.11
PLATE 6	65280	D16	318.11
PLATE 6	255	D17	324.03	30.18
PLATE 6	255	D18	324.03	29.59
PLATE 6	255	D19	324.03	29.8
PLATE 6	255	D20	324.03	31.28
PLATE 6	255	E13	318.15	31.93
PLATE 6	255	E14	318.15	30.87
PLATE 6	255	E15	318.15	31.33
PLATE 6	255	E16	318.15	31.87
PLATE 6	255	E17	324.21	31.82
PLATE 6	255	E18	324.21	31.63
PLATE 6	255	E19	324.21	31.42
PLATE 6	255	E20	324.21	30.95
PLATE 6	255	F13	318.16	32.79
PLATE 6	255	F14	318.16	31.52
PLATE 6	255	F15	318.16	30.74
PLATE 6	255	F16	318.16	32.31
PLATE 6	255	F17	318.32	31.55
PLATE 6	255	F18	318.32	31.97
PLATE 6	255	F19	318.33	32.73
PLATE 6	255	F20	318.33	35.43
PLATE 6	255	G13	318.22	30.91
PLATE 6	255	G14	318.22	30.22
PLATE 6	255	G15	318.22	30.93
PLATE 6	255	G16	318.22	31.28
PLATE 6	32768	G17	POOL	31.92
PLATE 6	32768	G18	POOL	32.34
PLATE 6	32768	G19	POOL	31.4
PLATE 6	32768	G20	POOL	30.96
PLATE 6	255	H13	318.24	31.93
PLATE 6	255	H14	318.24	32.82
PLATE 6	255	H15	318.24	30.54
PLATE 6	255	H16	318.24	30.85
PLATE 6	255	I13	318.3	30.11
PLATE 6	255	I14	318.3	34.85
PLATE 6	255	I15	318.3	30.67
PLATE 6	255	I16	318.3	31.97
PLATE 6	255	J13	318.32	34.51
PLATE 6	255	J14	318.32	30.92
PLATE 6	255	K13	318.33	31.35
PLATE 6	255	K14	318.33	31.85

## Sheet: GAPDH_A
PLATE		WELL	ANIMAL ID	RAW Cp VALUE
PLATE 1	255	A22	318.01	19.24		qPCR, CONTROL MALE					qPCR, CONTROL FEMALE
PLATE 1	255	A23	318.01	19.39		ANIMAL ID	Cp AVERAGE	POOL			ANIMAL ID	Cp AVERAGE	POOL
PLATE 1	255	A24	318.01	17.72		318.13					318.25	17.8	16.96
PLATE 1	255	B22	318.02	19.86		318.14	17.8967	19.115			318.26	16.75	16.96
PLATE 1	255	B23	318.02	18.89		318.15	17.61	19.115			318.27	17.26	16.96
PLATE 1	255	B24	318.02	19		318.16	17.0767	19.115			318.28	17.34	16.96
PLATE 1	255	C22	318.03	17.78		318.17	16.9367	16.96			318.29	18.105	16.96
PLATE 1	255	C23	318.03	15.46		318.18	16.025	16.96			318.3	18.1433	16.96
PLATE 1	255	C24	318.03	16.13		320.07	18.78	17.95			324.09
PLATE 1	255	D22	318.04	17.58		320.08	17.905	17.95			324.1	17.26	19.388
PLATE 1	255	D23	318.04	16.87		320.09	16.175	17.95			324.11	20.33	19.388
PLATE 1	255	D24	318.04	16.22		324.21	18.1233	19.388			324.12	17.54	19.388
PLATE 1	255	E22	318.05	17.6		324.22	18.0333	19.388
PLATE 1	255	E23	318.05	17.9		324.23	22.1967	17.9083
PLATE 1	255	E24	318.05	16.64		324.24	17.5167	17.9083
PLATE 1	255	F22	318.06	18.52		MEAN	17.8562	18.309			MEAN	17.8365	17.7693
PLATE 1	255	F23	318.06	19.86		S.E.M.	0.457336	0.255614			S.E.M.	0.344898	0.404667
PLATE 1	255	F24	318.06	18.39		OUTLIER	21.8169	20.5227			OUTLIER	20.4232	20.8043
PLATE 1	255	G22	318.07	17.36
PLATE 1	255	G23	318.07	18.16		qPCR, ACUTE MALE					qPCR, ACUTE FEMALE
PLATE 1	255	G24	318.07	17.84		ANIMAL ID	Cp AVERAGE	POOL			ANIMAL ID	Cp AVERAGE	POOL
PLATE 1	255	H22	318.08	17.9		318.19	18.3933	16.96			318.31
PLATE 1	255	H23	318.08	17.92		318.2	16.7067	16.96			318.32	17.77	17.95
PLATE 1	255	H24	318.08	17.81		318.21	19.035	16.96			318.33	17.28	17.95
PLATE 1	255	I22	318.09	18.52		318.22	18.385	16.96			318.34	18.7667	17.95
PLATE 1	255	I23	318.09	18.61		318.23	16.4167	16.96			318.35	19.7	17.95
PLATE 1	255	I24	318.09	18.4		318.24	17.52	16.96			318.36	19.3067	17.95
PLATE 1	255	J22	318.1	19.85		324.17	18.6167	19.388			324.06	17.8233	17.95
PLATE 1	255	J23	318.1	20.39		324.18	17.8233	19.388			324.07	17.36	17.95
PLATE 1	255	J24	318.1	20.31		324.19	19.16	19.388			324.08	17.395	19.388
PLATE 1	255	K22	318.11	23.28		324.2	17.85	19.388
PLATE 1	255	K23	318.11	22.96		MEAN	17.9907	17.9312			MEAN	18.1752	18.1298
PLATE 1	255	K24	318.11	23.55		S.E.M.	0.289884	0.396491			S.E.M.	0.335881	0.17975
PLATE 1	255	L22	318.14	18.05		OUTLIER	20.2824	21.0657			OUTLIER	20.5502	19.4008
PLATE 1	255	L23	318.14	17.91
PLATE 1	255	L24	318.14	17.73		qPCR, CHRONIC MALE					qPCR, CHRONIC FEMALE
PLATE 1	255	M22	318.15	14.86		ANIMAL ID	Cp AVERAGE	POOL			ANIMAL ID	Cp AVERAGE	POOL
PLATE 1	255	M23	318.15	17.24		318.01	19.315	19.115			318.07	17.7867	19.115
PLATE 1	255	M24	318.15	17.98		318.02	19.25	19.115			318.08	17.8767	19.115
PLATE 1	255	N22	318.16	16.85		318.03	15.795	19.115			318.09	18.51	19.115
PLATE 1	255	N23	318.16	17		318.04	16.89	19.115			318.1	20.1833	19.115
PLATE 1	255	N24	318.16	17.38		318.05	17.38	19.115			318.11	23.2633	19.115
PLATE 1	32768	O22	POOL	19.31		318.06	18.455	19.115			318.12
PLATE 1	32768	O23	POOL	17.54		324.13	17.8467	19.388			324.01	17.1167	17.95
PLATE 1	32768	O24	POOL	18.92		324.14	17.8733	19.388			324.02	16.31	17.95
PLATE 1	8388736	P22	H2O			324.15	17.7	19.388			324.03	16.9833	17.95
PLATE 1	8388736	P23	H2O			324.16	17.735	19.388			324.04	18.51	17.95
PLATE 1	8388736	P24	H2O			MEAN	17.824	19.2242			MEAN	18.5044	18.5972
PLATE 2	255	A22	318.17	17.18		S.E.M.	0.331114	0.0445807			S.E.M.	0.70149	0.20467
PLATE 2	255	A23	318.17	16.83		OUTLIER	20.4417	19.5766			OUTLIER	23.7656	20.1322
PLATE 2	255	A24	318.17	16.8
PLATE 2	255	B22	318.18	17.56		qPCR, PLATE 5 / RE-RUN 1					qPCR, PLATE 6 / RE-RUN 2
PLATE 2	255	B23	318.18	16.33		ANIMAL ID	Cp AVERAGE	POOL			ANIMAL ID	Cp AVERAGE	POOL
PLATE 2	255	B24	318.18	15.72		324.09A	16.5033	17.9083			318.02	19.38	17.505
PLATE 2	255	C22	318.19	19		324.09B	17.765	17.9083			318.03	15.4067	17.505
PLATE 2	255	C23	318.19	18.21		318.01	18.2733	17.9083			318.05	18.06	17.505
PLATE 2	255	C24	318.19	17.97		318.17	18.3133	17.9083			318.07	18.0067	17.505
PLATE 2	255	D22	318.2	16.73		318.24	17.55	17.9083			318.09	17.9033	17.505
PLATE 2	255	D23	318.2	16.85		324.01	17.485	17.9083			318.1	19.2933	17.505
PLATE 2	255	D24	318.2	16.54		324.11	19.1567	17.9083			318.11	22.8233	17.505
PLATE 2	255	E22	318.21	18.9		324.22	16.95	17.9083			318.15	17.85	17.505
PLATE 2	255	E23	318.21	20.28		318.06	18.8	17.9083			318.16	17.5267	17.505
PLATE 2	255	E24	318.21	19.17		318.18	17.73	17.9083			318.19	18.21	17.505
PLATE 2	255	F22	318.22	18.43		318.27	17.9567	17.9083			318.2	17.93	17.505
PLATE 2	255	F23	318.22	18.34		324.08	17.9433	17.9083			318.21	20.09	17.505
PLATE 2	255	F24	318.22	15.78		324.12	16.6033	17.9083			318.22	17.1567	17.505
PLATE 2	255	G22	318.23	16.72		318.05	16.8	17.9083			318.24	17.6533	17.505
PLATE 2	255	G23	318.23	16.7		318.11	23.2567	17.9083			318.27	17.7933	17.505
PLATE 2	255	G24	318.23	15.83		318.23	17.7467	17.9083			318.3	18.1333	17.505
PLATE 2	255	H22	318.24	17.17		320.07	18.3833	17.9083			318.32	17.8133	17.505
PLATE 2	255	H23	318.24	17.87		324.1	17.75	17.9083			318.33	17.91	17.505
PLATE 2	255	H24	318.24	15.94		324.14	16.88	17.9083			318.34	17.7933	17.505
PLATE 2	255	I22	318.25	16		MEAN	17.9919				318.35	17.9667	17.505
PLATE 2	255	I23	318.25	17.8		S.E.M.	0.336147				318.36	19.18	17.505
PLATE 2	255	I24	318.25	17.8		OUTLIER	21.655				320.07	18.8633	17.505
PLATE 2	255	J22	318.26	17.17							320.09	15.325	17.505
PLATE 2	255	J23	318.26	16.7							324.01	18.2133	17.505
PLATE 2	255	J24	318.26	16.38							324.03	16.9067	17.505
PLATE 2	255	K22	318.27	17.25							324.08	17.9467	17.505
PLATE 2	255	K23	318.27	16.85							324.1	17.69	17.505
PLATE 2	255	K24	318.27	17.68							324.12	17.1767	17.505
PLATE 2	255	L22	318.28	17.44							324.15	18.3933	17.505
PLATE 2	255	L23	318.28	17.81							324.16	15.8233	17.505
PLATE 2	255	L24	318.28	16.77							324.17	17.8167	17.505
PLATE 2	255	M22	318.29	17.94							324.2	17.9233	17.505
PLATE 2	255	M23	318.29	16.86							324.21	17.8	17.505
PLATE 2	255	M24	318.29	18.27							324.23	21.75	17.505
PLATE 2	255	N22	318.3	18.25							MEAN	18.1032
PLATE 2	255	N23	318.3	18.85							S.E.M.	0.248356
PLATE 2	255	N24	318.3	17.33							OUTLIER	21.7236
PLATE 2	32768	O22	POOL	18.8
PLATE 2	32768	O23	POOL	17.23
PLATE 2	32768	O24	POOL	16.69
PLATE 2	8388736	P22	H2O
PLATE 2	8388736	P23	H2O
PLATE 2	8388736	P24	H2O
PLATE 3	255	A22	318.32	17.68
PLATE 3	255	A23	318.32	17.78
PLATE 3	255	A24	318.32	17.85
PLATE 3	255	B22	318.33	17.74
PLATE 3	255	B23	318.33	19.47
PLATE 3	255	B24	318.33	16.82
PLATE 3	255	C22	318.34	18.12
PLATE 3	255	C23	318.34	18.68
PLATE 3	255	C24	318.34	19.5
PLATE 3	255	D22	318.35	19.79
PLATE 3	255	D23	318.35	19.61
PLATE 3	255	D24	318.35	17.7
PLATE 3	255	E22	318.36	19.68
PLATE 3	255	E23	318.36	19.17
PLATE 3	255	E24	318.36	19.07
PLATE 3	255	F22	320.07	18.53
PLATE 3	255	F23	320.07	19.17
PLATE 3	255	F24	320.07	18.64
PLATE 3	255	G22	320.08	16.62
PLATE 3	255	G23	320.08	17.88
PLATE 3	255	G24	320.08	17.93
PLATE 3	255	H22	320.09	15.93
PLATE 3	255	H23	320.09	16.42
PLATE 3	255	H24	320.09	14.55
PLATE 3	255	I22	324.01	16.77
PLATE 3	255	I23	324.01	17.1
PLATE 3	255	I24	324.01	17.48
PLATE 3	255	J22	324.02	15.79
PLATE 3	255	J23	324.02	16.8
PLATE 3	255	J24	324.02	16.34
PLATE 3	255	K22	324.03	17.86
PLATE 3	255	K23	324.03	16.21
PLATE 3	255	K24	324.03	16.88
PLATE 3	255	L22	324.04	18.55
PLATE 3	255	L23	324.04	18.47
PLATE 3	255	L24	324.04	17.28
PLATE 3	255	M22	324.06	17.6
PLATE 3	255	M23	324.06	17.61
PLATE 3	255	M24	324.06	18.26
PLATE 3	255	N22	324.07	17.64
PLATE 3	255	N23	324.07	17.22
PLATE 3	255	N24	324.07	17.22
PLATE 3	32768	O22	POOL	18.19
PLATE 3	32768	O23	POOL	18.21
PLATE 3	32768	O24	POOL	17.45
PLATE 3	8388736	P22	H2O
PLATE 3	8388736	P23	H2O
PLATE 3	8388736	P24	H2O	35.78
PLATE 4	255	A22	324.08	19.35
PLATE 4	255	A23	324.08	17.38
PLATE 4	255	A24	324.08	17.41
PLATE 4	255	B22	324.22	18.48
PLATE 4	255	B23	324.22	18.15
PLATE 4	255	B24	324.22	17.47
PLATE 4	255	C22	324.1	16.87
PLATE 4	255	C23	324.1	17.65
PLATE 4	255	C24	324.1	19.48
PLATE 4	255	D22	324.11	21.21
PLATE 4	255	D23	324.11	19.49
PLATE 4	255	D24	324.11	20.29
PLATE 4	255	E22	324.12	17.48
PLATE 4	255	E23	324.12	16.96
PLATE 4	255	E24	324.12	18.18
PLATE 4	255	F22	324.13	18.43
PLATE 4	255	F23	324.13	17.57
PLATE 4	255	F24	324.13	17.54
PLATE 4	255	G22	324.14	17.98
PLATE 4	255	G23	324.14	18.29
PLATE 4	255	G24	324.14	17.35
PLATE 4	255	H22	324.15	20.54
PLATE 4	255	H23	324.15	18.17
PLATE 4	255	H24	324.15	17.23
PLATE 4	255	I22	324.16	16.33
PLATE 4	255	I23	324.16	17.84
PLATE 4	255	I24	324.16	17.63
PLATE 4	255	J22	324.17	19.4
PLATE 4	255	J23	324.17	18.52
PLATE 4	255	J24	324.17	17.93
PLATE 4	255	K22	324.18	18
PLATE 4	255	K23	324.18	17.85
PLATE 4	255	K24	324.18	17.62
PLATE 4	255	L22	324.19	18.78
PLATE 4	255	L23	324.19	19.58
PLATE 4	255	L24	324.19	19.12
PLATE 4	255	M22	324.2	17.96
PLATE 4	255	M23	324.2	17.38
PLATE 4	255	M24	324.2	18.21
PLATE 4	255	N22	324.21	17.63
PLATE 4	255	N23	324.21	18.1
PLATE 4	255	N24	324.21	18.64
PLATE 4	32768	O22	POOL	19.34
PLATE 4	32768	O23	POOL	19.62
PLATE 4	32768	O24	POOL	19.41
PLATE 4	32768	P22	POOL	19.31
PLATE 4	32768	P23	POOL	18.17
PLATE 4	32768	P24	POOL	19.26
PLATE 5	255	A22	324.09A	16.86
PLATE 5	255	A23	324.09A	16.74
PLATE 5	255	A24	324.09A	15.91
PLATE 5	255	B22	324.09B	17.6
PLATE 5	255	B23	324.09B	16.53
PLATE 5	255	B24	324.09B	17.93
PLATE 5	255	C22	324.23	22.32
PLATE 5	255	C23	324.23	22.37
PLATE 5	255	C24	324.23	21.9
PLATE 5	255	D22	324.24	17.46
PLATE 5	255	D23	324.24	17.51
PLATE 5	255	D24	324.24	17.58
PLATE 5	32768	E22	POOL	17.77
PLATE 5	32768	E23	POOL	18.6
PLATE 5	32768	E24	POOL	17.76
PLATE 5	32768	F22	POOL	18.35
PLATE 5	32768	F23	POOL	17.54
PLATE 5	32768	F24	POOL	17.43
PLATE 5	255	N1	318.01	18.27
PLATE 5	255	N2	318.01	17.96
PLATE 5	255	N3	318.01	18.59
PLATE 5	255	N4	318.17	17.99
PLATE 5	255	N5	318.17	18.32
PLATE 5	255	N6	318.17	18.63
PLATE 5	255	N7	318.24	17.68
PLATE 5	255	N8	318.24	17.42
PLATE 5	255	N9	318.24	15.82
PLATE 5	255	N10	324.01	17.52
PLATE 5	255	N11	324.01	17.45
PLATE 5	255	N12	324.01	16.19
PLATE 5	255	N13	324.11	18.93
PLATE 5	255	N14	324.11	19.38
PLATE 5	255	N15	324.11	19.16
PLATE 5	255	N16	324.22	12.9
PLATE 5	255	N17	324.22	16.1
PLATE 5	255	N18	324.22	17.8
PLATE 5	255	O1	318.06	18.74
PLATE 5	255	O2	318.06	18.79
PLATE 5	255	O3	318.06	18.87
PLATE 5	255	O4	318.18	17.59
PLATE 5	255	O5	318.18	17.81
PLATE 5	255	O6	318.18	17.79
PLATE 5	255	O7	318.27	17.95
PLATE 5	255	O8	318.27	17.64
PLATE 5	255	O9	318.27	18.28
PLATE 5	255	O10	324.08	17.59
PLATE 5	255	O11	324.08	17.63
PLATE 5	255	O12	324.08	18.61
PLATE 5	255	O13	324.12	16.72
PLATE 5	255	O14	324.12	16.53
PLATE 5	255	O15	324.12	16.56
PLATE 5	255	O16	318.05	16.88
PLATE 5	255	O17	318.05	16.78
PLATE 5	255	O18	318.05	16.74
PLATE 5	255	P1	318.11	22.91
PLATE 5	255	P2	318.11	23.32
PLATE 5	255	P3	318.11	23.54
PLATE 5	255	P4	318.23	17.68
PLATE 5	255	P5	318.23	17.64
PLATE 5	255	P6	318.23	17.92
PLATE 5	255	P7	320.07	18.09
PLATE 5	255	P8	320.07	18.56
PLATE 5	255	P9	320.07	18.5
PLATE 5	255	P10	324.1	17.83
PLATE 5	255	P11	324.1	16.09
PLATE 5	255	P12	324.1	17.67
PLATE 5	255	P13	324.14	17.44
PLATE 5	255	P14	324.14	16.83
PLATE 5	255	P15	324.14	16.37
PLATE 6	255	K1	318.02	19.34
PLATE 6	255	K2	318.02	19.17
PLATE 6	255	K3	318.02	19.63
PLATE 6	255	K4	POOL	17.59
PLATE 6	255	K5	POOL	15.99
PLATE 6	255	K6	POOL	17.42
PLATE 6	255	L1	318.03	15.23
PLATE 6	255	L2	318.03	15.59
PLATE 6	255	L3	318.03	15.4
PLATE 6	255	M1	318.05	18.13
PLATE 6	255	M2	318.05	17.99
PLATE 6	255	M3	318.05	16.98
PLATE 6	255	M4	318.11	22.77
PLATE 6	255	M5	318.11	22.86
PLATE 6	255	M6	318.11	22.84
PLATE 6	255	M7	318.2	18.24
PLATE 6	255	M8	318.2	17.82
PLATE 6	255	M9	318.2	17.73
PLATE 6	255	M10	318.27	17.85
PLATE 6	255	M11	318.27	17.63
PLATE 6	255	M12	318.27	17.9
PLATE 6	255	M13	318.34	17.7
PLATE 6	255	M14	318.34	17.86
PLATE 6	255	M15	318.34	17.82
PLATE 6	255	M16	320.09	13.97
PLATE 6	255	M17	320.09	15.48
PLATE 6	255	M18	320.09	15.17
PLATE 6	255	M19	324.1	17.62
PLATE 6	255	M20	324.1	17.7
PLATE 6	255	M21	324.1	17.75
PLATE 6	255	M22	324.17	17.86
PLATE 6	255	M23	324.17	17.81
PLATE 6	255	M24	324.17	17.78
PLATE 6	255	N1	318.07	17.75
PLATE 6	255	N2	318.07	18.45
PLATE 6	255	N3	318.07	17.82
PLATE 6	255	N4	318.15	17.26
PLATE 6	255	N5	318.15	17.75
PLATE 6	255	N6	318.15	18.54
PLATE 6	255	N7	318.21	19.99
PLATE 6	255	N8	318.21	20.35
PLATE 6	255	N9	318.21	19.93
PLATE 6	255	N10	318.3	18.09
PLATE 6	255	N11	318.3	17.8
PLATE 6	255	N12	318.3	18.51
PLATE 6	255	N13	318.35	17.93
PLATE 6	255	N14	318.35	17.74
PLATE 6	255	N15	318.35	18.23
PLATE 6	255	N16	324.01	17.93
PLATE 6	255	N17	324.01	17.96
PLATE 6	255	N18	324.01	18.75
PLATE 6	255	N19	324.12	17.43
PLATE 6	255	N20	324.12	16.84
PLATE 6	255	N21	324.12	17.26
PLATE 6	255	N22	324.2	18.16
PLATE 6	255	N23	324.2	17.93
PLATE 6	255	N24	324.2	17.68
PLATE 6	255	O1	318.09	17.56
PLATE 6	255	O2	318.09	18.49
PLATE 6	255	O3	318.09	17.66
PLATE 6	255	O4	318.16	17.72
PLATE 6	255	O5	318.16	17.66
PLATE 6	255	O6	318.16	17.2
PLATE 6	255	O7	318.22	17.28
PLATE 6	255	O8	318.22	16.93
PLATE 6	255	O9	318.22	17.26
PLATE 6	255	O10	318.32	17.15
PLATE 6	255	O11	318.32	17.96
PLATE 6	255	O12	318.32	18.33
PLATE 6	255	O13	318.36	19.26
PLATE 6	255	O14	318.36	19.42
PLATE 6	255	O15	318.36	18.86
PLATE 6	255	O16	324.03	16.88
PLATE 6	255	O17	324.03	17.3
PLATE 6	255	O18	324.03	16.54
PLATE 6	255	O19	324.15	18.44
PLATE 6	255	O20	324.15	18.17
PLATE 6	255	O21	324.15	18.57
PLATE 6	255	O22	324.21	17.8
PLATE 6	65280	O23	324.21
PLATE 6	255	P1	318.1	18.94
PLATE 6	255	P2	318.1	19.64
PLATE 6	255	P3	318.1	19.3
PLATE 6	255	P4	318.19	18.43
PLATE 6	255	P5	318.19	17.85
PLATE 6	255	P6	318.19	18.35
PLATE 6	255	P7	318.24	17.52
PLATE 6	255	P8	318.24	17.89
PLATE 6	255	P9	318.24	17.55
PLATE 6	255	P10	318.33	17.5
PLATE 6	255	P11	318.33	17.82
PLATE 6	255	P12	318.33	18.41
PLATE 6	255	P13	320.07	19.24
PLATE 6	255	P14	320.07	18.67
PLATE 6	255	P15	320.07	18.68
PLATE 6	255	P16	324.08	18.14
PLATE 6	255	P17	324.08	17.79
PLATE 6	255	P18	324.08	17.91
PLATE 6	255	P19	324.16	15.66
PLATE 6	255	P20	324.16	15.95
PLATE 6	255	P21	324.16	15.86
PLATE 6	255	P22	324.23	21.71
PLATE 6	255	P23	324.23	21.79

## Sheet: Z_COMBO
qPCR, CONTROL MALE											qPCR, CONTROL FEMALE
	CX3CL1 Z SCORE	CD200 Z SCORE	NEURONAL FACTORS	CX3CR1 Z SCORE	CD200R Z SCORE	MICROGLIAL FACTORS						CX3CL1 Z SCORE	CD200 Z SCORE	NEURONAL FACTORS	CX3CR1 Z SCORE	CD200R Z SCORE	MICROGLIAL FACTORS
ANIMAL ID											ANIMAL ID
318.13											318.25	-1.53479	-1.94054	-3.47533	-0.76023	-0.567515	-1.32774
318.14	0.411681	-0.836356	-0.424675	-0.556348	-0.725494	-1.28184					318.26	-1.43636	-1.8655	-3.30186	-0.725718	-0.514662	-1.24038
318.15	-0.829799	0.942258	0.11246	-0.377477	0.272397	-0.10508					318.27	-1.23323	-1.92399	-3.15723	-0.53492	-0.764428	-1.29935
318.16	2.02447	1.50554	3.53001	-0.118171	2.27624	2.15807					318.28	-1.21496	-0.282688	-1.49765	-0.672835	-0.559946	-1.23278
318.17	0.741462	0.434218	1.17568	1.00271	-0.294047	0.708668					318.29	-1.42044	-1.40036	-2.82081	-0.78248	-0.4591	-1.24158
318.18	-0.413166	-1.42809	-1.84126	-0.552378	-0.67243	-1.22481					318.3	-1.16725	-1.71398	-2.88123	-0.779973		-0.779973
320.07	-0.8867	-1.46358	-2.35028	-0.465398	1.50654	1.04114					324.09
320.08	-1.05721	-0.735075	-1.79228	-0.636453	-0.809028	-1.44548					324.1	-0.859669	-0.210946	-1.07062	-0.435553	-0.585388	-1.02094
320.09	-1.13446	0.46151	-0.672949	-0.836303	-0.592491	-1.42879					324.11	-1.31544	-0.735484	-2.05092	-0.582196	-0.460997	-1.04319
324.21	0.923649	0.0501617	0.973811	-0.529882	-0.15823	-0.688112					324.12	-0.615792	-0.656703	-1.27249	-0.451321	-0.561376	-1.0127
324.22	-0.246867	1.38147	1.1346	1.8068	-0.233602	1.5732
324.23	0	-0.333452	-0.333452	1.96555		1.96555
324.24	0.466937	0.0213941	0.488331	-0.702653	-0.569851	-1.2725
MEAN	1.43404e-16	-8.76035e-17	0	0	1.91766e-16	1.4803e-16					MEAN	-1.19977	-1.19225	-2.39201	-0.636136	-0.559176	-1.13318
S.E.M.	0.275241	0.288675	0.470337	0.288675	0.301511	0.407874					S.E.M.	0.0978515	0.240078	0.310148	0.0463113	0.0339449	0.05993
OUTLIER	2.38366	2.5	4.07324	2.5	2.5	3.5323					OUTLIER	-0.465884	0.608336	-0.0659076	-0.288802	-0.31915	-0.683707
qPCR, ACUTE MALE											qPCR, ACUTE FEMALE
	CX3CL1 Z SCORE	CD200 Z SCORE	NEURONAL FACTORS	CX3CR1 Z SCORE	CD200R Z SCORE	MICROGLIAL FACTORS						CX3CL1 Z SCORE	CD200 Z SCORE	NEURONAL FACTORS	CX3CR1 Z SCORE	CD200R Z SCORE	MICROGLIAL FACTORS
ANIMAL ID											ANIMAL ID
318.19	-0.933101	-2.04656	-2.97966	-0.851126	1.8556	1.00447					318.31
318.2	-0.736813	-1.11479	-1.8516	-0.731474	0.742162	0.0106875					318.32	-0.706028	3.25269	2.54666	-0.270221	-0.758061	-1.02828
318.21	-0.511116	-0.0476968	-0.558813	-0.582605	-0.211753	-0.794358					318.33	-1.08867	4.37384	3.28518	-0.496826	-0.699301	-1.19613
318.22	-1.51466	-0.995935	-2.51059	-0.889824	-0.709852	-1.59968					318.34	-1.19894	1.78845	0.589509	-0.538382	-0.152372	-0.690754
318.23	-1.1154	1.6374	0.521994	-0.625881	0.462587	-0.163295					318.35	-1.15451	-1.89014	-3.04465	-0.843638	-0.602046	-1.44568
318.24	-0.31532	-2.03039	-2.34571	-0.383256	-0.848932	-1.23219					318.36	1.71448	0.237371	1.95185	0.483162	0.927919	1.41108
324.17	-1.00823	-1.39165	-2.39988	-0.166489	-0.682005	-0.848494					324.06	-0.902212	1.49166	0.589453	-0.580146	-0.366747	-0.946893
324.18	-0.0363157	2.52357	2.48725	-0.244101	1.01507	0.770973					324.07	-0.72314	-1.0757	-1.79884	-0.767008	-0.777734	-1.54474
324.19	-1.13282	-1.2112	-2.34402	-0.655135	-0.80308	-1.45821					324.08	-0.638963	3.72181	3.08285	0.834207	-0.516249	0.317958
324.2	-0.191376	4.17646	3.98509	-0.20801	-0.580519	-0.788529
MEAN	-0.749515	-0.050079	-0.799594	-0.53379	0.023928	-0.509862					MEAN	-0.587247	1.4875	0.900251	-0.272357	-0.368074	-0.64043
S.E.M.	0.15028	0.670147	0.757369	0.0843111	0.297194	0.282978					S.E.M.	0.337527	0.802573	0.816226	0.214735	0.199663	0.357299
OUTLIER	0.438554	5.2479	5.18793	0.132747	2.37345	1.72728					OUTLIER	1.79943	7.16254	6.67184	1.24605	1.04375	1.88605
qPCR, CHRONIC MALE											qPCR, CHRONIC FEMALE
	CX3CL1 Z SCORE	CD200 Z SCORE	NEURONAL FACTORS	CX3CR1 Z SCORE	CD200R Z SCORE	MICROGLIAL FACTORS						CX3CL1 Z SCORE	CD200 Z SCORE	NEURONAL FACTORS	CX3CR1 Z SCORE	CD200R Z SCORE	MICROGLIAL FACTORS
ANIMAL ID											ANIMAL ID
318.01	0.0673354	-1.34543	-1.2781	-0.429736	4.10223	3.67249					318.07	-0.114583	1.80335	1.68877	-0.254654	1.50081	1.24616
318.02	4.1638	-0.315818	3.84798	-0.434975	-0.489075	-0.92405					318.08	0.158463	-0.0815305	0.0769326	-0.408837	-0.928204	-1.33704
318.03	2.19336	0.492517	2.68588	-0.207421	0.0937539	-0.113667					318.09	0.141914	-1.06076	-0.918845	0.0920802	-0.739398	-0.647318
318.04	0.230526	-1.16835	-0.93782	-0.335989	5.693	5.35701					318.1	0.834019	-0.0982723	0.735747	-0.226531	0.94557	0.71904
318.05	4.82212	-1.69174	3.13039	-0.487593	-0.0760069	-0.5636					318.11		1.71468	1.71468	0.984877	-0.603757	0.38112
318.06	1.14025	-0.509094	0.631161	-0.0232787	2.95407	2.93079					318.12
324.13	0.935525	-0.781888	0.153637	-0.678166	-0.201302	-0.879468					324.01	-0.5916	0.726288	0.134688	1.3616	1.034	2.3956
324.14	-0.337483	-0.142354	-0.479836	0.0712671	-0.52108	-0.449813					324.02	-1.33853	3.18655	1.84802	-0.531895	0.265222	-0.266673
324.15	1.45851	2.01652	3.47502	-0.0571233	0.0873635	0.0302402					324.03	-1.42497	1.9296	0.504633	-0.876742	-0.722326	-1.59907
324.16	-0.83772	-1.04262	-1.88034	-0.76734	-0.732046	-1.49939					324.04	-1.32242	0.387059	-0.935361	-0.647666	1.44152	0.79385
MEAN	1.38362	-0.448826	0.934797	-0.335035	1.09109	0.756055					MEAN	-0.457213	0.945219	0.538808	-0.0564188	0.243715	0.187296
S.E.M.	0.590976	0.340086	0.681978	0.0883586	0.723952	0.741376					S.E.M.	0.298885	0.438551	0.356169	0.25161	0.335906	0.426604
OUTLIER	6.0557	2.23979	6.32631	0.363501	6.81443	6.61714					OUTLIER	1.65622	4.23435	3.21007	1.83065	2.76301	3.38683

## Sheet: RATIO
INOS/ARG1 RATIO																						CX3CR1/CX3CL1 RATIO																						CD200R/CD200 RATIO
qPCR, CONTROL MALE				ARG/NOS		qPCR, CONTROL FEMALE				ARG/NOS		SUMMARY, iNOS/ARG1										qPCR, CONTROL MALE				CX3CR1/CL1		qPCR, CONTROL FEMALE				CX3CR1/CL1		SUMMARY, CX3CR1/CX3CL1										qPCR, CONTROL MALE				CD200R/CD200
	ARG1 DELTA DELTA Cp	iNOS DELTA DELTA Cp	RATIO	STANDARD RATIO			ARG1 DELTA DELTA Cp	iNOS DELTA DELTA Cp	RATIO	STANDARD RATIO			UNSTRESSED	SEM	ACUTE	SEM	CHRONIC	SEM					CX3CL1 DELTA DELTA Cp	CX3CR1 DELTA DELTA Cp	RATIO	STANDARD RATIO			CX3CL1 DELTA DELTA Cp	CX3CR1 DELTA DELTA Cp	RATIO	STANDARD RATIO			UNSTRESSED	SEM	ACUTE	SEM	CHRONIC	SEM					CD200 DELTA DELTA Cp	CD200R DELTA DELTA Cp	RATIO	STANDARD RATIO
ANIMAL ID						ANIMAL ID																ANIMAL ID						ANIMAL ID																ANIMAL ID
318.13	1.65864					318.25	0.0650789	0.0720429	1.10701	0.442801		MALE	2.50001	0.83373	4.33227	1.49655	4.05476	1.42366				318.13	1.85104					318.25	0.0952811	0.5	5.24763	2.90755		MALE	1.80483	0.47575	1.49377	0.315984	0.837509	0.208202				318.13	0.713672
318.14	0.385553	1.30888	3.39482	1.35792		318.26	0.144086	0.259715	1.8025	0.720997		FEMALE	2.50434	0.538219	8.45032	3.61645	7.95422	3.40036				318.14	0.731198	1.07923	1.47597	0.817791		318.26	0.184071	0.598048	3.24901	1.80018		FEMALE	2.63702	0.424041	2.14904	0.590671	2.48711	0.763375				318.14	1.47427	0.105721	0.0717108	0.180341
318.15	0.545884	0.707107	1.29534	0.518134		318.27	0.329496	0.809068	2.45547	0.982184												318.15	3.3058	1.5874	0.480186	0.266056		318.27	0.367292	1.1401	3.10408	1.71988												318.15	1.71515	0.531571	0.309927	0.779415
318.16	1.03646	1.11987	1.08048	0.432188		318.28	0.137738	0.245705	1.78386	0.713539												318.16	2.14851	2.32409	1.08172	0.59935		318.28	0.383775	0.748289	1.94981	1.08033												318.16	1.25701	1.38671	1.10318	2.77431
318.17	0.313166	0.526681	1.68179	0.672714		318.29	0.0853775	0.130007	1.52274	0.609092												318.17	1.10701	5.50853	4.97605	2.75707		318.29	0.198425	0.436786	2.20127	1.21965												318.17	0.460626	0.289841	0.629233	1.58242
318.18	0.405189	0.331022	0.816958	0.326781		318.3	0.0762387	0.269184	3.53081	1.41232												318.18	0.679871	1.09051	1.60399	0.888722		318.3	0.42681	0.443908	1.04006	0.576265												318.18	0.445449	0.128366	0.288172	0.724704
320.07	0.392746	0.550953	1.40282	0.561127		324.09																320.07	0.526072	1.33762	2.54265	1.4088		324.09																320.07	0.756983	1.05824	1.39797	3.51566
320.08	0.204712	1.8025	8.80506	3.52201		324.1	0.463294	0.796088	1.71832	0.687325												320.08	0.456388	0.85165	1.86607	1.03393		324.1	0.704253	1.42241	2.01974	1.11907												320.08	1.26868	0.0700729	0.0552327	0.138901
320.09	1.69017	0	0	0		324.11	0.335643	2.14801	6.39968	2.55986												320.09	2.31284	0.283876	0.122739	0.0680059		324.11	0.293141	1.00579	3.43109	1.90106												320.09	1.09278	0.16248	0.148685	0.373919
324.21	0.880666	0.709562	0.80571	0.322283		324.12	0.749154	1.66209	2.21863	0.887446												324.21	1.25701	1.15442	0.918382	0.508847		324.12	0.924236	1.37761	1.49054	0.825861												324.21	1.66209	0.347801	0.209255	0.526242
324.22	0.163799	1.09759	6.7008	2.68031																		324.22		7.79293																				324.22		0.315636
324.23	0.530957																					324.23	1.90088	8.24394	4.33691	2.40295																		324.23	1.08048	0	0	0
324.24	0.683995	1.03718	1.51636	0.60654																		324.24	1.47969	0.663576	0.448455	0.248475																		324.24	1.07133	0.172141	0.160681	0.404085
MEAN			2.50001	1		MEAN			2.50434	1.00173												MEAN			1.80483	1		MEAN			2.63702	1.46109												MEAN			0.39764	1
S.E.M.			0.83373	0.33349		S.E.M.			0.538219	0.215286												S.E.M.			0.47575	0.263598		S.E.M.			0.424041	0.234948												S.E.M.			0.138399	0.34805
OUTLIER			9.41293	3.76515		OUTLIER			6.54098	2.61638												OUTLIER			5.74954	3.18564		OUTLIER			5.81734	3.22321												OUTLIER			1.54518	3.88588
qPCR, ACUTE MALE				ARG/NOS		qPCR, ACUTE FEMALE				ARG/NOS												qPCR, ACUTE MALE				CX3CR1/CL1		qPCR, ACUTE FEMALE				CX3CR1/CL1												qPCR, ACUTE MALE				CD200R/CD200
	ARG1 DELTA DELTA Cp	iNOS DELTA DELTA Cp	RATIO	STANDARD RATIO			ARG1 DELTA DELTA Cp	iNOS DELTA DELTA Cp	RATIO	STANDARD RATIO													CX3CL1 DELTA DELTA Cp	CX3CR1 DELTA DELTA Cp	RATIO	STANDARD RATIO			CX3CL1 DELTA DELTA Cp	CX3CR1 DELTA DELTA Cp	RATIO	STANDARD RATIO													CD200 DELTA DELTA Cp	CD200R DELTA DELTA Cp	RATIO	STANDARD RATIO
ANIMAL ID						ANIMAL ID																ANIMAL ID						ANIMAL ID																ANIMAL ID
318.19	0.0319435	0.280616	8.78474	3.51388		318.31																318.19	0.638017	0.241763	0.378929	0.209953		318.31																318.19	0.196146	1.2072
318.2	0.169968	0.974905	5.73582	2.29432		318.32	1.25992	0.715323	0.567752	0.2271												318.2	0.815072	0.581694	0.713672	0.395424		318.32	0.842842	1.89212	2.24492	1.24384												318.2	0.594604	0.732043
318.21	0.895025	0.655197	0.732043	0.292816		318.33	1.08423	0.943874	0.870551	0.348218												318.21	1.01866	1.00463	0.986233	0.546441		318.33	0.497695	1.24833	2.50822	1.38973												318.21	1.05093	0.32496	0.309212	0.777616
318.22	0.0459115	0.721131	15.707	6.28276		318.34	0.380684	1.07798	2.8317	1.13267												318.22	0.11344	0.131822	1.16205	0.643853		318.34	0.398228	1.13027	2.83825	1.57258												318.22	0.64543	0.112396	0.174142	0.437938
318.23	1.00928	0.547779	0.54274	0.217095		318.35	0.130007															318.23	0.473576	0.881684	1.86176	1.03154		318.35	0.438303	0.263036	0.600124	0.33251												318.23	1.77154	0.612734	0.345878	0.869825
318.24	0.181118	0.46383	2.56093	1.02437		318.36	0.242322	3.0702	12.6699	5.06793		SUMMARY, iNOS/ARG1 STANDARD										318.24	1.19527	1.57098	1.31434	0.728232		318.36	3.02618	4.03248	1.33253	0.738313		SUMMARY, CX3CR1/CX3CL1 STANDARD										318.24	0.203063	0.053044	0.261219	0.656923
324.17	2.27442	0.678929	0.298506	0.119402		324.06	0.290511	2.80241	9.64646	3.85857			UNSTRESSED	SEM	ACUTE	SEM	CHRONIC	SEM				324.17	0.57025	2.18682	3.83484	2.12477		324.06	0.66588	1.01162	1.51922	0.841754			UNSTRESSED	SEM	ACUTE	SEM	CHRONIC	SEM				324.17	0.476209	0.12428	0.260978	0.656317
324.18	0.88403	3.68415	4.16746	1.66697		324.07	0.491978	2.44246	4.96456	1.98582												324.18	1.44693	1.96632	1.35896	0.752956		324.07	0.827406	0.480742	0.581023	0.321927												324.18	2.15049	0.848508	0.394565	0.992265
324.19	1.70783	2.62624	1.53776	0.615102		324.08	0.334791	9.24069	27.6013	11.0405		MALE	1	0.33349	1.7329	0.588599	1.6219	0.559396				324.19	0.457867	0.798575	1.74412	0.966363		324.08	0.903335	5.0298	5.56803	3.08507		MALE	1	0.263598	0.827653	0.180508	0.464038	0.116536				324.19	0.553377	0.0726111	0.131215	0.329983
324.2	0.668964	2.17799	3.25577	1.3023								FEMALE	1.00173	0.215286	3.38011	1.44657	3.18167	1.32076				324.2	1.30707	2.06886	1.58282	0.876993								FEMALE	1.46109	0.234948	1.19072	0.330469	1.53734	0.4638				324.2	2.85733	0.167589	0.0586524	0.147501
MEAN			4.33227	1.7329		MEAN			8.45032	3.38011												MEAN			1.49377	0.827653		MEAN			2.14904	1.19072												MEAN			0.241982	0.608546
S.E.M.			1.49655	0.588599		S.E.M.			3.61645	1.44657												S.E.M.			0.315984	0.180508		S.E.M.			0.590671	0.330469												S.E.M.			0.0470799	0.126957
OUTLIER			16.1636	6.38618		OUTLIER			32.3709	12.9483												OUTLIER			3.99184	2.25469		OUTLIER			6.32571	3.52748												OUTLIER			0.574888	1.50627
qPCR, CHRONIC MALE				ARG/NOS		qPCR, CHRONIC FEMALE				ARG/NOS												qPCR, CHRONIC MALE				CX3CR1/CL1		qPCR, CHRONIC FEMALE				CX3CR1/CL1												qPCR, CHRONIC MALE				CD200R/CD200
	ARG1 DELTA DELTA Cp	iNOS DELTA DELTA Cp	RATIO	STANDARD RATIO			ARG1 DELTA DELTA Cp	iNOS DELTA DELTA Cp	RATIO	STANDARD RATIO													CX3CL1 DELTA DELTA Cp	CX3CR1 DELTA DELTA Cp	RATIO	STANDARD RATIO			CX3CL1 DELTA DELTA Cp	CX3CR1 DELTA DELTA Cp	RATIO	STANDARD RATIO													CD200 DELTA DELTA Cp	CD200R DELTA DELTA Cp	RATIO	STANDARD RATIO
ANIMAL ID						ANIMAL ID																ANIMAL ID						ANIMAL ID																ANIMAL ID
318.01	0.952638	1.68179	1.76541	0.706159		318.07	0.609909	6.98051	11.4452	4.57804												318.01	1.54043	1.43893	0.934111	0.517562		318.07	1.37634	1.93634	1.40688	0.779509												318.01	0.495973	2.16595	4.36707	10.9825
318.02	0.876606	2.09459	2.38943	0.955767		318.08	1.34102	12.196	9.09454	3.6378												318.02	5.23552	1.42405	0.271998	0.150706		318.08	1.62263	1.49831	0.923382	0.511617												318.02	0.936272	0.206613	0.220676	0.554963
318.03	1.39152	2.3067	1.65768	0.663069		318.09	1.25411	1.72309	1.37395	0.549579												318.03	3.45815	2.07053	0.598739	0.331743		318.09	1.6077	2.92141	1.81714	1.00682												318.03	1.28194	0.455335	0.355191	0.893247
318.04	0.515246	5.89708	11.4452	4.57804		318.1	1.06191	1.81085	1.70527	0.682104												318.04	1.68763	1.70527	1.01045	0.55986		318.1	2.23199	2.01624	0.903335	0.50051												318.04	0.571701	2.84481	4.97605	12.5139
318.05	0.698985	1.28135	1.83316	0.733261		318.11	0.813191															318.05	5.82934	1.27456	0.218646	0.121145		318.11		5.45785														318.05	0.347881	0.382889	1.10063	2.76791
318.06	0.707107	2.01391	2.8481	1.13923		318.12																318.06	2.50822	2.59368	1.03407	0.572946		318.12																318.06	0.85362	1.67597	1.96337	4.93756
324.13	1.17189	2.50765	2.13984	0.85593		324.01	2.62079	5.5661	2.12383	0.849527												324.13	2.32355	0.733143	0.315527	0.174823		324.01	0.946058	6.52812	6.90034	3.82326												324.13	0.736964	0.32942	0.446996	1.12412
324.14	2.08325	1.9044	0.914148	0.365657		324.02	0.664343	4.59479	6.9163	2.76651												324.14	1.17528	2.86228	2.43541	1.34939		324.02	0.272312	1.1487	4.21831	2.33724												324.14	1.01045	0.192955	0.190959	0.48023
324.15	0.558644	7.69009	13.7656	5.50623		324.03	0.653685	0.435275	0.66588	0.266351												324.15	2.79529	2.49753	0.893475	0.495047		324.03	0.194342	0.168989	0.869545	0.481788												324.15	1.93366	0.452608	0.234068	0.588643
324.16	0.733991	1.31312	1.78902	0.715603		324.04	0.188591	5.71598	30.3088	12.1235												324.16	0.724053	0.479798	0.662657	0.367157		324.04	0.286843	0.819794	2.85799	2.85799												324.16	0.625465	0.102925	0.164558	0.413836
MEAN			4.05476	1.6219		MEAN			7.95422	3.18167												MEAN			0.837509	0.464038		MEAN			2.48711	1.53734												MEAN			1.40196	3.52569
S.E.M.			1.42366	0.559396		S.E.M.			3.40036	1.32076												S.E.M.			0.208202	0.116536		S.E.M.			0.763375	0.4638												S.E.M.			0.561458	1.37769
OUTLIER			15.3098	6.04431		OUTLIER			32.6624	13.0649												OUTLIER			2.48349	1.38534		OUTLIER			7.88499	4.8169												OUTLIER			5.84068	14.4173
[truncated: 12 more columns]
